# Supplementary material for: Trichoderma reesei complete genome sequence, repeat-induced point mutation, and partitioning of CAZyme gene clusters
Source: Biotechnol Biofuels. 2017 Jul 3;10:170. doi: 10.1186/s13068-017-0825-x (PMC5496416; doi:10.1186/s13068-017-0825-x)
Supplement: Supplementary file 2 — Additional file 2: Table B1. Genome annotation of the complete QM6a genomes, including AT-rich blocks, predicted genes, repetitive features, gene ontology (GO), gene names in T. reesei, Saccharomycetes cerevisiae and Neurospora crassa, as well as gene identity numbers in QM6a-v2.0 and RUT-C30-v1.0. (Columns A-H) All the genes that were not annotated in QM6a-v.20 and Rut-C30-v1.0 are highlighted with yellow background, whereas those only annotated in Rut-C30-v1.0 are highlighted with yellow-green background. (Columns O-AE) Comparative transcriptomic analysis of all QM6a genes in different carbon sources using two published transcriptome datasets: (1) The SOLiD sequencing reads from QM9a grown first in glucose for 48 hours, then in straw for 24 hours and finally with the addition of glucose for 5 hours [24]; (2) The Illumina HiSeq 2000 sequencing reads from QM9414 treated with cellulose (24, 48 and 72 hours), sophorose (2, 4 and 6 hours) and glucose (24 and 48 hours) [25]. The TPM values are shown. Table B2. Annotation of the complete QM6a genome. All the annotated QM6a genes are compared to those in QM6a-v2.0, Rut-C30-v1.0, all Trichoderma reesei proteins from NCBI, the QM6a-HiC annotation results by Druzhinina et al. [18], the annotation results by Schmoll et al. [4], as well as the BLAST results from Uniprot, NCBI non-redundant (nr) database, Fusarium fujikuroi (JGI), Sordaria macrospora (NCBI), Saccharomyces cerevisiae (SGD) and Schizosaccharomyces pombe (PomBase and NCBI). The e-values of all BLASTP results were < 1.0 x 10-5. Table B3. TPM values of all new QM6a genes revealed by two publicly-available transcriptome datasets [24, 25]. Table B4. Locations of 62 previously identified CAZyme and SSCP gene clusters [18] in 42 chromosomal blocks of the complete QM6a genome. All previously annotated QM6a-v2.0 or QM6a-HiC genes in these gene clusters are indicated in blue. AT-rich islands in these 42 chromosomal blocks are indicated in red. All new QM6a genes we identif [file 13068_2017_825_MOESM2_ESM.xlsx]

## Sheet: Table B1 ORFs+AT islands+TPM
Gene ID	Predictor	Chromosome	Gene start	Gene end	strand	length	Repeat type	Gene name	Gene Ontology (GO)	S. cerevisiae Gene name	N. crassa Gene ID	QM6a v2.0 ID	RutC30 ID	QM6a Glucose 48 h R1	QM6a Glucose 48 h R2	QM6a Glucose 48 h R3	QM61 Straw 24 hR1	QM6a Straw 24 R2	QM6a Straw 24 hR3	QM6a Straw + Glucose 5 h R1	QM6a Straw + Glucose 5 h R2	QM9414 Cellulose R1	QM9414 Cellulose R2	QM9414 Cellulose R3	QM9414 Sophorose R1	QM9414 Sophorose R2	QM9414 Sophorose R3	QM9414 Glucose R1	QM9414 Glucose R2	QM9414 Glucose R3
AT-block	-	ChI	1	7000	-	7000	-			-	-	-	-	-	-	-	-	-	-	-	-	-	-	-	-	-	-	-	-	-
tel1L	-	ChI	1	7000	-	7000	-			-	-	-	-	-	-	-	-	-	-	-	-	-	-	-	-	-	-	-	-	-
Class II transposons	RepeatMasker	ChI	6683	7017	+	335	CMC-EnSpm			-	-	-	-	-	-	-	-	-	-	-	-	-	-	-	-	-	-	-	-	-
Class I transposons	RepeatMasker	ChI	6855	7041	+	187	LINE-R1			-	-	-	-	-	-	-	-	-	-	-	-	-	-	-	-	-	-	-	-	-
TrA0001W	maker	ChI	7295	16807	+	9513	-	-	hypothetical protein	-	NCU06294	59801	76778	1.57565	1.16005	1.24858	7.86266	8.18433	7.83135	0.811433	0.633126	1.41837	1.48002	1.46476	16.9538	7.00704	7.49126	0.572627	1.80255	0.574241
TrA0002C	maker	ChI	17180	19774	-	2595	-	-	all development altered-3	GAL4	NCU02896	106720	77049	17.5734	16.6899	10.0385	8.01317	9.0345	6.24239	2.31768	3.61677	4.48392	4.39159	3.0402	3.8837	2.99276	3.29302	13.034	7.81576	10.8697
TrA0003W	maker	ChI	20663	21727	+	1065	-	-	hypothetical protein	-	NCU06951	59900	128869	20.9311	25.0611	17.5915	7.48925	8.02162	6.15837	0	4.01411	11.5828	2.84	3.40515	4.2026	4.63632	5.18315	45.7053	36.4786	55.9934
AT-block	-	ChI	21500	22500	-	1000	-			-	-	-	-	-	-	-	-	-	-	-	-	-	-	-	-	-	-	-	-	-
TrA0004W	maker	ChI	22342	23250	+	909	-	-	hypothetical protein	-	NCU11416	60560	77103	0	1.48204	0	0	0	1.04704	0	0	2.05836	2.08802	1.43156	0.586275	0.282363	0.632682	1.53119	1.16639	1.89582
TrA0005W	maker	ChI	23673	24498	+	826	-	-	-	-	-	-	136698	0	1.77437	0	9.14685	13.0627	6.26784	0	0	1.51653	1.49992	0.806557	2.10575	4.62013	5.41055	0.366642	0.80565	1.33055
TrA0006W	maker	ChI	25397	26482	+	1086	-	-	pfs domain-containing protein	-	NCU05316	60028	49318	2.20034	3.77992	1.35613	2.16505	3.47843	2.67047	0	0	0.605748	0.621304	0.78751	0.872252	1.04024	0.614723	0.260352	0.266976	0.277889
TrA0007W	maker	ChI	27933	28859	+	927	-	-	-	-	-	121500	24446	21.861	32.5473	8.08414	54.8515	73.7262	45.1041	15.7612	16.9095	76.4321	89.4178	92.8226	53.3582	54.9346	56.6465	48.112	52.0643	40.033
TrA0008W	maker	ChI	30438	31469	+	1032	-	chi18-15	class III chitinase	-	NCU12033	59791	7503	0	0	0	2.89828	10.3477	2.38324	0	0	11.7129	10.0598	12.1394	0.333615	0.856938	0.274302	0	39.0066	0.0495999
AT-block	-	ChI	32000	32500	-	500	-			-	-	-	-	-	-	-	-	-	-	-	-	-	-	-	-	-	-	-	-	-
TrA0009W	maker	ChI	32807	33574	+	768	-	-	hypothetical protein	-	NCU02923	60518	77308	71.2446	48.3515	29.2734	5.19274	1.39047	8.53993	0	5.56644	2.17927	1.38372	1.63123	2.3909	4.60604	4.97602	2.80997	2.5613	1.53295
AT-block	-	ChI	33500	34000	-	500	-			-	-	-	-	-	-	-	-	-	-	-	-	-	-	-	-	-	-	-	-	-
TrA0010C	maker	ChI	33924	35719	-	1796	-	-	choline transporter	HNM1	NCU00648	59952	128876	0.632495	0	0	8.09057	12.6652	8.69985	0	0	1.66385	2.09212	1.60519	5.87428	3.95625	3.00397	0.598712	1.05247	0.63904
TrA0011C	maker	ChI	36766	38443	-	1678	-	-	hypothetical protein	-	NCU07113	60374	77360	0	0.714995	0	5.52869	7.89558	6.56675	0	0	2.48258	2.97166	2.19381	10.5359	8.76368	8.28484	0.738707	1.08214	0.410001
TrA0012W	maker	ChI	39197	40732	+	1536	-	-	aldehyde dehydrogenase	ALD5	NCU03415	60418	77442	0	0	0	3.36372	7.20565	3.31916	0	0	0.752893	0.220637	0.934317	0.774382	0.69619	0.429777	0.323595	0.213318	0.241774
TrA0013C	maker	ChI	40863	42912	-	2050	-	-	hypothetical protein	THI2	NCU09529	106706	76745	0	0.62591	0	16.1328	11.5197	7.95955	0.985078	1.53723	9.5958	10.8906	7.89526	23.9555	22.1011	22.8647	5.88467	7.95743	4.85918
TrA0014C	maker	ChI	43903	44904	-	1002	-	-	Ser/Thr protein phosphatase	-	NCU01093	41208	128880	6.0674	5.7906	3.73952	18.9053	26.6437	16.3639	12.7588	4.26649	32.1695	33.041	23.6238	19.5854	16.6958	17.304	13.8797	14.7236	11.8006
TrA0015W	maker	ChI	45803	47230	+	1428	-	-	-	-	-	-	7508	1.96368	0	2.42054	19.3218	2.06953	9.53294	0	2.76164	4.92542	6.81216	8.56147	4.22578	4.42751	4.25169	2.78819	4.15253	2.28159
TrA0016C	maker	ChI	47368	48540	-	1173	-	-	-	-	-	121499	97673	33.5777	39.586	19.4776	58.3045	69.7347	49.5416	17.8005	30.5557	10.0293	14.5007	13.2386	15.1004	16.2334	16.3475	19.3977	14.0026	10.0778
TrA0017W	maker	ChI	49560	51180	+	1621	-	-	phosphatidylserine decarboxylase	PSD2	NCU02302	121498	109289	146.259	237.44	156.125	54.1529	42.1112	61.6095	50.2785	100.726	120.563	87.4024	53.9655	10.1613	6.30589	11.953	153.969	67.5346	150.857
TrA0018C	maker	ChI	51611	52879	-	1269	-	-	-	-	-	60149	128883	29.5433	33.8346	16.7321	25.9269	28.6114	23.9037	23.0271	24.7046	4.59172	6.31292	4.88415	7.86794	7.5497	7.64026	8.59746	6.80936	5.00173
AT-block	-	ChI	53000	54000	-	1000	-			-	-	-	-	-	-	-	-	-	-	-	-	-	-	-	-	-	-	-	-	-
TrA0019C	maker	ChI	53912	55282	-	1371	-	-	subtilisin-like proteinase Mp1	PRB1	NCU06949	121495	24449	0.823786	1.88689	0	0	0	0	0	0	2.21746	3.25654	3.64525	0.839732	0.419412	0.460293	0.194946	0.057116	0.208078
AT-block	-	ChI	55500	56000	-	500	-			-	-	-	-	-	-	-	-	-	-	-	-	-	-	-	-	-	-	-	-	-
AT-block	-	ChI	56500	57000	-	500	-			-	-	-	-	-	-	-	-	-	-	-	-	-	-	-	-	-	-	-	-	-
TrA0020C	maker	ChI	57141	58117	-	977	-	-	bud emergence 46-like	-	NCU03276	106697	76307	0	0	0	0	0	0.917039	0	0	0.901395	0.731507	0.885048	0.256741	0.659478	0.949933	0.402322	1.21803	0.45805
AT-block	-	ChI	59000	59500	-	500	-			-	-	-	-	-	-	-	-	-	-	-	-	-	-	-	-	-	-	-	-	-
TrA0021W	maker	ChI	59652	60695	+	1044	-	-	bacilysin biosynthesis oxidoreductase bacC	IRC24	NCU16454	60052	128886	0.970552	2.22306	0	7.6399	10.2287	7.06753	5.24809	6.82475	1.78127	4.77634	2.96839	3.18787	3.24717	3.93167	1.14839	2.52344	1.42186
AT-block	-	ChI	61000	61500	-	500	-			-	-	-	-	-	-	-	-	-	-	-	-	-	-	-	-	-	-	-	-	-
TrA0022W	maker	ChI	61602	63520	+	1919	-	-	sulfite oxidase	-	NCU04474	106695	34446	7.51845	7.28584	2.8516	38.1275	20.1141	42.5827	5.21214	2.44008	14.0818	14.3708	7.48931	18.0137	14.6804	19.0255	2.80569	8.3405	3.97343
TrA0023W	maker	ChI	64590	65318	+	729	-	-	phosphoribulokinase/uridine kinase	YFH7	NCU04309	60018	76343	2.77985	1.59182	5.13992	8.20582	10.254	10.1214	0	1.95474	1.10541	0.897074	0.814026	2.36139	1.61749	1.55325	1.48015	0.722764	0.280862
TrA0024C	maker	ChI	65501	67886	-	2386	-	-	cellulose degradation regulator-2	GAL4	NCU08042	47479	136703	17.5382	9.07097	11.158	35.0706	26.2349	26.0918	3.05919	3.97825	7.19908	9.63059	6.5163	11.2136	11.2335	12.0914	5.02061	5.53078	3.3153
AT-block	-	ChI	69500	70000	-	500	-			-	-	-	-	-	-	-	-	-	-	-	-	-	-	-	-	-	-	-	-	-
TrA0025C	maker	ChI	70081	71697	-	1617	-	-	phosphorus-3	-	NCU08643	60419	34449	0	0	0.834335	1.33201	0.713345	0.547651	1.22	0.95191	0.745349	0.491458	0.572591	0.919947	0.689214	0.945491	0.480529	1.90062	1.19676
AT-block	-	ChI	71500	72000	-	500	-			-	-	-	-	-	-	-	-	-	-	-	-	-	-	-	-	-	-	-	-	-
AT-block	-	ChI	72500	73000	-	500	-			-	-	-	-	-	-	-	-	-	-	-	-	-	-	-	-	-	-	-	-	-
TrA0026C	Trinity_maker	ChI	73089	73500	-	412	-	-	-	-	-	-	-	9.93389	49.2996	16.3268	3.25819	0	0	41.7789	18.6276	7.69788	4.80858	3.87859	6.0007	7.94768	11.795	8.61969	11.1348	13.5495
TrA0027W	maker	ChI	74252	76803	+	2552	-	alg2a	clock-controlled gene-9	ALG2	NCU09559	121491	122799	1876.35	1616.6	1461.41	220.427	163.451	229.458	565.294	841.295	1619.01	907.903	626.617	808.363	999.345	1296.93	1117.25	1416.58	2367.79
TrA0028C	maker	ChI	76952	83617	-	6666	-	tex19	nonribosomal peptide synthase 2	LYS2	NCU07119	60458	77486	3.14627	5.22476	4.07219	1.85749	1.49214	2.80024	2.26839	5.53101	1.4821	0.977245	0.778007	1.01561	0.583532	0.868006	1.48911	1.25977	2.3126
AT-block	-	ChI	84500	90500	-	6000	-			-	-	-	-	-	-	-	-	-	-	-	-	-	-	-	-	-	-	-	-	-
TrA0029W	RepeatMasker	ChI	91161	91228	+	68	tRNA	-	-	-	-	-	-	-	-	-	-	-	-	-	-	-	-	-	-	-	-	-	-	-
TrA0030W	Trinity_maker	ChI	91699	93568	+	1870	-	-	taurine catabolism dioxygenase TauD	-	NCU02196	106686	76361	2.52054	0.721664	0.776741	9.92047	9.29744	10.1969	1.13578	0	277.752	336.897	318.322	101.132	115.541	106.947	172.606	38.7963	51.3144
TrA0031W	maker	ChI	94415	96659	+	2245	-	-	high affinity methionine permease	MUP1	NCU02195	60144	77334	0	0	0	0	0	0.456223	0	0	36.4961	51.8588	40.9119	3.0016	3.69099	3.07182	20.1488	2.67797	4.21574
TrA0032W	maker	ChI	99572	100641	+	1070	-	-	hypothetical protein	-	NCU10595	106684	55886	3.44645	14.4726	2.8322	3.39118	7.26447	9.29516	12.424	16.1566	1.40563	0.926824	0.59806	1.56141	1.3369	0.802381	1.22339	1.91164	1.10267
TrA0033W	maker	ChI	101222	102205	+	984	-	-	cytosolic Fe-S cluster assembling factor cfd-1	CFD1	NCU01084	77311	136705	173.291	182.029	247.623	105.348	84.9184	83.055	141.252	150.573	70.5639	58.7715	56.7424	33.1289	32.8344	33.8432	259.244	176.474	228
TrA0034W	maker	ChI	104385	105955	+	1571	-	-	spermidine-2	SPE2	NCU01083	77309	77220	22.1147	14.5822	36.3466	44.8389	39.551	37.9552	37.4447	20.7343	107.126	115.482	102.436	86.3762	87.3442	87.2924	106.174	84.4008	98.2778
AT-block	-	ChI	106000	106500	-	500	-			-	-	-	-	-	-	-	-	-	-	-	-	-	-	-	-	-	-	-	-	-
TrA0035W	maker	ChI	106506	106808	+	303	-	-	Nop10 family nucleolar RNA-binding protein	NOP10	NCU08903	106680	7524	127.075	222.13	148.396	207.298	172.693	140.697	36.165	56.436	79.7868	65.019	63.3247	50.3747	48.1582	60.7267	102.878	89.7287	69.263
TrA0036C	maker	ChI	107352	108680	-	1329	-	-	20S-pre-rRNA D-site endonuclease NOB1	NOB1	NCU08904	22143	24453	120.462	138.833	124.994	69.768	76.3344	54.9023	28.8585	27.8783	54.8519	49.0844	50.5063	37.8227	36.7097	38.7132	96.7978	80.5871	90.0877
TrA0037W	maker	ChI	113728	115210	+	1483	-	-	methyltryptophan resistant	-	NCU06619	121486	24454	101.397	94.0452	86.2593	4.91829	6.02045	11.5551	10.2965	6.02541	112.881	87.7371	94.8383	52.0034	60.6089	45.1352	247.557	138.649	201.718
AT-block	-	ChI	115000	115500	-	500	-			-	-	-	-	-	-	-	-	-	-	-	-	-	-	-	-	-	-	-	-	-
TrA0038C	maker	ChI	116006	118215	-	2210	-	-	Zn(II)2Cys6 transcription factor	STB5	NCU05308	106677	76601	6.78899	6.47926	13.9475	6.12344	5.36622	5.95077	0	0.79565	3.35726	3.78833	3.64471	2.17865	1.64593	3.20065	6.09167	5.23659	4.51567
TrA0039W	maker	ChI	119032	119942	+	911	-	-	-	-	-	106676	77468	1.72323	0	0	6.78236	12.7128	18.1256	0	0	0.948799	0.834142	0.897089	0.390352	0.752007	1.32393	0.203898	0.358432	0.348211
TrA0040W	protein2genome	ChI	120400	121291	+	892	-	-	enoyl-CoA hydratase/carnithine racemase	EHD3	NCU06960	60187	128905	0	1.40149	0	2.40823	0	1.98027	0	0	1.19784	0.691088	1.03523	0.277206	0.267017	0.598297	1.30317	1.31512	3.52375
TrA0041C	maker	ChI	121415	122098	-	684	-	-	hypothetical protein	-	NCU04061	60328	77399	20.6404	19.3406	13.8778	11.0779	1.97755	6.07284	10.1463	13.1945	8.37989	7.11492	3.66312	3.18787	5.86844	4.84906	10.4351	20.1001	37.2528
TrA0042C	maker	ChI	122799	125049	-	2251	-	-	vegetative asexual development-6	MAL33	NCU09205	60565	77124	1.58074	2.4138	1.29901	46.1433	77.1893	51.586	0	1.48207	3.0301	4.29346	3.39452	3.64044	4.33059	4.48983	0.935196	2.30157	1.94314
TrA0043W	maker	ChI	126454	129132	+	2679	-	gls93	exo-beta-D-glucosaminidase	-	NCU09042	77299	24455	0.756444	0	0.466219	45.0309	82.5124	58.7562	0	0	3.16998	4.39395	2.75657	2.44177	2.33827	2.50957	0.268515	0.747369	0.420349
TrA0044C	maker	ChI	129335	131004	-	1670	-	-	tartrate transporter	FEN2	NCU06305	77299	136711	5.24663	1.50218	8.89255	327.818	414.71	324.219	4.72837	6.45635	142.914	173.545	175.275	134.819	161.846	142.594	2.6384	9.91268	2.91551
TrA0045C	maker	ChI	133185	135725	-	2541	-	-	glycosylhydrolase family 31-2	ROT2	NCU04203	60085	76309	0.398763	0	0	32.5665	43.2867	29.6831	2.15624	0	4.22037	3.92483	3.37335	3.839	3.68338	4.65116	1.13239	1.09208	0.624478
TrA0046W	maker	ChI	136408	138299	+	1892	-	-	MFS transporter	THI73	NCU09654	60329	76681	1.26974	2.18127	2.34774	8.12098	8.02916	7.7052	1.14432	0	5.12684	8.14386	6.61013	8.41311	7.94225	8.64671	2.17849	3.52144	1.98847
AT-block	-	ChI	138000	139000	-	1000	-			-	-	-	-	-	-	-	-	-	-	-	-	-	-	-	-	-	-	-	-	-
TrA0047C	maker	ChI	139081	140742	-	1662	-	-	homeobox and C2H2 transcription factor	TOS8	NCU05257	60132	76540	27.0958	28.8666	18.6418	50.8424	49.1436	50.4748	14.7651	35.448	34.6563	40.2121	38.7497	39.4678	30.1111	32.5683	53.0866	43.8206	36.6713
TrA0048W	Trinity_maker	ChI	141840	142410	+	571	-	-	-	-	-	-	-	2.07635	0	0	2.04305	0	1.67999	0	0	2.15943	3.35024	1.75649	2.11654	1.81221	3.48049	1.2284	1.22366	1.88805
TrA0049W	maker	ChI	142839	145150	+	2312	-	-	arginine-15	SRY1	NCU05622	60581	128913	4.9471	7.21088	4.43497	2.65514	5.21378	5.09439	3.24249	2.52998	4.53975	5.87787	6.32143	2.19034	2.28973	2.13598	3.99108	3.72623	2.20379
TrA0050C	maker	ChI	145337	147231	-	1895	-	-	quinate permease	STL1	NCU06138	121482	136712	0	0	0	5.83045	8.11837	9.10926	1.06803	0	49.2643	62.0504	52.4404	46.1067	40.2961	43.6208	0.631011	7.55936	0.808217
TrA0051C	maker	ChI	148355	149840	-	1486	-	-	hypothetical protein	-	NCU06117	60557	76828	0	0	0	0	0.807164	0.619677	1.38045	0	2.06159	1.73007	2.69127	0.346979	0.222817	0.641905	0.271864	0.50446	0.232141
AT-block	-	ChI	149500	150000	-	500	-			-	-	-	-	-	-	-	-	-	-	-	-	-	-	-	-	-	-	-	-	-
TrA0052W	maker	ChI	150855	155108	+	4254	-	-	hypothetical protein	-	NCU01193	60206	128916	0	0	0	0	0	0.223632	0.996363	0	2.60398	2.40823	4.24466	0.563486	0.281438	0.559828	0.425149	0.651553	0.349066
TrA0053C	maker	ChI	155773	156187	-	415	-	-	-	-	-	106662	7538	0	3.45368	0	0	0	4.87996	0	0	0.553466	0	0.588715	0	0.219335	0.210625	0	0.940884	0.761712
AT-block	-	ChI	157500	158000	-	500	-			-	-	-	-	-	-	-	-	-	-	-	-	-	-	-	-	-	-	-	-	-
TrA0054C	maker	ChI	158231	158941	-	711	-	-	hypothetical protein	-	NCU05584	106661	76688	0	0	0	1.40226	0	0	0	0	0	0.804812	0.0927371	0.161411	0.207304	0.398143	0.674498	0.395233	0.503952
TrA0055W	maker	ChI	162021	164275	+	2255	-	-	-	-	-	106660	7540	4.13152	2.95728	1.27319	0	0	0.417856	4.65427	0.726304	0.221161	0.374981	0.504098	0.467945	0.37562	0.252492	1.22214	0.877264	0.652231
TrA0056C	maker	ChI	165192	165635	-	444	-	-	cytochrome a-5	-	NCU08692	106659	128920	13.6927	18.2952	2.81306	26.9461	28.8616	12.9253	4.11336	3.20948	1.67536	1.28879	1.18804	0.516952	0.331967	1.11574	2.9703	2.21518	1.84458
TrA0057C	maker	ChI	166159	168981	-	2823	-	-	hypothetical protein	CHA4	NCU16667	77291	34476	85.9441	80.95	83.6627	34.3795	52.9071	35.4189	20.9923	31.0644	8.40268	8.84527	10.6104	7.14144	6.63066	8.16253	30.0324	19.5332	20.2679
TrA0058W	Trinity_maker	ChI	169247	171084	+	1838	-	-	-	-	-	-	76393	2.89171	2.6494	2.1387	1.13814	1.82856	3.27559	2.08486	1.62672	1.76907	1.07315	1.7312	0.786051	0.630965	0.84827	2.80569	2.22547	2.92164
TrA0059W	maker	ChI	173773	176522	+	2750	-	-	hypothetical protein	LYS14	NCU06443	106657	7543	3.97876	1.5189	4.90445	6.52491	4.65915	4.65001	3.18732	0.621732	7.27523	6.02751	7.59473	6.75962	5.75554	6.39153	7.0094	6.97316	6.29789
TrA0060C	Trinity_maker	ChI	176226	178117	-	1892	-	-	cysteine-9	TRR1	NCU08352	77288	97716	19.5299	15.1304	16.9932	15.8255	11.5021	7.43613	3.10601	19.3879	24.8093	15.895	23.5486	82.4293	87.567	74.6615	14.8846	13.5408	13.7544
AT-block	-	ChI	178000	178500	-	500	-			-	-	-	-	-	-	-	-	-	-	-	-	-	-	-	-	-	-	-	-	-
TrA0061C	maker	ChI	178653	179474	-	822	-	-	short chain dehydrogenase/reductase	-	NCU00148	121478	97717	4.93069	2.82345	3.03893	6.06452	3.89736	0.997364	0	0	2.79022	1.69061	2.56685	8.09766	5.64829	5.51007	3.06294	3.54682	2.73994
TrA0062W	maker	ChI	179983	182947	+	2965	-	-	hypothetical protein	-	NCU03110	106654	76432	0	0.685837	0	2.94624	0.631133	0.484535	1.07939	0	4.02997	3.62349	3.4293	1.56002	1.43735	1.71488	3.8972	2.40819	2.45045
TrA0063C	maker	ChI	185175	186558	-	1384	-	-	hypothetical protein	-	NCU08227	77284	97721	259.73	213.981	215.127	96.9733	120.096	93.8614	146.181	128.496	283.563	191.734	208.697	145.693	143.511	139.246	651.693	480.487	641.628
TrA0064W	Trinity_maker	ChI	188285	189545	+	1261	-	-	-	-	-	-	-	2.98017	5.11957	1.83676	7.33093	1.57041	4.82255	13.4289	20.956	2.82593	1.683	2.13323	3.20662	2.05917	3.01813	0.705248	1.75632	1.58078
TrA0065W	maker	ChI	189612	189806	+	195	-	-	-	-	-	-	122805	0	29.7548	19.2154	30.6771	0	4.20427	18.7316	43.8464	54.6768	12.1571	21.9787	230.704	300.456	233.36	20.2894	41.6112	112.087
TrA0066W	maker	ChI	191314	193791	+	2478	-	-	hypothetical protein	-	NCU08226	77283	140893	29.4863	28.1411	35.7958	27.6946	36.2551	33.979	99.0472	49.6365	287.146	231.145	245.371	190.868	185.606	189.562	505.471	425.264	655.456
AT-block	-	ChI	195000	195500	-	500	-			-	-	-	-	-	-	-	-	-	-	-	-	-	-	-	-	-	-	-	-	-
TrA0067W	maker	ChI	197686	199873	+	2188	-	-	-	-	-	121475	136720	4.41827	0.562227	8.4719	161.82	240.583	177.551	4.42426	5.52329	200.2	258.862	228.732	280.959	281.04	311.95	5.80873	91.611	9.96958
TrA0068W	maker	ChI	200815	202772	+	1958	-	-	3-hydroxyacyl-CoA dehydrogenase	-	NCU16336	106649	77267	0.552786	0	0	0	0	0.447263	0	0	0.473451	0.445968	0.575547	0.375658	0.522671	0.386088	0.327038	0.594063	0.41888
AT-block	-	ChI	203000	203500	-	500	-			-	-	-	-	-	-	-	-	-	-	-	-	-	-	-	-	-	-	-	-	-
TrA0069C	Trinity_maker	ChI	203307	206304	-	2998	-	-	hypothetical protein	HAP1	NCU03120	121474	109343	7.02566	6.70514	5.29237	43.3982	38.256	44.5287	2.81407	7.68495	22.6128	29.4739	22.1226	30.3265	25.2942	32.3863	19.7665	31.9736	15.084
TrA0070W	maker	ChI	207766	208557	+	792	-	-	-	-	-	106647	34487	6.92115	6.34118	5.11885	21.7925	18.965	14.5599	2.49499	3.89347	4.23417	3.35024	2.97253	15.8348	18.0215	14.4054	2.45681	5.32654	2.72718
TrA0071W	maker	ChI	210663	210926	+	264	-	-	-	-	-	-	77182	4.89496	0	0	0	0	7.92109	8.82287	0	2.69514	1.57963	2.22972	3.88089	6.76443	3.07696	2.31676	8.9937	0.247281
TrA0072C	maker	ChI	211248	213281	-	2034	-	-	AMP-binding enzyme	ACS2	NCU02107	106646	34488	8.73497	7.33609	7.17816	78.5	79.1702	80.0986	13.645	22.9312	71.1083	90.4372	71.8855	129.801	143.836	141.296	12.127	59.9369	10.6787
TrA0073C	maker	ChI	214579	218600	-	4022	-	-	hypothetical protein	-	NCU00240	106645	77303	12.9121	11.6744	12.5654	53.4947	47.6283	47.2875	3.67472	8.12379	24.9034	31.1961	27.3518	19.2042	17.1761	19.1283	3.69888	10.9196	2.95244
TrA0074C	maker	ChI	219823	221043	-	1221	-	-	NAD(P)H dehydrogenase (internal)-1	AIF1	NCU00153	60352	76527	3.31943	2.85119	3.0688	11.4317	7.87133	8.72877	7.47884	5.83542	32.7964	40.7056	29.7549	26.5056	21.6684	29.2701	46.4447	31.3864	36.2208
TrA0075W	maker	ChI	221479	221688	+	210	-	sad1	suppressor of ascus-dominance-1	-	NCU02178	-	118438	0	5.52589	11.8952	18.9906	5.08513	19.5198	0	0	87.669	89.1419	63.7382	76.5089	56.5008	55.605	86.2081	62.3911	72.8807
TrA0076W	protein2genome	ChI	222919	224349	+	1431	-	-	tall aerial hyphae-1	CAT8	NCU00289	3605	76649	1.60072	0	0	2.36258	0	2.59031	0	2.2512	89.6528	95.6285	88.3314	90.5598	101.406	89.7762	145.651	99.5524	130.96
TrA0077W	protein2genome	ChI	224483	225073	+	591	-	-	tall aerial hyphae-1	-	NCU00289	106642	-	5.14343	1.96351	2.11337	5.06095	5.4207	1.3872	0	2.41118	59.4709	55.1888	53.9984	64.2753	64.0949	56.8794	107.72	63.7148	87.9101
AT-block	-	ChI	225000	225500	-	500	-			-	-	-	-	-	-	-	-	-	-	-	-	-	-	-	-	-	-	-	-	-
TrA0078W	maker	ChI	225569	226192	+	624	-	-	hypothetical protein	ECM1	NCU01458	106641	128937	5.44761	8.31854	13.4301	21.441	11.4826	14.6924	42.549	43.4142	23.7733	17.4333	15.2433	13.5742	11.7545	12.3023	21.2712	21.2143	24.6762
TrA0079C	maker	ChI	226514	227338	-	825	-	-	hypothetical protein	-	NCU01469	106640	77409	3.68457	9.84613	3.02788	4.83397	3.88319	1.98747	2.21374	1.72728	20.8881	14.0702	17.2633	11.5459	16.8832	13.1246	28.9194	20.2243	25.5005
TrA0080W	maker	ChI	227923	228539	+	617	-	-	mitochondrial inner membrane protease subunit 1	IMP1	NCU17017	60091	7560	0	4.66039	2.50803	8.00809	4.28867	4.93875	11.002	2.86146	9.46005	9.35646	9.26812	8.29615	10.063	6.96331	17.093	14.8123	10.998
AT-block	-	ChI	228500	229000	-	500	-			-	-	-	-	-	-	-	-	-	-	-	-	-	-	-	-	-	-	-	-	-
TrA0081C	maker	ChI	229347	231565	-	2219	-	-	vacuolar protein 8	VAC8	NCU01470	77281	77327	54.8847	59.4033	67.6542	91.9858	73.0988	84.4233	39.1357	32.2323	161.317	207.771	197.926	253.436	235.303	248.116	108.759	127.458	83.7579
TrA0082C	maker	ChI	235742	235963	-	222	-	-	-	-	-	77279	118439	0	0	0	4.49102	4.81026	3.69294	0	0	35.7409	41.9776	42.1753	62.0343	59.7541	41.7607	28.6229	38.2909	18.9069
TrA0083W	maker	ChI	236360	237767	+	1408	-	snf4	nuclear protein SNF4	SNF4	NCU01471	77279	128942	33.5717	32.6227	10.0321	36.0364	36.4537	36.2175	14.6693	15.738	77.0496	76.8214	81.2947	90.2206	89.9011	86.9704	85.2245	85.5588	77.7057
TrA0084W	maker	ChI	239082	240889	+	1808	-	-	hypothetical protein	BAG7	NCU01472	106636	47238	3.76675	1.43796	0.773854	0.617724	2.64654	2.0318	1.13156	1.76581	7.33566	7.5972	7.9254	9.67027	9.99973	10.6988	7.42826	7.76958	7.13575
TrA0085W	maker	ChI	241010	241630	+	621	-	-	-	-	-	-	7564	3.26331	0	0	3.21097	0	0	0	4.5894	9.28326	9.47778	9.3436	9.97943	9.96863	14.0172	8.8809	10.8038	11.7046
TrA0086W	maker	ChI	241766	242563	+	798	-	-	-	-	-	-	7565	1.26974	2.90836	0	0	1.33819	0	0	0	7.53491	7.78532	8.26267	8.77264	10.251	9.13447	3.75602	8.23136	6.41442
TrA0087C	maker	ChI	244116	244658	-	543	-	-	replication protein A-3	-	NCU01460	59964	77296	3.09864	7.09747	0	6.0979	6.53136	15.0428	0	8.71565	53.0786	59.247	56.459	74.7541	63.1042	70.1207	34.0978	36.5228	31.4636
TrA0088C	maker	ChI	247110	247465	-	356	-	-	-	-	-	-	122817	8.13861	4.66039	0	20.0202	30.0207	36.2175	44.008	28.6146	22.1564	24.6223	23.0379	20.7404	21.0139	30.127	7.70391	16.223	9.25068
TrA0089C	maker	ChI	248629	248793	-	165	-	-	-	-	-	-	24468	18.4228	7.03295	0	12.0849	0	9.93737	0	17.2728	7.51372	5.44972	7.59264	3.47768	5.35976	6.86254	2.90648	4.25774	2.79202
TrA0090W	maker	ChI	251624	252648	+	1025	-	-	tan spore	CST6	NCU01459	121471	76558	88.4244	61.4251	82.1945	96.9907	103.885	86.7921	60.094	77.4683	280.322	210.855	257.613	390.097	435.96	398.701	278.376	269.704	408.252
TrA0091C	maker	ChI	253268	254702	-	1435	-	-	mitochondrial large ribosomal subunit YmL35	MRPL35	NCU01473	60008	76483	6.74006	17.1535	27.694	8.84263	7.1034	5.45344	9.44888	8.42577	29.4135	30.33	30.4095	29.5179	31.2653	27.2514	71.1555	55.8179	63.8987
TrA0092W	maker	ChI	255029	256148	+	1120	-	-	60S ribosomal protein L4	YML6	NCU01474	121469	97742	123.491	216.373	161.329	54.0045	64.5176	66.6115	85.6094	114.298	59.7282	45.3008	55.7709	55.469	67.7856	55.7314	114.147	96.5975	118.957
TrA0093C	protein2genome	ChI	256639	257518	-	880	-	-	hypothetical protein	SMB1	NCU02508	121468	97743	24.9034	21.3905	38.3717	27.567	18.044	31.4836	129.05	59.1017	85.9836	83.6294	87.2058	88.4965	100.3	81.7497	112.341	110.613	101.037
TrA0094C	protein2genome	ChI	258056	259481	-	1426	-	-	quinate permease	HXT2	NCU06138	60086	76562	100.513	87.1808	48.2837	17.4531	11.6836	15.5475	29.3066	33.2606	12.5695	12.9982	22.7001	6.78033	4.73035	4.23278	77.2172	41.6597	42.8612
TrA0095W	Trinity_maker	ChI	260215	260636	+	422	-	-	-	-	-	-	-	3713.93	2343.99	2851.3	639.514	816.863	689.183	2153.76	3974.13	1.23482	1.30272	2.62694	0.914449	0.587224	0.845856	1.91063	1.11957	1.01966
TrA0096C	maker	ChI	261340	263554	-	2215	-	-	hypothetical protein	-	NCU06129	106627	76740	21.011	27.0708	33.6693	17.0561	9.41105	13.6001	6.62744	19.9457	2.41012	1.82223	2.66616	8.15064	7.10606	8.25466	1.86457	3.07743	3.2108
AT-block	-	ChI	262500	263000	-	500	-			-	-	-	-	-	-	-	-	-	-	-	-	-	-	-	-	-	-	-	-	-
TrA0097W	maker	ChI	264504	268619	+	4116	-	-	hypothetical protein	MSP1	NCU09856	106626	77290	11.5523	14.2748	12.3663	9.87136	8.65067	12.2987	1.64386	3.42036	2.28759	2.23189	3.12568	12.0169	12.7803	16.9653	2.84173	4.77415	3.74727
TrA0098C	maker	ChI	268755	271766	-	3012	-	-	hypothetical protein	-	NCU02989	106625	128956	0	0	0	3.25111	6.1906	2.37633	0	1.54892	0.831001	0.888542	1.05115	1.41375	1.12147	1.4872	0.695027	1.56541	0.556381
TrA0099W	maker	ChI	272112	272918	+	807	-	-	-	-	-	106624	128957	0	0	0	0	0	0	0	0	0.6417	1.01548	1.63816	1.66324	0.305162	0.586087	1.24112	0.509078	1.37771
TrA0100W	maker	ChI	273547	275371	+	1825	-	-	hypothetical protein	-	NCU08812	106623	77410	1.738	1.99046	2.85649	30.7824	42.129	38.9058	5.22108	7.33281	1.91387	2.19672	1.80957	3.74015	3.62374	2.54918	0.754038	1.68703	0.468264
TrA0101C	maker	ChI	275420	276669	-	1250	-	-	hypothetical protein	-	NCU16623	60182	76784	29.1461	23.5622	14.7936	0.843491	3.6138	2.77439	20.0866	4.82236	1.04887	0.899066	1.50615	0.970926	0.872888	0.538858	6.08589	2.28826	4.02741
TrA0102C	maker	ChI	277119	278197	-	1079	-	-	hypothetical protein	-	NCU01347	60337	77007	60.7755	86.7189	57.7217	0	1.05003	1.61226	10.7748	1.40119	7.13139	3.53669	2.20435	4.17527	3.40584	5.21903	26.4069	19.7564	29.9472
TrA0103C	maker	ChI	278530	280251	-	1722	-	pgs1	CDP-diacylglycerol-glycerol-3-phosphate 3-phosphatidyltransferase	PGS1	NCU01141	3600	77148	38.3084	41.6792	32.2678	37.0658	28.2614	28.9292	70.1993	40.4067	15.6631	18.389	13.96	26.6118	23.4975	22.5643	41.0972	30.7217	26.8353
TrA0104W	maker	ChI	280515	281264	+	750	-	-	NADH:ubiquinone oxidoreductase 13.4	-	NCU01142	106617	7579	220.273	294.314	277.556	166.168	275.997	170.304	149.989	261.596	84.4477	73.2554	83.2961	83.4391	86.3355	57.4365	111.783	100.713	108.185
TrA0105C	maker	ChI	281559	285250	-	3692	-	-	NAD(P) transhydrogenase	LYS1	NCU01140	47432	109361	2.741	4.53432	1.87707	106.084	156.956	108.424	6.58732	6.42475	139.664	185.63	145.071	402.724	391.986	426.088	6.88289	61.5318	10.2774
TrA0106C	maker	ChI	286564	287157	-	594	-	-	hypothetical protein	-	NCU10861	106615	34512	0	0	0	0	4.16327	1.59812	0	0	5.5584	8.28613	6.81211	9.39583	8.47584	9.24286	0.467416	4.58765	0.29934
TrA0107W	maker	ChI	288128	289168	+	1041	-	-	porphobilinogen deaminase	HEM3	NCU10292	3596	128965	14.6002	14.4915	20.3967	10.5351	7.18073	7.0879	49.1233	45.1732	12.4453	10.1299	9.75423	12.237	12.1058	10.8772	23.9554	18.5248	24.143
TrA0108C	maker	ChI	289743	290404	-	662	-	-	glycine cleavage system H protein	GCV3	NCU08877	121464	97750	508.592	452.03	288.045	150.71	165.562	166.827	272.534	356.252	314.626	304.646	333.514	233.53	260.081	264.427	664.983	515.799	642.517
TrA0109W	Trinity_maker	ChI	290985	291355	+	371	-	-	-	-	-	-	-	87.2065	71.3383	40.9508	36.7748	21.8827	36.9597	112.275	140.165	2.28645	4.02029	7.56643	5.6441	4.53053	4.9307	2.45681	4.60673	3.56631
AT-block	-	ChI	291000	291500	-	500	-			-	-	-	-	-	-	-	-	-	-	-	-	-	-	-	-	-	-	-	-	-
TrA0110C	maker	ChI	291569	292646	-	1078	-	-	thymidylate kinase	CDC8	NCU07773	77266	140903	101.94	129.406	118.087	137.768	143.678	121.236	203.664	285.002	39.8227	55.2899	58.1836	41.7321	40.7342	47.18	39.964	70.2527	53.1105
TrA0111C	maker	ChI	293437	294649	-	1213	-	-	hypothetical protein	-	NCU07771	60216	77396	73.6914	57.2683	70.29	214.939	171.045	205.136	66.4121	77.7277	341.177	393.017	419.764	399.238	375.821	395.577	142.625	223.258	111.814
TrA0112W	Trinity_maker	ChI	296664	297401	+	738	-	-	-	-	-	-	-	3.17138	1.81602	5.86385	12.4821	10.027	10.264	0	6.69018	6.98459	7.93152	8.87403	7.72273	5.99723	8.74934	5.06586	5.2772	3.2843
TrA0113W	maker	ChI	299575	301266	+	1692	-	-	hypothetical protein	-	NCU07897	106607	34517	0	0	0	0	0	0	2.15879	0	0.366361	0.386505	0.896294	1.08523	1.4809	1.42209	0.496007	0.560527	0.302524
TrA0114C	Trinity_maker	ChI	301397	303318	-	1922	-	-	hypothetical protein	-	NCU10291	106606	76892	9.99151	3.36553	7.96926	20.8192	11.769	12.8396	3.17808	2.47971	1.68993	2.13374	1.60633	24.4305	19.3646	22.7416	1.52995	4.91035	1.51423
TrA0115W	maker	ChI	303600	306924	+	3325	-	-	SesB	-	NCU05896	47424	109370	16.5261	13.012	11.0343	35.9099	25.0369	39.2785	9.30853	4.35782	1.26378	1.63881	1.36667	15.2082	13.948	16.5924	1.83321	4.03422	1.80885
TrA0116W	maker	ChI	309897	310391	+	495	-	-	hypothetical protein	-	NCU08870	106605	50952	8.18793	4.68863	7.5697	12.0849	23.7306	14.9061	0	0	50.3419	61.4333	39.2952	68.3944	64.3171	58.1887	1.21103	10.0057	2.17157
AT-block	-	ChI	311500	312500	-	1000	-			-	-	-	-	-	-	-	-	-	-	-	-	-	-	-	-	-	-	-	-	-
TrA0117W	maker	ChI	312707	313804	+	1098	-	-	-	-	-	106604	34520	0	0	0	0	0	0	0	0	0.282278	0.446699	0.180153	0.627122	0.536952	0.386721	0.109191	0.319912	0.419566
AT-block	-	ChI	314000	314500	-	500	-			-	-	-	-	-	-	-	-	-	-	-	-	-	-	-	-	-	-	-	-	-
TrA0118C	maker	ChI	315245	316231	-	987	-	spg1	TEM1	TEM1	NCU08878	106603	77390	25.9809	21.6398	13.1014	45.3185	38.583	31.532	12.7716	19.9302	97.2449	114.711	94.908	117.439	101.698	111.516	71.2645	70.4574	70.3971
TrA0119C	maker	ChI	318363	319352	-	990	-	-	hypothetical protein	-	NCU11416	60482	77384	44.7777	77.6555	42.5795	317.229	249.441	227.731	142.971	228.505	106.992	135.417	135.535	88.1012	79.3728	82.6543	31.0327	59.6084	29.2128
TrA0120C	maker	ChI	320065	320991	-	927	-	-	formyltetrahydrofolate deformylase	-	NCU09911	3591	77033	40.1524	32.4598	29.1142	53.4526	29.8707	40.1317	61.7292	24.9127	81.784	79.364	75.0042	57.3817	56.4321	53.4487	155.524	114.222	152.189
AT-block	-	ChI	321500	322000	-	500	-			-	-	-	-	-	-	-	-	-	-	-	-	-	-	-	-	-	-	-	-	-
TrA0121C	maker	ChI	322159	323485	-	1327	-	lpp1, dpp1	phosphatidic acid phosphatase beta	DPP1	NCU09692	29346	62461	1.63165	2.80299	5.02818	20.8713	18.0559	33.0046	2.94096	3.44205	28.7981	39.8198	5.30886	5.08212	4.09426	7.17956	6.85373	6.50488	4.49226
AT-block	-	ChI	324500	325000	-	500	-			-	-	-	-	-	-	-	-	-	-	-	-	-	-	-	-	-	-	-	-	-
TrA0122W	F-augustus	ChI	324609	325070	+	462	-	-	-	-	-	-	-	0	0	0	0	0	0	0	0	0.846833	0.223349	0.360306	0.627122	0	0.386721	0	0.287921	0.279711
TrA0123C	maker	ChI	325649	329017	-	3369	-	ago2	quelling-defective-2	SKI2	NCU04730	60270	136735	10.3975	11.9078	8.26878	124.09	94.3805	109.637	10.2773	6.13211	105.386	137.596	106.27	157.614	132.513	165.622	18.4541	111.995	20.2139
TrA0124C	maker	ChI	329730	331406	-	1677	-	-	signal recognition particle protein	SRP54	NCU09696	106595	77403	29.8207	29.6977	23.174	46.5653	38.9437	28.8489	29.212	13.6757	58.8154	74.7376	63.869	106.246	100.384	107.4	111.838	91.7151	80.7924
AT-block	-	ChI	331500	332000	-	500	-			-	-	-	-	-	-	-	-	-	-	-	-	-	-	-	-	-	-	-	-	-
TrA0125C	maker	ChI	332892	334787	-	1896	-	-	xylan degradation regulator-1	PPR1	NCU06971	60282	77495	2.35367	1.34778	4.35192	96.111	131.469	110.93	4.24235	5.79272	15.767	21.3147	20.2556	24.7921	23.838	24.0832	1.67097	11.8108	1.6349
TrA0126C	maker	ChI	337427	338316	-	890	-	-	short-chain dehydrogenase/reductase SDR	SPS19	NCU02920	60517	128980	0	0	0	19.4065	42.871	30.9183	2.22182	0	8.97396	11.5359	8.66313	19.6857	19.7242	17.9077	1.16683	2.64943	0.622714
TrA0127W	maker	ChI	340614	341087	+	474	-	-	-	-	-	106591	7595	2.41252	2.76294	0	11.8691	5.08513	7.80794	4.34841	0	36.0122	38.732	30.6132	6.83116	6.31686	5.8975	19.982	27.3484	22.4248
TrA0128C	maker	ChI	341384	343000	-	1617	-	-	galactose-1-phosphate uridylyltransferase	DLD1	NCU07072	47420	109375	25.0651	37.3177	33.9864	54.8755	59.4366	42.0817	24.8481	23.7942	33.6584	34.8317	39.4719	46.2035	50.4984	53.7012	40.483	41.2523	36.3406
TrA0129C	maker	ChI	343498	345511	-	2014	-	-	ATP-dependent RNA helicase has-1	HAS1	NCU09349	59988	97764	30.2104	31.1387	37.9839	42.8053	33.1125	32.2654	27.2262	7.64763	45.7981	48.4041	41.9129	29.0843	30.63	31.3971	69.4187	64.5764	58.6347
TrA0130C	maker	ChI	345906	346958	-	1053	-	-	oxidoreductase	-	NCU01275	60490	76606	1.92451	13.2243	9.48908	187.471	200.798	142.478	27.7506	29.7723	16.6597	18.0105	21.1647	29.9715	33.8039	34.6793	8.31161	15.545	11.1319
TrA0131C	maker	ChI	347645	348940	-	1296	-	-	hypothetical protein	-	NCU01274	106586	128985	36.7462	39.3975	28.912	51.5428	65.0944	60.7284	5.63683	4.39817	48.9783	49.6404	53.9801	64.2002	48.4487	54.0604	38.5764	47.4585	26.7784
TrA0132W	maker	ChI	353628	355216	+	1589	-	-	colonial temperature sensitive-2	SMI1	NCU04189	27719	34533	46.0571	56.5694	39.4941	61.0815	70.3477	77.7707	22.8593	29.101	41.0396	50.4046	43.4796	52.392	47.3348	47.0868	37.9895	36.3065	30.3818
TrA0133C	maker	ChI	356021	357105	-	1085	-	-	-	-	-	106584	44804	0	2.97548	0	5.11286	2.73815	2.10214	0	0	2.54311	3.77289	2.0288	5.00251	3.21242	4.17361	1.22966	2.79209	1.31249
TrA0134W	maker	ChI	357789	359570	+	1782	-	-	-	-	-	-	77225	0.712557	2.44818	0.87834	2.80452	4.50581	8.64803	0	0	0.95903	0.919785	0.32458	1.77552	1.55478	1.89118	1.18037	1.70444	0.503952
AT-block	-	ChI	359500	360000	-	500	-			-	-	-	-	-	-	-	-	-	-	-	-	-	-	-	-	-	-	-	-	-
TrA0135W	maker	ChI	359750	360299	+	550	-	-	-	-	-	106583	76279	0	4.55073	0	0	0	0	0	0	0.486182	1.92343	0.775719	0	0.86702	0.555059	2.35083	1.92851	2.4088
TrA0136W	maker	ChI	360967	364846	+	3880	-	-	hypothetical protein	-	NCU01382	77254	97766	6.86488	4.08826	5.41572	6.75479	13.3123	9.10926	1.97977	1.15854	4.58612	4.82943	4.03836	16.3592	17.5554	19.1789	2.63178	5.15948	2.55242
AT-block	-	ChI	365000	365500	-	500	-			-	-	-	-	-	-	-	-	-	-	-	-	-	-	-	-	-	-	-	-	-
TrA0137C	maker	ChI	365455	366705	-	1251	-	-	hypothetical protein	-	NCU01380	22129	97768	6.17302	8.07963	3.2611	28.6347	23.2349	25.6867	22.253	23.5641	197.078	228.376	225.525	162.007	162.402	150.409	12.3127	51.6042	9.88993
AT-block	-	ChI	371000	371500	-	500	-			-	-	-	-	-	-	-	-	-	-	-	-	-	-	-	-	-	-	-	-	-
TrA0138C	maker	ChI	371767	372470	-	704	-	-	hypothetical protein	-	NCU01381	60562	7604	54.2816	36.8392	37.1726	17.8037	10.594	17.8932	25.3657	25.4466	10.0854	6.48777	8.11118	4.09869	8.91964	6.74	13.5592	13.5906	14.2186
TrA0139W	maker	ChI	373756	385572	+	11817	-	-	serine/threonine protein kinase-18	TRA1	NCU01379	77251	109386	29.7556	26.7042	22.9509	58.728	54.5584	59.1327	20.8572	20.6789	90.8266	115.291	123.153	82.5496	75.0952	97.0945	39.3361	79.5636	43.1877
AT-block	-	ChI	385500	386000	-	500	-			-	-	-	-	-	-	-	-	-	-	-	-	-	-	-	-	-	-	-	-	-
TrA0140W	maker	ChI	386906	389375	+	2470	-	-	acetoacetyl-CoA synthase	ACS2	NCU01378	59843	77071	0	0	0	3.28117	3.51441	3.85441	0	0	1.60289	2.11379	1.85997	1.72658	1.62846	1.92979	1.12734	1.22207	1.20327
TrA0141C	maker	ChI	389544	390092	-	549	-	-	-	-	-	106576	128996	3.69128	4.22745	20.4754	0	7.78053	8.95993	13.3066	2.59564	11.5169	7.89168	10.9293	11.4972	13.9608	7.47661	22.275	23.4176	26.1063
TrA0142W	maker	ChI	392037	393897	+	1861	-	-	beta-glucuronidase	-	NCU00937	106575	34542	3.11006	2.84944	0.766728	5.50833	4.58879	5.03274	1.12114	3.4991	8.37164	11.5418	9.30957	26.9824	34.247	32.3657	3.16474	6.25331	3.61358
TrA0143C	maker	ChI	394535	395038	-	504	-	-	hypothetical protein	-	NCU03807	3580	76536	18.2569	15.6816	8.43919	22.4551	7.21539	14.7718	8.22673	6.41896	16.4743	16.5701	15.593	17.3179	15.2705	11.9544	11.3411	16.5347	7.83946
TrA0144W	maker	ChI	395372	399007	+	3636	-	-	pre-mRNA-splicing factor ATP-dependent RNA helicase PRP16	ECM16	NCU03808	3579	77353	2.78673	2.55322	2.40456	7.67772	9.10457	6.53882	5.52521	8.62216	9.56419	11.3986	8.39615	6.72294	7.76288	6.69551	9.4964	10.5495	8.3904
TrA0145C	maker	ChI	399348	400410	-	1063	-	-	hypothetical protein	MED6	NCU03809	41111	109389	7.09989	6.96959	6.25125	2.99401	12.8274	13.9511	1.82816	2.85287	19.3597	19.8023	22.9027	26.8815	23.6803	17.2143	22.9223	24.5076	17.7285
TrA0146W	maker	ChI	400802	401587	+	786	-	-	hypothetical protein	-	NCU03810	106570	48094	7.73478	2.95276	0	15.2215	2.71725	5.21522	0	1.81299	15.5365	16.6404	16.6099	16.6451	16.5958	13.1456	24.7106	17.295	16.6065
TrA0147C	maker	ChI	401925	403624	-	1700	-	-	serine/threonine protein kinase-49	CMK1	NCU07062	106569	129002	1.32973	3.80721	4.91732	9.81306	6.30636	14.5246	4.79353	2.80514	4.27084	6.27577	4.62937	5.27129	4.20709	4.08646	3.14677	3.94134	2.21676
TrA0148W	maker	ChI	405127	411562	+	6436	-	-	hypothetical protein	HSC82	NCU03811	121453	7614	29.6599	30.5713	24.9069	30.8259	37.7059	37.6469	14.3674	13.5566	42.0853	49.0834	40.1576	55.4501	60.4027	63.6619	63.1265	53.3065	58.3417
TrA0149C	maker	ChI	411899	413344	-	1446	-	-	translation initiation factor eIF-2B subunit delta	GCD2	NCU01468	29220	77488	13.1877	17.6205	8.12798	11.5344	12.3543	16.5982	21.129	13.3949	33.4817	35.7601	31.2755	31.0351	35.0099	27.7349	59.3826	44.7524	44.8211
TrA0150W	maker	ChI	413735	414085	+	351	-	-	-	-	-	106564	76299	2.88677	13.2243	14.2336	2.84048	6.08477	11.6785	5.20323	20.2993	5.29814	3.49341	2.44208	3.26961	1.04981	2.62111	2.73258	2.0015	1.31249
TrA0151W	maker	ChI	415023	416433	+	1411	-	-	arginine-4	ARG7	NCU10468	77242	97783	105.548	79.4346	98.5074	19.2873	16.6856	20.7398	57.0729	61.4959	42.0173	39.3524	39.7873	25.873	32.9003	28.0658	111.418	69.5209	91.634
TrA0152C	maker	ChI	416728	417499	-	772	-	-	imidazoleglycerol-phosphate dehydratase	HIS3	NCU01300	121449	122834	47.4038	52.5929	69.3889	27.6946	26.5408	29.9647	24.0307	79.1671	30.6316	40.5144	36.342	24.8318	29.1985	21.5207	72.5663	47.2973	47.8195
TrA0153W	maker	ChI	418074	419989	+	1916	-	cdc16	anaphase-promoting complex subunit Cut9	CDC16	NCU01377	60162	76706	18.6119	11.9116	12.8206	36.6269	36.9228	31.004	6.90672	3.84929	15.1036	20.8008	20.8744	29.5744	25.9591	23.8959	22.7996	21.5958	13.6609
TrA0154W	maker	ChI	420925	422762	+	1838	-	-	-	-	-	60487	77452	60.2723	57.3055	80.6032	52.0323	31.1614	37.7252	13.3234	21.591	31.5855	36.1021	35.1511	54.6124	58.1054	56.0759	45.2791	40.6851	35.5035
TrA0155W	maker	ChI	423212	424282	+	1071	-	-	-	-	-	60370	76961	0	0	0	1.86182	0.997085	0	0	0	19.563	16.4102	12.9902	0.964398	0.412867	1.5198	2.01499	8.85538	1.43381
TrA0156C	maker	ChI	424909	426452	-	1544	-	-	L-lactate dehydrogenase	CYB2	NCU04539	59887	34555	50.9815	62.0359	43.2044	12.541	7.55574	14.1795	5.74319	3.36087	31.92	5.26978	5.54651	2.07512	2.31751	2.33675	22.9039	17.2318	63.9034
TrA0157W	Trinity_maker	ChI	427240	430815	+	3576	-	-	hexose transporter HXT13	HXT3	NCU01633	106556	7623	365.079	388.922	538.962	39.8803	37.2139	49.6869	30.9923	20.2956	502.574	25.9853	31.1498	28.2735	31.9576	28.4367	1149.18	753.428	1903.37
AT-block	-	ChI	430500	431500	-	1000	-			-	-	-	-	-	-	-	-	-	-	-	-	-	-	-	-	-	-	-	-	-
TrA0158W	maker	ChI	431507	432511	+	1005	-	-	-	-	-	60445	76820	0	1.15466	0	65.4751	28.6893	45.6822	0	0	6.22966	6.91383	5.97033	2.05546	1.4666	2.39421	0.238591	2.20195	0.611189
TrA0159C	maker	ChI	432748	433472	-	725	-	-	-	-	-	106554	129014	4.77951	0	0	0	0	0	0	0	1.85185	1.41384	0.725712	0.180446	0.695252	0.667641	6.03231	6.73807	12.3139
TrA0160C	maker	ChI	434200	435039	-	840	-	-	menadione-induced gene-11	-	NCU00187	60422	77048	193.001	135.384	215.601	17.8037	10.1703	20.4958	0	10.1786	44.1297	16.6411	32.968	8.74388	9.65075	8.9305	261.336	186.63	277.507
AT-block	-	ChI	436500	437000	-	500	-			-	-	-	-	-	-	-	-	-	-	-	-	-	-	-	-	-	-	-	-	-
TrA0161W	maker	ChI	437199	439013	+	1815	-	-	platelet-activating factor acetylhydrolase	-	NCU09548	3568	76443	6.43895	8.04462	6.49393	2.30389	2.46765	1.42085	7.38552	2.46969	36.885	21.5344	14.8175	4.70722	3.70399	3.96574	76.3265	62.2372	144.927
AT-block	-	ChI	439000	439500	-	500	-			-	-	-	-	-	-	-	-	-	-	-	-	-	-	-	-	-	-	-	-	-
TrA0162C	maker	ChI	439671	441815	-	2145	-	-	hypothetical protein	SDD4	NCU01122	77234	77078	6.64263	7.6075	6.92839	35.6972	28.0028	23.1521	11.0519	14.3723	13.8794	18.9215	16.8913	25.5801	25.7176	23.1617	8.10163	20.1405	8.87965
TrA0163C	maker	ChI	444631	446206	-	1576	-	spo11	spo11 ortholog	-	NCU01120	77234	77379	30.3977	18.3736	13.5308	54.0045	52.504	60.8043	13.6975	11.8751	9.4532	11.5125	10.0003	12.0502	9.08926	11.6181	8.892	12.265	6.8676
TrA0164W	protein2genome	ChI	446699	449100	+	2402	-	-	lanosterol synthase	ERG7	NCU01119	59846	136748	204.465	218.069	216.27	132.042	109.893	134.255	81.7152	88.6247	127.055	137.523	148.688	132.941	128.697	134.479	236.244	188.928	189.793
AT-block	-	ChI	449000	449500	-	500	-			-	-	-	-	-	-	-	-	-	-	-	-	-	-	-	-	-	-	-	-	-
TrA0165W	protein2genome	ChI	449695	451112	+	1418	-	-	hypothetical protein	SGT1	NCU01118	121445	-	42.7819	40.4004	29.6059	81.9761	53.7894	73.4813	22.9983	15.8334	51.0599	57.8882	65.7895	46.5004	45.2552	46.184	32.9481	47.5377	34.0489
TrA0166C	maker	ChI	451464	453248	-	1785	-	-	gamma-butyrobetaine dioxygenase	AIM17	NCU12046	59838	97798	4.16244	2.72403	4.39789	10.5318	6.89358	6.2546	24.6512	4.18136	21.4267	22.3074	21.437	28.2194	27.3335	30.2351	21.8817	27.8702	22.92
TrA0167C	maker	ChI	454061	455833	-	1773	-	-	tRNA-splicing endonuclease subunit SEN2	SEN2	NCU01115	60255	76424	153.637	116.115	100.441	198.3	154.052	192.754	63.9049	54.2361	115.224	139.655	121.186	83.1313	71.7513	81.9351	142.928	147.406	105.234
TrA0168W	maker	ChI	458026	459688	+	1663	-	-	ceramide glucosyltransferase	-	NCU01116	77227	140919	90.0247	89.9393	99.1644	57.7975	44.4108	57.3418	86.3107	113.139	67.73	42.8045	30.4544	24.7316	25.2621	22.386	154.643	121.891	211.554
TrA0169C	maker	ChI	460177	468065	-	7889	-	pks6g	polyketide synthase-3	CEM1	NCU04865	60118	129024	25.4432	34.4224	32.7414	14.4434	15.4701	16.175	6.29944	4.91518	20.5858	23.2222	21.7967	15.9288	15.0179	16.1986	19.9324	19.5647	16.6316
TrA0170W	maker	ChI	468676	470097	+	1422	-	-	hypothetical protein	AYT1	NCU05183	106539	129025	4.9879	4.89636	5.27004	2.80452	3.75484	1.72961	0	1.00212	9.37234	13.6818	15.348	5.00375	5.07895	6.12146	4.38424	8.81864	4.57156
TrA0171W	Trinity_maker	ChI	472014	473957	+	1944	-	-	-	-	-	-	-	1.71158	1.9602	1.40653	1.68413	1.80385	1.84647	2.05668	3.20948	4.43272	6.25982	5.56893	2.19705	2.48975	2.23149	2.9703	4.05456	1.29697
TrA0172W	maker	ChI	477607	478041	+	435	-	hfb5	hydrophobin	-	NCU08192	106538	34569	0	0	0	6.51639	10.4694	16.0752	0	0	1290.61	1220.85	1567.17	63.7574	44.796	52.9619	2.74263	395.573	4.68379
AT-block	-	ChI	479000	479500	-	500	-			-	-	-	-	-	-	-	-	-	-	-	-	-	-	-	-	-	-	-	-	-
TrA0173C	maker	ChI	481424	483586	-	2163	-	-	-	-	-	106537	76979	0	0	0	0	1.13003	0	0	0	2.42705	1.73007	1.18615	3.15751	2.72951	2.09689	0.12687	1.67268	0.541662
TrA0174W	maker	ChI	484158	485893	+	1736	-	-	carboxylic acid transporter	JEN1	NCU01231	121441	140920	0	0.75402	0.811566	0.647828	0.693878	1.59812	0	1.85186	29.8865	39.9965	27.2056	33.1091	28.1091	37.4313	2.10337	15.4976	2.46124
TrA0175W	maker	ChI	487029	487823	+	795	-	-	hypothetical protein	-	NCU04667	121439	97811	3.82361	2.91934	0	3.76229	6.71621	5.15618	0	0	19.1813	14.6011	13.2702	8.08396	6.11821	6.49838	15.9856	8.26242	26.9778
AT-block	-	ChI	488000	488500	-	500	-			-	-	-	-	-	-	-	-	-	-	-	-	-	-	-	-	-	-	-	-	-
TrA0176C	maker	ChI	488658	489519	-	862	-	-	golgi membrane protein	YIP1	NCU05514	106533	7641	110.865	97.4412	92.1654	111.624	123.635	107.434	30.2065	43.5117	37.3822	50.9612	48.739	56.9437	50.0687	46.1896	61.1663	59.0355	60.7602
TrA0177W	maker	ChI	490301	491439	+	1139	-	-	GTP-binding protein GTR1	GTR1	NCU01099	106531	76776	3.76325	2.15494	3.47911	8.33153	2.97459	3.04488	1.69576	0	19.9721	17.6091	18.4278	23.3363	19.1598	15.0477	24.0452	22.4391	25.2846
TrA0178C	maker	ChI	491916	493287	-	1372	-	ubx3	hypothetical protein	SHP1	NCU01100	77222	24495	61.3351	49.6393	52.4197	57.1328	52.5751	69.4774	39.799	29.9033	174.958	154.915	158.853	250.923	298.415	248.866	299.295	273.64	332.076
TrA0179W	maker	ChI	493797	494303	+	507	-	-	mitochondrial import 1	MIM1	NCU01101	77218	122842	58.9726	36.8392	59.4762	44.8389	14.1254	43.3774	33.821	45.2384	75.5994	68.5541	65.9361	70.1332	71.1621	79.195	128.456	122.663	122.686
TrA0180W	maker	ChI	494865	496582	+	1718	-	-	oxidase assembly protein 1	OXA1	NCU01102	121436	77316	20.3703	11.2883	24.2996	10.3451	3.46264	10.6334	22.5035	5.54478	45.1847	47.4465	42.9739	40.4128	46.1202	38.001	95.867	76.7449	96.731
AT-block	-	ChI	497000	497500	-	500	-			-	-	-	-	-	-	-	-	-	-	-	-	-	-	-	-	-	-	-	-	-
TrA0181C	maker	ChI	497471	499317	-	1847	-	-	hypothetical protein	-	NCU01240	77215	97822	54.8486	33.8874	41.8112	41.897	39.551	38.5392	57.2355	69.0175	60.6637	51.295	58.2341	67.354	69.9698	70.1651	96.2382	88.016	103.723
TrA0182C	maker	ChI	508410	509757	-	1348	-	-	eukaryotic initiation factor 4A-12	FAL1	NCU01234	22119	97827	69.5619	71.9874	54.7535	60.1998	59.1793	59.6736	45.3185	41.2534	80.8051	79.1089	77.1708	95.209	87.2291	82.7113	141.114	117.436	127.1
TrA0183W	maker	ChI	510143	511711	+	1569	-	-	splicing factor 3a subunit 3	PRP9	NCU01235	77209	136759	60.5532	51.6263	38.1501	72.1605	53.8902	72.4023	16.9779	20.8169	39.7614	40.4387	39.3602	43.0553	40.6164	39.0034	48.8803	42.2403	34.8725
TrA0184W	maker	ChI	512076	513072	+	997	-	slx1	GIY-YIG catalytic domain-containing protein	SLX1	NCU01236	60492	76620	23.1791	13.905	12.2451	22.8073	23.2653	31.2573	11.9368	12.4184	14.8556	14.1586	14.7243	18.0021	13.487	10.1761	14.4968	16.4153	10.0924
TrA0185W	maker	ChI	516786	522285	+	5500	-	jhd2	PHD transcription factor	JHD2	NCU01238	22117	7650	47.5025	48.8511	43.0195	50.747	57.828	49.259	18.5219	12.8158	61.9408	68.059	64.7248	57.2499	57.1551	64.6084	70.4532	62.8322	66.4276
TrA0186W	maker	ChI	523340	524375	+	1036	-	-	hypothetical protein	TAF11	NCU07775	59814	76779	16.835	22.8954	20.7518	46.5891	29.9405	46.8233	49.3091	36.994	33.9229	40.2363	35.0564	39.8037	36.0448	33.952	38.0966	44.3548	40.2374
AT-block	-	ChI	525000	525500	-	500	-			-	-	-	-	-	-	-	-	-	-	-	-	-	-	-	-	-	-	-	-	-
TrA0187W	maker	ChI	525562	526296	+	735	-	-	hypothetical protein	-	NCU01851	121431	24502	9.65006	18.9459	11.8952	23.06	8.71737	30.1163	9.93923	0	12.988	18.2399	15.9682	19.0492	19.2514	18.3906	32.1343	27.9099	19.9873
AT-block	-	ChI	527000	528000	-	1000	-			-	-	-	-	-	-	-	-	-	-	-	-	-	-	-	-	-	-	-	-	-
TrA0188C	maker	ChI	528000	531905	-	3906	-	-	HET domain-containing protein	HOS4	NCU06304	41664	76999	1.32764	1.52049	0.981918	8.88319	11.7534	5.80071	2.393	0.74686	13.4178	17.3089	12.579	17.6235	15.7783	14.8179	3.92728	5.63347	2.97786
TrA0189C	maker	ChI	533052	535387	-	2336	-	-	hypothetical protein	-	NCU08848	60578	76382	20.0015	29.1541	26.336	23.7063	27.7869	26.8496	8.19351	11.5075	32.0926	37.1505	28.8711	26.1551	24.9292	25.876	31.0353	29.3586	27.2584
TrA0190W	maker	ChI	541802	545019	+	3218	-	-	glycosylhydrolase 81-1	DSE4	NCU07076	73256	34584	0	0	0	0.384648	0.41199	0	0	0	0.621795	0.693831	0.686834	0.841244	1.08043	0.737187	0.416292	0.975732	0.572695
AT-block	-	ChI	545000	545500	-	500	-			-	-	-	-	-	-	-	-	-	-	-	-	-	-	-	-	-	-	-	-	-
TrA0191W	maker	ChI	545842	546776	+	935	-	-	short chain dehydrogenase/reductase family	-	NCU01861	106516	7656	0	0	0	0	0	0	0	0	4.07632	3.52193	5.15826	0.520469	0.835563	0.561667	0.815592	1.51338	0.812493
TrA0192W	maker	ChI	547765	548959	+	1195	-	-	oxidoreductase	-	NCU09821	77202	109454	3.42316	2.6136	2.81306	14.5958	1.20256	9.23236	0	1.60474	8.44659	9.57384	7.12822	4.26486	2.07479	3.18784	2.9703	6.4873	2.47865
AT-block	-	ChI	549000	549500	-	500	-			-	-	-	-	-	-	-	-	-	-	-	-	-	-	-	-	-	-	-	-	-
TrA0193C	maker	ChI	549242	551570	-	2329	-	parP1A	poly(ADP-ribose) polymerase	CHS5	NCU08852	22115	24504	0.475038	5.4404	2.34224	2.3371	1.00129	2.30614	0	2.00423	9.18344	8.04812	9.18097	24.6959	31.6139	30.9888	9.66781	13.932	11.5429
TrA0194C	maker	ChI	552552	553309	-	758	-	-	-	-	-	106512	7659	0	2.21035	0	1.89906	0	0	0	2.7143	1.06266	0.622826	1.25593	2.18597	1.26337	1.4828	1.14183	1.33815	0.682494
TrA0195C	maker	ChI	554155	555849	-	1695	-	-	hypothetical protein	-	NCU01081	121427	140931	46.5206	54.0077	65.1994	39.504	30.8946	36.6089	8.04046	17.9246	8.42104	8.43165	8.41825	45.5445	51.4486	51.6309	14.7792	26.886	17.1911
TrA0196C	maker	ChI	557403	562885	-	5483	-	-	hypothetical protein	-	NCU08889	77193	109463	18.9447	18.4092	24.7677	46.1316	47.5957	44.2818	15.1763	18.8386	38.2465	48.2139	49.6233	62.681	57.7047	63.5794	30.9297	46.8351	30.8379
TrA0197W	F-augustus	ChI	564933	565589	+	657	-	-	-	-	-	-	-	1.54225	5.2988	1.90107	1.51751	0	0	0	0	0.849154	0.870961	1.00359	1.22275	0.897372	0.754018	0.547452	0.427718	0.545372
TrA0198C	Trinity_maker	ChI	565362	566454	-	1093	-	isc1	iron sulfur cluster assembly protein 1	-	-	-	-	9.68465	0	1.49223	4.76467	7.65504	1.95898	2.182	1.70252	1.70338	1.07432	1.18165	2.74226	1.84902	1.77559	1.57564	1.04917	0.67271
TrA0199C	maker	ChI	567127	568433	-	1307	-	-	-	-	-	60493	76397	0.900672	2.063	3.33067	3.54491	5.69535	3.6437	0	3.80002	3.52644	2.47054	3.10632	2.5503	2.68583	2.26464	1.8117	3.34091	2.72998
TrA0200C	maker	ChI	569762	571627	-	1866	-	-	hypothetical protein	YAP3	NCU08891	77191	109466	71.1343	90.1732	89.6924	55.0331	49.2162	54.0405	50.8946	67.9666	51.6901	52.4821	51.8019	50.1244	51.1058	53.3619	97.597	80.5497	80.237
TrA0201W	maker	ChI	573163	574047	+	885	-	-	hypothetical protein	-	NCU08892	60345	7664	28.6231	13.1123	26.8147	15.7719	26.5461	18.5273	16.5092	19.3222	12.1875	15.056	10.058	12.3192	16.2382	13.8341	19.6433	14.4078	9.71687
TrA0202C	maker	ChI	574170	575130	-	961	-	-	60S ribosomal protein L1	MRPL1	NCU08893	77188	97853	418.813	529.933	557.887	228.204	202.897	262.347	154.224	161.501	61.575	56.5863	54.5072	62.4823	64.6074	58.6605	145.469	116.151	133.996
TrA0203W	maker	ChI	575431	577396	+	1966	-	-	glutamyl-tRNA synthetase	GUS1	NCU08894	121420	109470	339.35	327.021	323.742	200.764	196.507	183.191	122.908	83.9122	149.789	141.229	144.941	127.193	133.096	134.508	280.568	186.232	218.312
TrA0204W	maker	ChI	577807	582194	+	4388	-	-	hypothetical protein	-	NCU07464	30068	77365	11.2584	6.3036	6.4763	14.2781	16.0841	11.7408	1.80379	1.40742	3.33665	5.2277	3.27238	10.3712	8.60704	10.1524	3.07871	5.08248	2.35081
TrA0205C	maker	ChI	582445	583464	-	1020	-	-	-	-	-	60456	76947	0	0	0	0	0	0	0	0	4.11926	3.2418	3.1802	3.81315	4.10742	2.80653	5.14007	3.3131	2.57856
TrA0206W	maker	ChI	585348	586628	+	1281	-	-	-	-	-	106499	76407	0	0	0	0	0	0	0	0	0.338733	0.510513	0.308834	0.268767	0.287653	0.552459	0.280778	0.438737	0.31967
TrA0207C	maker	ChI	586766	588559	-	1794	-	-	dimethylaniline monooxygenase	FMO1	NCU09456	22110	76639	20.3465	24.0787	22.5723	2.00202	2.85911	1.64625	1.22245	2.86146	33.8155	33.7051	29.8787	24.1203	25.9468	19.8004	106.25	50.3854	59.2729
AT-block	-	ChI	589000	589500	-	500	-			-	-	-	-	-	-	-	-	-	-	-	-	-	-	-	-	-	-	-	-	-
TrA0208C	maker	ChI	589519	591077	-	1559	-	-	dibenzothiophene desulfurization enzyme A	-	NCU05888	59876	34599	4.23957	4.04615	0	0.695263	0.744685	0	0	0	55.8499	70.4588	60.6023	3.04115	5.03645	3.70136	110.445	15.0157	22.024
TrA0209W	maker	ChI	591764	594059	+	2296	-	-	urea active transporter	DUR3	NCU09909	73250	76904	0.994852	0	3.06578	3.42614	7.86361	7.24448	0	0	28.0879	36.6793	29.7149	1.80286	2.64107	2.57093	79.1629	7.07011	15.1023
AT-block	-	ChI	594000	594500	-	500	-			-	-	-	-	-	-	-	-	-	-	-	-	-	-	-	-	-	-	-	-	-
TrA0210C	maker	ChI	594137	595287	-	1151	-	aes1	GDSL lipase/acylhydrolase	TAO3	NCU06364	121418	136770	0	1.10834	2.38586	1716.91	1864.45	1826.03	6.9774	1.36104	100.117	111.024	99.1875	93.2795	55.1141	63.3348	0.34353	0.402594	0.244446
TrA0211C	maker	ChI	596836	597549	-	714	-	-	hypothetical protein	-	NCU00874	106494	7673	0	0	0	15.3601	17.9475	12.6305	0	0	0.434091	0.34347	0.646432	1.12513	0.6193	0.693823	0	0.491966	0.215072
TrA0212W	maker	ChI	598308	599844	+	1537	-	-	glycerol dehydrogenase-1	GCY1	NCU04923	106493	7674	0	0	0	3.17518	3.40088	5.22187	0	0	0.921269	0.781012	0.909946	0.609148	0.54764	0.601019	0.63637	0.708493	0.597726
TrA0213C	maker	ChI	600317	600868	-	552	-	-	-	-	-	106492	129066	0	0	0	0	0	0	0	0	0.754114	0.596685	0.96257	1.39615	0.537932	1.37752	0.583417	0.683725	0.996342
AT-block	-	ChI	601000	601500	-	500	-			-	-	-	-	-	-	-	-	-	-	-	-	-	-	-	-	-	-	-	-	-
TrA0214C	maker	ChI	601250	602549	-	1300	-	-	hypothetical protein	-	NCU07592	106491	76406	5.4919	4.71722	0	1.35096	1.44699	1.11089	0	5.79272	4.78771	4.54144	5.00328	9.48586	5.9916	8.72638	10.2347	10.2333	13.8025
TrA0215C	maker	ChI	604016	605914	-	1899	-	-	hypothetical protein	-	NCU09569	106490	34604	0	0	0	0	0	0	0	0	0.0979277	0.344374	0.381936	0.543902	0.349273	0.484471	0.189403	0.554919	0.377367
TrA0216W	maker	ChI	607476	608596	+	1121	-	-	hypothetical protein	-	NCU09568	121417	109480	0	1.0989	0	0	0	0	0	0	1.17402	0.696698	0.874152	0.86942	2.23323	2.01051	1.24888	1.8295	0.581671
AT-block	-	ChI	608500	609000	-	500	-			-	-	-	-	-	-	-	-	-	-	-	-	-	-	-	-	-	-	-	-	-
TrA0217C	maker	ChI	608966	609502	-	537	-	-	hypothetical protein	-	NCU02125	106488	7678	9.43442	2.16096	0	5.56987	5.9658	9.16015	0	0	3.57846	4.11013	4.05194	4.48795	3.15647	3.1629	5.58157	3.92473	6.29115
TrA0218C	maker	ChI	609980	610771	-	792	-	-	MAP kinase kinase kinase SskB	SKS1	NCU03071	106487	76862	0	0	0	1.25885	0	1.03514	0	0	0.704411	0.516072	0.33301	0.43471	0.0930514	0.44678	0	0.399163	0.323151
TrA0219C	maker	ChI	611155	612129	-	975	-	tps6	-	-	-	106486	76875	0	1.25997	0	0	0	0	0	0	0.336527	0.0887577	0.501143	0	0.400091	0.153681	1.17158	0.305115	0.444622
AT-block	-	ChI	612000	612500	-	500	-			-	-	-	-	-	-	-	-	-	-	-	-	-	-	-	-	-	-	-	-	-
AT-block	-	ChI	613500	614000	-	500	-			-	-	-	-	-	-	-	-	-	-	-	-	-	-	-	-	-	-	-	-	-
TrA0220W	maker	ChI	613877	614881	+	1005	-	-	hypothetical protein	-	NCU05126	31041	76801	0	3.46399	0	6.94433	5.31282	8.9733	1.81725	0	2.71391	3.41625	3.21479	3.42577	4.10648	2.39421	0.835069	2.167	1.01865
TrA0221C	QM6a v2.0 (JGI)	ChI	615167	616072	-	906	-	-	-	-	-	106484	77163	6.71031	5.12334	5.51435	18.7076	20.0374	18.0979	4.03164	0	7.25248	8.48136	9.75213	9.12027	7.89026	9.84218	4.76392	6.59104	3.84186
TrA0222W	Trinity_maker	ChI	616977	620386	+	3410	-	-	1,3-beta glucanase	-	NCU07523	73248	7681	8.48908	6.99995	9.20844	9.02118	11.4518	9.34126	1.22408	3.34285	5.44266	5.6981	4.59608	7.88422	7.80434	7.49441	4.09819	5.01469	4.32277
TrA0223W	maker	ChI	620804	621308	+	505	-	-	-	-	-	106482	76581	16.2381	26.0354	8.00641	0	0	2.62767	0	4.56734	2.78152	1.31003	1.05667	3.31048	0.708622	2.26827	4.22696	3.03978	9.18742
TrA0224W	maker	ChI	623088	623711	+	624	-	-	hypothetical protein	-	NCU07136	121416	122856	1196.87	1331.78	1816.22	64.6828	74.0586	75.1972	179.773	121.142	3641.36	377.275	101.486	688.067	721.799	606.374	5866.4	3757.89	11263.3
TrA0225W	maker	ChI	625958	627411	+	1454	-	-	hypothetical protein	-	NCU09669	106480	76922	0	2.6136	0	0	0.80171	0	0	0	3.39725	3.74362	3.1681	0.68927	0.940573	1.43453	0.270027	0.712021	0.422716
TrA0226W	maker	ChI	628905	630125	+	1221	-	-	hypothetical protein	-	NCU06951	106479	34612	0	0	1.21735	0.971742	0	0	1.78005	0	1.81252	0.478046	0.257061	0.559276	0.574633	1.1726	4.20674	2.29383	5.88701
AT-block	-	ChI	630000	630500	-	500	-			-	-	-	-	-	-	-	-	-	-	-	-	-	-	-	-	-	-	-	-	-
TrA0227C	maker	ChI	630440	631266	-	827	-	-	acetylxylan esterase	-	NCU09664	60489	76732	0	1.55346	0	188.19	220.151	233.768	4.88978	0	12.8623	12.0375	8.03237	31.6483	21.3099	23.211	0.962989	3.47972	0.411141
TrA0228W	maker	ChI	634351	635441	+	1091	-	-	-	MAL31	-	121415	97870	0	0	0	28.0983	31.1335	26.292	0	0	215.483	268.594	225.169	117.775	84.4396	86.6571	0.699079	25.6023	0.945145
TrA0229C	maker	ChI	635871	637204	-	1334	-	-	hypothetical protein	PIP2	NCU03110	106476	76687	2.52054	1.92444	2.07131	1.65341	0.885471	2.03939	1.51437	1.1816	2.05599	1.83013	2.18693	1.42741	2.56655	3.16881	6.8595	4.10681	4.3717
TrA0230W	maker	ChI	637730	638723	+	994	-	-	hypothetical protein	FLP1	NCU12152	106475	7687	0	0	0	0	0	0.881541	0	0	0.99981	0.527393	0.354495	1.23402	0.475462	0.684871	0.386749	0.944257	1.1008
TrA0231W	maker	ChI	640232	641037	+	806	-	-	tricarboxylic acid-11	SHH3	NCU07756	60089	77010	66.5269	66.4223	86.2104	109.1	71.911	64.869	113.762	43.1821	186.904	151.519	188.04	180.646	185.855	157.028	208.297	224.951	233.358
TrA0232C	maker	ChI	641268	642758	-	1491	-	-	transcription initiation factor TFIID complex 60 kDa subunit	TAF6	NCU07757	106473	129087	20.8845	18.1447	3.55082	24.8012	22.7692	22.7246	12.9803	6.0768	26.8307	32.4776	29.0081	28.4665	28.0749	25.2498	22.581	29.2345	22.5558
TrA0233C	Trinity_maker	ChI	643168	644417	-	1250	-	-	ThiJ/PfpI family protein	HSP31	NCU06603	59940	77115	10.9937	9.44297	9.03436	10.8174	13.5174	17.7902	13.2104	7.73061	43.1563	43.6077	58.4244	12.0367	10.5947	13.3094	27.6424	32.395	34.4795
AT-block	-	ChI	644500	646500	-	2000	-			-	-	-	-	-	-	-	-	-	-	-	-	-	-	-	-	-	-	-	-	-
AT-block	-	ChI	647000	647500	-	500	-			-	-	-	-	-	-	-	-	-	-	-	-	-	-	-	-	-	-	-	-	-
TrA0234C	maker	ChI	647918	651213	-	3296	-	ccg8	clock-controlled gene-8	OPI1	NCU09686	106471	34619	6.54241	10.3025	19.6574	24.5429	13.3592	19.8507	22.8476	7.47583	61.5379	69.5071	70.6458	69.7936	66.3805	65.5151	51.9145	46.821	43.6887
AT-block	-	ChI	651000	654500	-	3500	-			-	-	-	-	-	-	-	-	-	-	-	-	-	-	-	-	-	-	-	-	-
TrA0235C	protein2genome	ChI	654851	655229	-	379	-	-	-	-	-	106470	129090	3.41164	0	0	0	0	8.28114	0	0	0.417429	0.550477	0	0	0	1.19141	0	0.591353	1.72347
TrA0236W	maker	ChI	657623	659216	+	1594	-	-	AP-1 complex subunit mu	APM1	NCU09688	60243	129091	22.6679	28.5566	19.5593	20.074	18.3156	22.0089	20.4288	20.1903	87.782	98.3267	97.3553	112.453	127.279	118.056	135.806	110.513	114.894
AT-block	-	ChI	659000	660000	-	1000	-			-	-	-	-	-	-	-	-	-	-	-	-	-	-	-	-	-	-	-	-	-
TrA0237C	maker	ChI	660037	661070	-	1034	-	-	hypothetical protein	-	NCU10659	106467	34621	6.45386	6.15943	5.30361	16.9343	20.4053	19.1468	3.87757	4.53824	8.94947	10.3267	7.62955	27.2898	22.9226	25.2428	6.3637	16.3699	5.54255
TrA0238C	maker	ChI	663670	667658	-	3989	-	-	mutagen sensitive-18	RKM4	NCU08850	60508	77284	34.6862	42.132	36.278	168.236	141.793	191.351	2.52605	6.89838	60.0162	70.2133	52.416	35.7544	30.9618	38.9578	24.5422	82.1072	20.1421
TrA0239W	Trinity_maker	ChI	670796	671520	+	725	-	-	-	-	-	-	-	11.477	3.75546	16.1683	193.594	138.237	181.743	2.95523	9.22336	12.0365	10.7143	10.776	40.1115	29.0971	37.1027	5.238	28.9878	4.88679
TrA0240W	maker	ChI	675603	677668	+	2066	-	-	C6 transcription factor	OAF1	NCU09804	121412	97880	18.175	15.0331	14.9357	201.687	156.963	176.466	11.8298	14.9104	284.151	371.746	316.276	399.814	351.188	398.35	33.2138	197.002	31.1152
TrA0241C	maker	ChI	677738	677935	-	198	-	-	-	-	-	-	129096	30.7047	46.8863	25.2323	256.805	393.712	256.715	9.22391	0	484.009	540.844	456.89	599.32	516.621	604.404	42.3861	277.64	40.0707
TrA0242W	maker	ChI	679160	680071	+	912	-	-	hypothetical protein	GLC8	NCU08859	121411	140944	177.505	196.23	185.375	241.368	197.466	185.51	82.2072	105.749	216.808	213.514	208.637	238.183	222.614	236.933	138.416	369.639	156.55
TrA0243C	maker	ChI	680621	681130	-	510	-	-	hypothetical protein	LCL2	NCU08860	47330	118502	24.1252	36.8392	49.5635	60.6644	121.478	56.3906	53.1473	139.485	24.2705	21.1934	21.9787	31.5751	34.3138	26.0239	28.8629	29.4578	29.9268
TrA0244W	maker	ChI	681429	682370	+	942	-	-	hypothetical protein	MRP7	NCU08861	121408	140946	71.235	82.9888	87.8085	71.3011	55.6591	84.4677	66.4121	51.8185	77.0908	75.9989	80.8017	79.7084	81.111	76.3458	126.286	103.931	105.166
TrA0245W	maker	ChI	684452	692330	+	7879	-	-	hypothetical protein	-	NCU04767	77167	109506	11.7004	15.1866	14.4226	43.1729	31.0334	33.1341	13.3566	13.9868	24.9337	28.5544	26.6231	24.671	23.984	26.7907	15.0673	49.7826	13.5061
TrA0246W	maker	ChI	693648	694739	+	1092	-	-	hypothetical protein	-	NCU08855	106457	34630	3.71156	8.50137	4.57509	50.2156	27.3815	24.7752	18.3971	15.6594	27.0773	34.4351	37.1947	39.3054	37.0508	38.755	9.44205	52.786	9.18742
TrA0247C	maker	ChI	695175	695982	-	808	-	-	RNase III domain-containing protein	MRPL15	NCU09826	59919	77466	47.7629	35.1647	35.7458	41.9616	35.9555	31.7444	101.463	45.5811	62.3013	61.9287	63.494	53.1312	59.1807	52.8988	143.911	114.072	123.056
TrA0248W	maker	ChI	697221	698951	+	1731	-	rtt106	DNA damage response protein Rtt109	RTT109	NCU09825	60283	76421	3.80209	2.90291	7.81113	25.5643	10.6855	20.5086	3.42652	3.56475	28.5324	33.2812	37.3597	25.1202	25.6256	28.724	17.6202	19.2217	15.2697
TrA0249W	maker	ChI	701485	703434	+	1950	-	pth11A	hypothetical protein	-	NCU05060	27983	7706	0	0	0	0.596653	0.639065	0.490624	0	0	0.593544	0.635964	0.276213	0.755474	0.52924	0.804686	0.286995	0.588592	0.367591
TrA0250W	maker	ChI	705559	705817	+	259	-	-	-	-	-	106453	129104	0	0	0	0	0	0	0	0	0.939215	0	1.33204	0.579613	0	0	1.21103	0.887029	0.258521
TrA0251C	maker	ChI	705948	707672	-	1725	-	-	hypothetical protein	-	NCU02386	106452	76529	12.0626	13.0876	14.869	7.49629	16.7274	13.8694	8.01024	0.892863	13.2443	13.8292	14.7902	6.97497	8.2193	7.49382	24.0385	21.0406	16.9982
TrA0252W	maker	ChI	708687	711327	+	2641	-	-	tall aerial hyphae-4	ASG1	NCU07945	60004	129106	66.1624	59.3465	45.6256	83.7668	82.8946	86.1012	24.1843	27.9796	47.0431	60.3576	53.9532	52.6654	50.2416	52.3504	54.9095	51.5507	35.7842
TrA0253W	maker	ChI	712021	712263	+	243	-	-	Lcc2; high-affinity iron permease complex	-	NCU07920	-	76293	16.6791	28.6527	10.2798	57.4407	26.3674	16.869	0	23.4569	49.7436	69.6354	72.7196	64.702	51.8606	46.8888	52.792	57.6766	46.3422
TrA0254W	maker	ChI	712376	712795	+	420	-	-	hypothetical protein	-	NCU04558	106450	76729	48.685	38.3327	26.2553	101.797	44.8958	88.6306	16.4535	25.6758	83.954	91.3197	97.6171	63.0682	44.9262	49.9428	38.5239	55.2739	34.2784
TrA0255W	maker	ChI	714203	716075	+	1873	-	-	4-aminobutyrate aminotransferase	UGA1	NCU08998	121405	109514	151.659	140.125	161.657	8.65082	4.63288	2.96397	10.5645	10.3038	27.2515	22.1654	22.1217	27.2179	31.3864	29.6794	25.2268	14.9598	12.0288
TrA0256C	maker	ChI	716941	718620	-	1680	-	-	membrane transporter	PHO84	NCU09767	3532	76709	0	1.63212	0	2.80452	0.750969	2.88268	0	0	3.44379	3.39171	2.22569	0.564939	0.881043	1.09489	1.01175	0.691658	0.539948
TrA0257W	maker	ChI	719849	721200	+	1352	-	-	alpha-ketoglutarate-dependent taurine dioxygenase	JLP1	NCU07819	30776	34638	0	0	0	0	0	0.769796	3.42973	0	22.3507	23.334	17.0257	1.61639	1.10718	2.32577	3.37724	1.68211	1.53802
TrA0258W	maker	ChI	722771	723517	+	747	-	-	-	-	-	106445	34639	0	0	0	0	0	0	0	0	0.331932	0.328297	0.176536	0	0.197314	0.0947389	0.320996	0.235116	0.274094
AT-block	-	ChI	723500	724000	-	500	-			-	-	-	-	-	-	-	-	-	-	-	-	-	-	-	-	-	-	-	-	-
TrA0259W	maker	ChI	724251	724850	+	600	-	-	-	-	-	106444	76348	2.1932	0	0	2.15802	0	0	3.9531	3.08443	3.89103	1.41551	1.14175	1.98725	0.797583	0.612727	2.33556	1.2165	4.76417
TrA0260C	maker	ChI	725496	728077	-	2582	-	-	hypothetical protein	ASG1	NCU08899	47317	109517	224.238	187.545	169.171	114.441	109.828	136.262	49.4737	73.933	128.103	116.351	84.2214	69.6063	75.7269	75.6115	146.26	111.862	184.325
TrA0261W	maker	ChI	733219	734403	+	1185	-	adh5	Alcohol dehydrogenase isoenzyme V; involved in ethanol production; ADH5 has a paralog, ADH1, that arose from the whole genome duplication	ADH5	NCU08768	-	76728	2.56521	4.89636	6.32405	15.9858	19.8256	13.145	9.24726	8.41777	14.6993	11.5203	11.7962	18.4977	14.8637	11.1082	15.7833	16.5998	13.8659
TrA0262C	maker	ChI	734830	739434	-	4605	-	-	P-type ATPase	DNF3	NCU03592	47315	76727	9.15381	11.8275	6.07575	29.7924	23.005	31.1449	3.80751	2.97083	14.7037	18.2352	17.5646	18.1303	14.4252	19.1474	8.91484	15.9073	7.5174
TrA0263C	maker	ChI	741189	741638	-	450	-	-	-	-	-	-	122879	38.2786	20.63	41.6333	73.1138	68.8188	100.202	40.5852	72.8338	151.113	164.037	140.664	253.245	234.847	279.777	209.944	156.898	163.799
TrA0264C	maker	ChI	741976	743984	-	2009	-	kal1	kaleidoscope-1	PHO2	NCU03593	77154	129117	24.3571	19.8365	26.0208	99.0616	91.842	100.727	64.39	44.1509	147.884	160.653	150.892	247.367	274.079	268.714	200.333	184.807	181.807
TrA0265C	maker	ChI	752064	753459	-	1396	-	-	hypothetical protein	IRC6	NCU03590	3529	76258	26.6108	26.9596	20.1859	71.5025	66.8772	63.7648	40.5852	37.4245	28.4895	28.6523	27.7065	37.3271	38.7094	41.2468	31.2446	39.0293	32.16
TrA0266C	maker	ChI	754212	755495	-	1284	-	-	hypothetical protein	-	NCU06926	29710	58422	11.048	17.1716	11.6729	31.0594	17.4653	24.263	24.1804	17.7571	52.8638	63.2194	62.4955	65.694	61.4713	57.7624	83.9431	81.5785	76.4218
TrA0267W	maker	ChI	757020	758443	+	1424	-	-	hypothetical protein	-	NCU02194	106437	129120	14.486	13.9706	9.39804	41.2606	28.1232	37.0128	6.87108	4.28897	5.64377	6.39697	5.85437	10.276	8.92789	8.78634	8.66038	12.1845	7.51052
AT-block	-	ChI	758500	759000	-	500	-			-	-	-	-	-	-	-	-	-	-	-	-	-	-	-	-	-	-	-	-	-
TrA0268C	maker	ChI	758926	763959	-	5034	-	-	ATP-dependent bile acid permease	YBT1	NCU03591	22104	136790	30.4816	42.1721	27.2344	57.3687	55.6254	48.0015	31.711	28.4829	69.7727	80.9207	73.4442	67.2407	64.7989	72.3274	53.0837	55.3242	57.5635
AT-block	-	ChI	767000	767500	-	500	-			-	-	-	-	-	-	-	-	-	-	-	-	-	-	-	-	-	-	-	-	-
TrA0269C	maker	ChI	768384	769703	-	1320	-	-	integral membrane protein	-	NCU03618	121399	109529	48.1357	65.2343	55.3792	48.9425	31.2838	54.5257	65.0713	82.3639	39.5095	49.7724	39.7287	52.6113	48.5476	52.1109	40.7234	40.2994	30.5582
TrA0270C	maker	ChI	770599	772191	-	1593	-	-	protein transporter SEC61 subunit alpha	SEC61	NCU08897	121397	140956	17.846	5.2988	11.4064	22.1124	35.5263	17.1133	41.6971	13.9433	261.378	285.391	313.293	371.69	418.864	356.989	197.787	176.755	176.968
TrA0271W	maker	ChI	772855	774289	+	1435	-	-	tRNA isopentenyltransferase	MOD5	NCU10185	59994	76260	48.8852	33.9309	22.8253	47.3724	46.0561	49.7413	12.0154	19.7918	21.6143	25.1572	20.4363	20.5534	16.7003	18.365	20.5079	16.1253	14.3309
AT-block	-	ChI	775000	775500	-	500	-			-	-	-	-	-	-	-	-	-	-	-	-	-	-	-	-	-	-	-	-	-
TrA0272C	maker	ChI	775482	775808	-	327	-	-	-	-	-	121396	118517	45.7969	26.2246	35.2825	242.211	223.229	264.014	20.6365	16.1018	84.0518	103.452	67.4262	212.669	169.877	185.521	116.505	176.227	112.785
AT-block	-	ChI	777000	777500	-	500	-			-	-	-	-	-	-	-	-	-	-	-	-	-	-	-	-	-	-	-	-	-
TrA0273W	maker	ChI	778085	778252	+	168	-	-	-	-	-	77142	118518	6.03129	20.7221	0	35.6074	44.4949	24.3998	10.871	0	13.6522	9.24507	17.6614	14.3454	24.1269	18.9562	14.9865	13.3815	10.9687
TrA0274C	maker	ChI	778605	782914	-	4310	-	-	Cullin binding protein CanA	-	NCU08875	77142	34652	95.6377	98.5766	98.344	125.059	103.976	123.403	52.6216	77.8693	82.6048	99.3499	82.7722	134.404	144.886	165.446	122.006	111.513	111.007
TrA0275W	maker	ChI	784167	784448	+	282	-	-	Apc13 domain-containing protein	-	NCU08873	106429	34653	0	0	0	0	0	0	6.47636	0	7.69357	8.40649	7.94974	6.91836	4.96538	5.52106	9.77843	7.84738	7.44209
TrA0276C	maker	ChI	784802	785541	-	740	-	-	BET3 family protein	TRS31	NCU08874	3525	76363	28.4091	65.0712	56.419	69.8837	111.445	68.9579	17.0685	33.2946	55.9053	60.3544	54.0224	94.0273	88.6197	79.6989	100.657	92.5213	68.4089
TrA0277C	maker	ChI	786088	788023	-	1936	-	-	mitochondrial chaperone bcs1	BCS1	NCU03921	60378	50927	2.3619	1.35249	2.18357	1.74302	4.97845	3.34431	1.0643	0.830425	2.78152	3.47753	2.61285	4.48086	7.51569	6.26867	1.74668	1.86276	1.55112
TrA0278W	Trinity_maker	ChI	788220	788716	+	497	-	-	-	-	-	-	-	0	0	0	3.04895	6.53136	2.50714	5.58512	0	3.4122	0.999949	1.41148	3.50958	4.0567	4.11202	0.733285	1.18162	2.03496
TrA0279W	Trinity_maker	ChI	789836	790270	+	435	-	-	-	-	-	-	-	2.82244	0	0	2.77718	0	2.28366	0	3.96938	1.03601	2.04934	2.20399	1.59838	1.2317	1.77418	1.66981	1.17414	0.855494
TrA0280C	maker	ChI	790569	791873	-	1305	-	-	CRAL/TRIO domain-containing protein	PDR16	NCU03596	59894	76906	21.2301	25.4191	19.0324	18.0411	13.2213	12.4927	41.7448	24.4287	13.8736	14.4807	14.8199	14.0995	17.4766	15.165	23.9784	20.0053	23.1073
AT-block	-	ChI	792000	793000	-	1000	-			-	-	-	-	-	-	-	-	-	-	-	-	-	-	-	-	-	-	-	-	-
TrA0281C	maker	ChI	793570	797333	-	3764	-	-	inositol polyphosphate phosphatase	INP52	NCU03792	59958	34657	9.4515	11.7795	9.25185	11.7617	11.4259	15.7444	13.5284	7.81898	42.822	48.5093	43.0529	44.8664	39.7295	46.2286	51.9368	42.1805	47.2691
TrA0282W	maker	ChI	798331	798729	+	399	-	-	-	-	-	77138	122887	860.82	1129.63	652.133	188.225	122.853	169.287	118.523	193.364	167.313	111.165	122.147	126.951	135.219	121.499	557.374	363.905	543.429
TrA0283W	maker	ChI	799436	801199	+	1764	-	-	hypothetical protein	-	NCU03790	60498	7735	11.6466	10.1999	12.6673	31.6831	16.6066	25.4985	4.93937	4.81747	30.0511	38.2476	29.2455	44.3069	32.2392	32.0594	28.6152	30.7563	21.4577
AT-block	-	ChI	801500	802000	-	500	-			-	-	-	-	-	-	-	-	-	-	-	-	-	-	-	-	-	-	-	-	-
TrA0284C	maker	ChI	802393	804700	-	2308	-	-	serine/threonine protein phosphatase 2A	RTS1	NCU03786	77135	140958	36.3404	26.93	28.9852	32.6025	42.8052	43.2401	26.0079	33.0698	90.2033	109.167	102.73	114.763	117.153	129.484	103.957	92.6328	80.8302
TrA0285W	maker	ChI	806432	810452	+	4021	-	-	hypothetical protein	TFC1	NCU03787	60585	77359	8.69461	7.65965	9.89307	16.1232	16.9169	16.2343	4.21925	6.1139	11.8044	11.9786	11.7292	14.7715	11.9909	11.4447	16.3417	16.0445	12.2139
TrA0286W	maker	ChI	811277	813116	+	1840	-	-	palmitoyltransferase PFA3	PFA3	NCU01267	47290	109545	38.1432	32.4105	20.4754	39.9529	36.3091	42.3108	18.851	24.226	37.1101	46.407	34.6695	52.5389	47.923	46.2347	82.0391	61.5937	73.6883
AT-block	-	ChI	815000	815500	-	500	-			-	-	-	-	-	-	-	-	-	-	-	-	-	-	-	-	-	-	-	-	-
AT-block	-	ChI	817000	818000	-	1000	-			-	-	-	-	-	-	-	-	-	-	-	-	-	-	-	-	-	-	-	-	-
AT-block	-	ChI	819500	820000	-	500	-			-	-	-	-	-	-	-	-	-	-	-	-	-	-	-	-	-	-	-	-	-
TrA0287C	maker	ChI	820120	823512	-	3393	-	-	phosphoinositide-specific phospholipase C	PLC1	NCU01266	60194	76630	14.1242	15.4725	9.46212	21.4508	19.416	25.5887	6.64121	5.18185	19.4605	22.5173	16.0844	23.7178	18.6028	23.7187	34.1874	25.9616	27.1292
TrA0288W	maker	ChI	827526	827777	+	252	-	-	-	-	-	-	7741	0	0	7.70988	12.3087	6.59184	5.0607	0	8.79635	2.29586	5.55065	2.84909	2.12525	10.0082	5.67907	5.18052	6.50488	6.95133
TrA0289C	Trinity_maker	ChI	835075	835427	-	353	-	-	-	-	-	-	-	0	7.97551	0	3.42614	25.6878	11.2692	0	14.6908	21.5148	30.3387	24.2445	7.49314	5.57157	6.32309	2.884	11.5881	5.98062
TrA0290W	maker	ChI	836676	838046	+	1371	-	-	-	-	-	-	7742	0	16.2526	20.9916	19.5492	26.9213	13.7787	10.2316	3.99162	28.8236	40.0715	34.1686	21.8597	20.024	21.0129	11.7541	15.5461	11.7573
AT-block	-	ChI	842500	843000	-	500	-			-	-	-	-	-	-	-	-	-	-	-	-	-	-	-	-	-	-	-	-	-
TrA0291C	maker	ChI	843827	846741	-	2915	-	zw10	hypothetical protein	-	NCU01278	60426	7743	35.864	56.8709	41.2933	32.5743	30.3209	28.0612	17.0486	19.3992	42.3863	48.4879	42.6494	58.3414	50.1344	50.4006	63.7	46.4662	41.969
TrA0292W	maker	ChI	847891	851604	+	3714	-	-	zinc metalloprotease	SDD3	NCU11027	47286	97934	40.4694	29.2723	31.5063	138.024	139.818	135.408	34.5523	21.8245	134.773	180.013	136.288	379.477	404.756	471.715	70.3151	116.402	62.8387
TrA0293C	maker	ChI	851877	856365	-	4489	-	-	CaaX prenyl protease Ste24	STE24	NCU03637	77123; 73235	129141	17.8181	29.9292	34.1657	36.2335	38.3919	36.5225	36.3982	15.5921	94.3025	94.8431	95.9796	111.893	105.376	97.0149	101.339	94.8508	80.2911
TrA0294W	maker	ChI	857369	860447	+	3079	-	-	mitochondrial presequence protease	CYM1	NCU01272	77122	140963	296.792	321.446	280.177	81.267	79.6131	80.9511	39.9397	57.1326	56.7301	54.4702	43.5423	46.9245	45.3462	53.863	112.98	89.1776	100.695
AT-block	-	ChI	861000	862000	-	1000	-			-	-	-	-	-	-	-	-	-	-	-	-	-	-	-	-	-	-	-	-	-
TrA0295W	maker	ChI	864098	865444	+	1347	-	-	spermidine-1	SPE1	NCU01271	77119	97943	19.558	18.0914	16.6904	43.6699	40.4319	42.6045	35.2522	31.7374	135.481	170.349	153.263	132.4	142.798	146.163	156.029	126.111	108.454
AT-block	-	ChI	865500	866000	-	500	-			-	-	-	-	-	-	-	-	-	-	-	-	-	-	-	-	-	-	-	-	-
TrA0296C	maker	ChI	866025	869268	-	3244	-	snf2B; rad16	DNA repair protein RAD16	RAD16	NCU03650	121381	136802	18.9555	16.5777	18.6925	45.1027	50.4881	48.2419	9.31803	7.75515	48.0092	58.7236	49.9006	58.0063	55.6986	60.4915	53.3397	46.9546	41.9769
TrA0297W	maker	ChI	869384	872144	+	2761	-	-	hypothetical protein	RAD7	NCU03649	121381	136803	42.1515	19.1859	19.984	45.7294	37.5893	35.4168	14.6107	21.2801	36.5317	40.0228	32.9153	37.5812	35.453	39.2915	51.8573	35.2388	29.6476
TrA0298C	maker	ChI	872588	873748	-	1161	-	-	lipase	LIH1	NCU03639	106405	77278	0	0	0	2.90673	2.07556	1.59346	0	0	6.92774	8.10309	6.27963	2.6767	1.28915	1.65061	1.63118	2.18473	1.59182
TrA0299W	protein2genome	ChI	877876	880679	+	2804	-	-	glycosylhydrolase family 3-1	-	NCU03641	47268	109567	3.73436	3.80159	5.11466	55.1171	69.9674	63.1157	2.24365	1.16708	99.9376	113.949	120.505	68.1907	56.2231	67.0025	7.90443	131.947	7.94427
TrA0300C	protein2genome	ChI	880997	881474	-	478	-	-	hypothetical protein	MRX14	NCU03638	73231	76345	10.4729	32.984	19.3643	18.0337	13.7969	27.5396	51.9113	36.8219	58.7847	53.6523	51.1132	55.7507	58.8431	43.7055	74.3517	94.5779	82.1374
TrA0301C	maker	ChI	881967	882809	-	843	-	-	hypothetical protein	-	NCU03760	59928	7754	11.2584	14.5055	19.0819	23.5404	16.3148	15.9412	20.2926	11.8751	7.40415	8.51519	8.88305	6.37574	7.47202	10.3206	11.6562	11.4649	7.2515
TrA0302C	maker	ChI	883150	885266	-	2117	-	-	methionine-tRNA synthetase	MSM1	NCU03759	59928; 124319	24544	635.709	623.457	613.809	195.285	151.632	201.862	88.282	128.437	74.3796	68.3685	59.3624	78.8782	76.5169	73.5851	175.975	120.537	123.895
TrA0303W	maker	ChI	885548	886143	+	596	-	-	hypothetical protein	-	NCU03631	59836	76488	43.8887	30.5953	54.0998	67.5937	56.3099	46.3183	37.8337	29.52	45.6448	49.1091	39.6113	33.4997	33.5868	32.253	36.5772	35.391	24.7742
TrA0304W	maker	ChI	886839	888559	+	1721	-	-	farnesyltransferase/geranylgeranyltransferase type I alpha subunit	RAM2	NCU03632	22093	140969	35.1825	38.8277	42.5795	76.7897	72.8098	78.6709	25.3657	23.3903	67.2713	72.7662	51.908	124.689	145.067	126.126	67.8934	69.9866	59.9445
TrA0305C	maker	ChI	889011	890565	-	1555	-	erg12	mevalonate kinase	ERG12	NCU03633	121374	109578	17.0927	19.5755	19.3839	36.3282	23.7787	23.2341	39.435	25.9617	24.0089	27.3038	27.8515	35.0795	40.0806	36.2923	28.3955	24.2471	19.7219
TrA0306W	maker	ChI	893132	893773	+	642	-	-	hypothetical protein	-	NCU03634	121372	7759	71.0226	84.9541	99.2196	181.698	109.782	139.193	39.8266	57.7106	120.597	105.302	122.526	120.841	156.003	154.768	94.1209	129.015	167.036
TrA0307C	maker	ChI	894191	894788	-	598	-	-	60S ribosomal protein L38	RPL38	NCU03635	121372	118530	3070.88	2896	2229.57	2291.37	2510.45	2373.2	4501.75	8337.55	951.03	907.092	808.006	1128.51	1294.54	1195.64	2117.04	1299.37	1380.03
TrA0308W	maker	ChI	895257	895762	+	506	-	-	hypothetical protein	-	NCU03636	106391	76748	83.4893	47.8082	65.4906	85.8845	151.983	125.892	13.6804	21.3484	27.8599	19.9007	25.683	19.772	18.4932	24.1201	27.3911	26.0488	25.4977
TrA0309C	maker	ChI	896176	899412	-	3237	-	-	exocyst complex component Sec8	SEC8	NCU04190	60349	7762	56.292	65.2013	46.9163	61.0541	61.6861	60.2971	19.6008	22.4907	28.8809	34.4736	31.4903	42.1306	47.3864	47.8502	48.8954	39.7167	40.2323
TrA0310C	maker	ChI	900160	901740	-	1581	-	-	hypothetical protein	-	NCU06675	77099	136810	274.287	245.622	231.096	336.642	242.175	334.072	132.8	241.092	95.0575	114.056	93.4688	120.96	103.992	112.498	137.5	116.607	95.3723
TrA0311W	maker	ChI	902958	903231	+	274	-	-	-	-	-	-	129157	38.9714	109.101	64.0513	115.039	36.5086	66.5677	7.80485	30.4489	101.194	106.549	93.2685	108.878	93.853	103.131	80.9528	93.9705	74.1556
TrA0312C	maker	ChI	903355	906142	-	2788	-	-	hypothetical protein	-	NCU06676	77098	7764	99.4155	98.4432	69.0321	85.8605	72.7475	72.0076	14.0848	34.801	96.0897	113.162	100.882	112.502	105.556	111.37	102.016	96.7705	78.4693
TrA0313W	maker	ChI	906546	909440	+	2895	-	-	mitochondrial mRNA processing protein PET127	PET127	NCU01304	60564	53585	41.7689	38.3513	38.6151	31.1786	27.7026	34.3782	10.3843	8.10239	23.989	26.4643	18.792	13.8662	12.0471	12.5746	33.6584	26.1762	22.6649
TrA0314W	maker	ChI	910927	913173	+	2247	-	-	Ser/Thr protein phosphatase	PPN1	NCU06697	77093	76757	0.516441	2.36582	0.636595	30.9977	26.1254	24.2356	0	1.45261	60.6612	78.0794	80.8238	245.729	158.324	204.591	3.97196	51.9018	3.96556
TrA0315W	maker	ChI	913893	916710	+	2818	-	-	vacuolar membrane ATPase-1	VMA1	NCU01207	121367	77240	67.9032	68.6768	66.309	82.867	63.6637	59.9356	45.3007	34.106	137.302	138.306	139.418	185.18	192.997	202.424	169.717	156.433	152.626
TrA0316W	maker	ChI	917169	918080	+	912	-	-	impact family protein	YIH1	NCU09542	31812	77171	3.5678	5.44806	1.46596	15.2125	8.77364	11.5469	4.28717	1.67255	8.07593	6.71621	7.50681	9.29422	8.04436	10.466	10.2724	5.97808	7.20945
TrA0317C	Trinity_maker	ChI	918380	921686	-	3307	-	-	hypothetical protein	-	NCU01208	3508	129164	4.20036	5.55056	5.97417	19.3933	21.7934	18.5613	12.2299	7.27045	91.5393	105.884	107.756	105.651	93.0138	99.9265	43.5832	81.4201	35.9256
TrA0318W	maker	ChI	922793	926188	+	3396	-	-	ATP dependent DNA ligase domain-containing protein	DNL4	NCU01365	77086	97984	12.3347	13.7108	6.70784	24.9876	41.2928	27.2984	1.30779	5.10207	18.0216	20.9267	17.2336	22.0651	19.2355	21.4616	19.4025	22.99	12.2424
TrA0319C	maker	ChI	926270	927591	-	1322	-	-	oxidoreductase	-	NCU01364	3506	34689	0.976162	2.23591	2.40655	7.68406	1.02878	8.68802	7.0379	0	8.42036	9.29288	13.4667	13.4886	9.01684	10.8405	9.81775	11.3704	8.58049
TrA0320W	F-augustus	ChI	928845	931626	+	2782	-	-	hypothetical protein	MKT1	NCU03662	33894	63825	88.9553	71.6319	68.5322	77.0435	73.7309	79.4717	31.7333	38.4433	51.5009	57.936	50.8314	69.2674	64.7668	77.6949	84.6426	63.1696	55.8915
TrA0321C	maker	ChI	932841	933857	-	1017	-	-	hypothetical protein	-	NCU01196	106378	77482	0	0	1.31335	2.09675	0	0.862075	0	0	3.58502	4.12597	4.57601	6.75789	5.50206	5.65565	4.91671	4.98639	3.92919
TrA0322C	maker	ChI	936039	940408	-	4370	-	-	gulliver-1	SSD1	NCU01197	77084	24555	41.0306	36.6755	38.5494	96.9928	83.3208	84.6149	65.8382	45.741	174.929	184.826	186.64	264.579	263.761	283.622	211.809	201.244	199.895
TrA0323W	maker	ChI	943518	945167	+	1650	-	-	-	GLE1	NCU01198	121363	97989	20.7333	36.7663	29.6792	42.1178	32.424	32.4686	28.932	18.812	34.5334	38.3099	27.9847	37.1182	31.765	34.4274	55	45.9077	31.8948
TrA0324C	maker	ChI	945709	946523	-	815	-	-	SNARE domain-containing protein	TLG1	NCU01199	59862	77206	60.7954	55.7009	46.6293	70.4552	68.3442	53.5624	46.2671	62.7004	33.5563	37.3851	35.2538	32.2868	32.7213	33.1204	50.9941	41.4959	42.9971
TrA0325W	maker	ChI	947226	949013	+	1788	-	-	hypothetical protein	-	NCU09540	3501	77214	15.1323	16.6371	11.1918	39.3085	24.241	36.7309	2.182	1.70252	7.22085	7.4714	6.57785	4.11338	5.19487	3.88939	8.66604	8.43536	4.92301
TrA0326W	maker	ChI	952205	953594	+	1390	-	-	hypothetical protein	-	NCU09541	60123	7778	3.35238	0.959832	4.13234	3.29862	2.64982	3.39054	9.06369	5.89334	71.2685	71.6713	58.4644	35.7864	37.1836	38.0484	23.5024	81.2932	25.4454
TrA0327C	maker	ChI	954254	955203	-	950	-	-	-	-	-	106371	77164	0	4.41231	0	0	0	0	0	0	0.392828	0.414428	0.334277	0.581817	0.280215	0.358783	0.759772	0.890402	1.36239
TrA0328C	maker	ChI	956830	957360	-	531	-	-	hypothetical protein	-	NCU03589	106370	77221	15.2656	19.6684	35.2825	45.0625	20.1107	57.1259	68.7885	32.2036	60.9376	51.2644	61.0933	76.7251	83.4119	73.0357	105.216	93.6703	104.591
TrA0329W	maker	ChI	957912	958887	+	976	-	-	FPD1	-	NCU03588	121362	97992	4.41506	13.905	4.0817	5.43032	8.14286	10.7168	15.9158	1.5523	29.441	31.701	33.4708	39.8797	33.6372	30.7595	37.0908	35.509	32.1174
AT-block	-	ChI	959000	959500	-	500	-			-	-	-	-	-	-	-	-	-	-	-	-	-	-	-	-	-	-	-	-	-
TrA0330C	maker	ChI	959345	964988	-	5644	-	-	WSC domain-containing protein	-	NCU01395	37665	34700	19.1674	11.9735	9.30754	7.71544	7.03961	10.104	3.66418	7.35172	75.8285	83.0345	94.8693	15.6241	16.5179	16.5515	7.80037	38.0561	8.65588
TrA0331W	RepeatMasker	ChI	968847	968929	+	83	tRNA	-	-	-	-	-	-	-	-	-	-	-	-	-	-	-	-	-	-	-	-	-	-	-
AT-block	-	ChI	969000	969500	-	500	-			-	-	-	-	-	-	-	-	-	-	-	-	-	-	-	-	-	-	-	-	-
TrA0332W	maker	ChI	969742	972536	+	2795	-	-	UBA/TS-N domain-containing protein	SWA2	NCU03622	121359	97997	125.866	130.928	113.838	153.893	151.881	156.374	30.204	30.375	69.825	82.1064	70.4917	108.606	108.933	107.468	98.7424	81.7937	80.6088
TrA0333C	maker	ChI	972923	973512	-	590	-	-	ubiquitin-conjugating enzyme E	UBC7	NCU03623	59987	76972	8.08987	6.94872	9.97205	9.95017	10.6575	11.4548	3.64538	0	41.5729	43.402	39.3511	52.9149	46.7775	32.6305	55.9975	51.743	52.6175
AT-block	-	ChI	974500	975000	-	500	-			-	-	-	-	-	-	-	-	-	-	-	-	-	-	-	-	-	-	-	-	-
TrA0334C	maker	ChI	975052	977985	-	2934	-	-	hypothetical protein	CLC1	NCU00400	106362	77154	0	0.410629	0.441967	0.352798	0	1.16042	0.646261	0	1.42577	1.27276	1.14327	0.609148	0.990967	1.25212	1.10304	0.870079	0.706403
TrA0335C	maker	ChI	978419	980943	-	2525	-	-	cysteinyl-tRNA synthetase	-	NCU05642	60250	129182	103.437	136.835	81.185	120.472	131.705	111.702	43.3754	51.6566	117.958	136.72	138.164	123.944	127.987	131.603	145.919	112.024	98.983
TrA0336W	maker	ChI	981622	983157	+	1536	-	-	tRNA (adenine-N(1)-)-methyltransferase catalytic subunit trm61	GCD14	NCU04196	60338	76710	28.3659	24.9312	24.3945	37.6474	44.4949	42.1659	10.7012	17.6271	14.6899	17.19	12.4918	10.6844	12.2828	11.5186	29.2705	20.902	15.9626
TrA0337W	maker	ChI	983534	984075	+	542	-	-	small nuclear ribonucleoprotein Sm D3	SMD3	NCU03625	34079	53987	131.025	176.733	89.727	77.354	141.156	98.9454	31.4885	110.561	59.4944	59.4302	60.8203	65.6262	83.8617	67.3128	81.9952	84.1821	72.6621
TrA0338C	maker	ChI	984492	986402	-	1911	-	-	hypothetical protein	-	NCU03624	106357	76481	204.136	209.498	155.553	145.56	115.673	107.252	36.3164	75.3144	37.8547	41.7926	40.7831	35.9724	30.3117	35.5887	72.9014	61.2459	54.4817
TrA0339W	maker	ChI	987794	988752	+	959	-	-	RTA1 domain-containing protein	RSB1	NCU04218	106356	129186	66.1812	39.2039	26.7241	93.1887	66.1411	84.0144	18.5101	8.0237	49.7023	61.1253	55.8378	34.5066	31.4539	38.8916	12.2862	72.3097	17.6964
TrA0340W	maker	ChI	989219	990241	+	1023	-	chi18, eng18B	class III chitinase	CTS1	NCU01393	121355	122916	8.91428	9.07477	6.10459	22.4156	25.0528	24.042	14.2822	1.39297	33.8723	31.4038	27.3283	30.0651	32.8501	34.8662	38.5577	37.2209	31.8731
TrA0341C	maker	ChI	990573	991766	-	1194	-	-	-	-	-	106353	77242	2.54587	2.91567	3.13819	2.50504	2.68311	0.686627	0	2.38695	1.29791	0.616175	1.32535	30.2768	33.0215	23.59	4.1169	1.44153	1.92916
TrA0342C	F-augustus	ChI	993058	993917	-	860	-	-	-	-	-	-	77110	30.7047	46.2694	47.8086	0	8.51577	5.2302	11.6513	36.3639	6.12962	1.04301	2.83935	38.2545	41.8437	34.8771	12.2378	3.97763	7.02088
TrA0343W	maker	ChI	994415	995005	+	591	-	-	hypothetical protein	MRX11	NCU04206	59936	7793	12.0013	31.4162	23.247	47.2355	25.2966	29.1311	58.7146	50.6348	11.3278	14.9383	12.9418	15.1464	19.7023	20.3569	19.8806	15.3343	16.4561
TrA0344C	maker	ChI	995156	995992	-	837	-	ndk1	nucleoside diphosphate kinase-1	YNK1	NCU04202	47221	122917	950.064	686.28	668.819	849.064	1077.06	870.963	1610.32	1768.24	462.979	314.678	390.37	376.128	431.086	366.786	551.761	487.539	530.915
TrA0345W	maker	ChI	997037	999991	+	2955	-	gls2	glycosylhydrolase family 31-2	ROT2	NCU04203	121351	136825	175.419	148.649	170.457	147.898	187.857	143.364	51.6346	52.2254	71.0755	87.4524	82.9207	103.307	115.317	118.716	74.1532	51.6658	43.4688
AT-block	-	ChI	1000000	1000500	-	500	-			-	-	-	-	-	-	-	-	-	-	-	-	-	-	-	-	-	-	-	-	-
TrA0346C	maker	ChI	1001487	1001867	-	381	-	-	CipC protein	-	NCU04197	121350	98010	6719.99	4612.55	2875.06	2389.05	1558.16	2111.46	14909.3	10822	1217.35	217.732	496.387	922.077	1120.28	1134.1	5771.41	4451.33	6044.1
AT-block	-	ChI	1003500	1004000	-	500	-			-	-	-	-	-	-	-	-	-	-	-	-	-	-	-	-	-	-	-	-	-
TrA0347C	RepeatMasker	ChI	1003821	1004001	-	181	tRNA	-	-	-	-	-	-	-	-	-	-	-	-	-	-	-	-	-	-	-	-	-	-	-
TrA0348C	maker	ChI	1004124	1005911	-	1788	-	-	C6 zinc finger domain-containing protein	ASG1	NCU09549	60558	77202	1.78705	2.72883	4.40564	7.61969	15.6949	11.5673	2.14736	2.51324	5.72143	6.29554	7.01613	7.48897	5.67564	5.49185	7.96461	5.43106	3.73145
TrA0349W	maker	ChI	1007230	1008608	+	1379	-	-	hypothetical protein	MCH5	NCU09550	60467	76497	0	0.897476	0	0	0	0	1.41248	0	0.527355	0.0632219	0.76492	0.35503	0.0569967	0.218933	0.46362	0.271666	0.118764
TrA0350C	maker	ChI	1008865	1010577	-	1713	-	-	MFS transporter	THI73	NCU09654	60177	34717	0	2.11758	0	1.81936	1.29912	3.98946	3.33273	0	2.45087	2.9337	3.56953	2.93191	2.64483	2.28151	1.6044	2.45714	0.871799
TrA0351W	maker	ChI	1015875	1018358	+	2484	-	-	mechanosensitive ion channel family protein	-	NCU04207	60425	77392	91.7805	108.382	72.9086	51.7769	44.7099	50.827	32.3505	44.7466	33.3399	22.3452	17.4927	13.7679	9.96863	10.0001	147.017	83.8705	134.5
AT-block	-	ChI	1018500	1019000	-	500	-			-	-	-	-	-	-	-	-	-	-	-	-	-	-	-	-	-	-	-	-	-
TrA0352W	maker	ChI	1019806	1023846	+	4041	-	-	hypothetical protein	-	NCU04208	106342	24565	20.227	19.6684	21.6399	33.7968	29.7638	30.2613	7.56673	12.3447	29.745	37.4707	32.0616	32.981	30.4779	30.6537	13.9535	19.6469	10.9893
TrA0353W	maker	ChI	1025117	1028065	+	2949	-	-	hypothetical protein	RAD9	NCU08879	60115	129200	13.4001	14.1661	9.31773	17.5803	16.2952	16.9582	10.5282	9.66435	21.987	24.5875	20.3912	23.5831	20.5171	21.1902	23.0921	19.9037	18.017
TrA0354C	maker	ChI	1029784	1030670	-	887	-	-	-	-	-	106340	76888	8.88821	5.08963	2.73903	50.2876	39.8112	61.1279	4.00512	9.37506	15.4971	15.5963	16.484	30.2009	31.6766	34.609	6.31011	13.4035	3.92883
TrA0355W	maker	ChI	1031314	1032750	+	1437	-	-	integral membrane protein	-	NCU00983	3488	76937	221.232	194.759	182.449	98.3837	82.9742	115.936	26.9622	29.8953	165.832	73.3617	56.0482	82.1267	79.3656	78.7983	480.966	298.67	550.331
TrA0356W	maker	ChI	1033857	1036461	+	2605	-	gyp7	GTPase-activating protein GYP7	GYP7	NCU03661	121349	98013	141.638	119.979	125.003	201.628	195.645	198.686	39.276	39.4854	84.8044	102.402	108.285	176.891	173.3	179.296	94.5551	116.071	91.6626
AT-block	-	ChI	1036500	1037000	-	500	-			-	-	-	-	-	-	-	-	-	-	-	-	-	-	-	-	-	-	-	-	-
TrA0357C	maker	ChI	1037056	1037859	-	804	-	-	hypothetical protein	-	NCU04151	106337	7805	6.30135	8.65997	6.21393	17.3608	6.64103	13.256	34.0734	14.1792	14.649	18.6063	15.3359	15.8442	15.766	13.9075	15.3593	18.5243	16.8714
TrA0358C	maker	ChI	1039057	1040126	-	1070	-	-	ribosomal large subunit biogenesis protein MAK16	MAK16	NCU04150	59991	34723	5.34418	3.67227	6.58755	17.8788	7.88517	6.91842	13.4856	3.00635	24.9784	27.2486	23.5784	17.4324	15.4701	15.1543	23.1437	31.3099	19.0062
TrA0359W	maker	ChI	1040778	1041287	+	510	-	-	vacuolar protein sorting protein 55	VPS55	NCU06713	77056	122928	15.5886	44.6322	35.2282	43.4593	35.5959	31.532	37.4633	7.30774	108.559	102.497	106.681	116.823	110.734	90.7308	86.9986	100.155	85.968
TrA0360C	maker	ChI	1041931	1044582	-	2652	-	-	para-aminobenzoic acid synthetase	ABZ1	NCU06714	60346	129207	63.1569	57.9544	59.4762	23.1593	12.4028	16.1872	18.3835	24.8259	16.223	12.8806	11.5382	11.8185	14.4084	15.3979	107.545	80.0576	103.187
TrA0361C	maker	ChI	1045325	1052926	-	7602	-	-	hypothetical protein	TRS120	NCU06715	106331	129208	8.21921	12.04	11.7808	18.996	19.7419	16.7029	13.7811	11.828	23.4224	28.8832	25.0137	35.2885	31.2804	32.8284	32.2517	26.4723	27.9641
AT-block	-	ChI	1050500	1051500	-	1000	-			-	-	-	-	-	-	-	-	-	-	-	-	-	-	-	-	-	-	-	-	-
TrA0362C	maker	ChI	1055896	1058311	-	2416	-	-	MFS quinate transporter	HXT10	NCU00988	106330	7811	6.34872	7.2709	10.1736	507.874	753.402	566.075	9.15456	10.7144	68.086	86.7141	68.2909	272.887	238.591	251.952	6.00963	49.1241	7.4728
TrA0363C	maker	ChI	1061058	1063585	-	2528	-	-	hypothetical protein	-	NCU01430	3481	7812	3.04281	1.7424	1.87538	170.16	217.531	164.951	3.65632	0	12.286	14.9336	12.2434	30.6151	27.7008	29.3635	2.04021	6.31149	3.02306
AT-block	-	ChI	1064500	1065000	-	500	-			-	-	-	-	-	-	-	-	-	-	-	-	-	-	-	-	-	-	-	-	-
TrA0364W	maker	ChI	1065206	1066168	+	963	-	-	hypothetical protein	-	NCU06707	41362	58325	5.92548	2.71447	1.46082	34.9827	26.2286	23.9717	0	3.33335	3.04503	3.63315	3.3932	6.30863	4.48214	4.63523	4.06652	4.76568	3.89142
TrA0365C	Trinity_maker	ChI	1066168	1068610	-	2443	-	-	serine-7	SER1	NCU01429	121345	98018	25.7608	20.7036	22.2837	15.5643	10.955	21.2089	38.2862	17.7967	62.9283	62.859	70.7298	51.188	59.7594	55.2082	199.731	129.288	170.684
TrA0366W	maker	ChI	1068903	1069892	+	990	-	-	proteasome catalytic alpha-6	PRE5	NCU06712	121343	136831	68.7786	75.9558	60.5576	45.9227	40.1263	44.7182	64.1984	43.1821	393.944	348.981	391.46	638.78	739.289	654.944	717.027	619.544	745.656
TrA0367C	maker	ChI	1070322	1071144	-	823	-	-	hypothetical protein	-	NCU06711	22076	24571	154.282	148.039	147.344	50.6025	49.805	37.1118	70.1473	50.8234	157.309	152.39	161.448	49.4317	34.6748	42.5202	127.951	133.422	141.695
TrA0368W	maker	ChI	1073017	1075157	+	2141	-	-	ClpTM1 domain-containing protein	-	NCU06710	60319	140995	30.5198	25.0496	14.4212	10.5106	18.2268	14.4047	22.9209	18.5995	56.6047	63.074	58.7533	39.5795	41.7319	44.7286	60.7285	44.8073	43.7865
TrA0369C	F-augustus	ChI	1076072	1076349	-	278	-	-	-	-	-	-	-	8.88821	0	0	8.74567	9.36735	7.19152	0	0	29.3628	34.7778	33.5464	37.7511	22.9494	33.2122	21.5595	29.272	17.9604
TrA0370W	maker	ChI	1077008	1078115	+	1108	-	-	hypothetical protein	-	NCU06709	106321	34735	67.9443	82.3244	53.4072	107.549	85.0981	105.168	56.7956	55.3939	94.2173	110.107	116.237	87.7734	79.283	74.8277	82.9574	93.2606	70.5377
TrA0371C	maker	ChI	1078706	1079536	-	831	-	sec22	protein transporter sec22	SEC22	NCU06708	77038	98032	27.6343	33.4065	52.9879	34.7442	40.4499	50.929	22.1374	17.2728	60.3915	47.9328	60.6412	69.0319	70.3468	48.145	53.7698	54.6587	49.2482
TrA0372C	maker	ChI	1080079	1081223	-	1145	-	-	killer toxin sensitivity protein	IKI1	NCU06706	121338	98034	1.98678	4.55073	1.22451	3.90983	4.18776	6.43006	0	2.79413	10.3314	12.2619	11.6358	12.6015	13.6556	13.252	11.9892	11.4333	7.67806
TrA0373W	maker	ChI	1081705	1083526	+	1822	-	-	mitochondrial GTPase	MSS1	NCU04149	60402	76404	21.0001	30.0631	12.2239	22.3853	17.2139	30.6788	10.5143	12.3058	6.67346	9.12994	8.27522	8.85337	9.29164	8.47447	14.1496	11.8099	7.54398
TrA0374C	maker	ChI	1084230	1084388	-	159	-	-	-	-	-	121337	122934	0	0	0	0	0	0	0	0	1.16959	0	0.414692	0	0.463501	0.445094	0.754038	0.883682	0.321931
TrA0375W	maker	ChI	1094315	1095919	+	1605	-	-	protein kinase regulator	-	NCU01605	106315	76559	51.5708	35.7697	47.453	15.7234	23.7306	19.3939	2.6184	7.15058	3.73262	5.74272	4.82113	18.0989	16.2186	15.1179	1.28916	3.82739	1.54112
AT-block	-	ChI	1096000	1096500	-	500	-			-	-	-	-	-	-	-	-	-	-	-	-	-	-	-	-	-	-	-	-	-
TrA0376C	maker	ChI	1096595	1098703	-	2109	-	-	palmitoyltransferase AKR1	HOS4	NCU08218	106314	77440	99.8572	125.798	83.9907	15.0274	18.5718	26.1396	14.8224	13.2175	4.63564	2.89072	4.89265	46.0384	47.5077	43.8569	48.3044	31.7054	28.8131
TrA0377W	maker	ChI	1100009	1102916	+	2908	-	-	-	-	-	121336	98037	18.0873	21.1373	15.9253	4.72171	4.66832	5.67462	5.32265	5.19129	4.53903	4.94347	5.5247	21.6148	20.8069	17.8923	14.2822	12.0287	7.14195
TrA0378C	maker	ChI	1103045	1103557	-	513	-	-	-	HPA3	-	59827	76316	88.8821	99.5306	75.4756	19.4348	24.9796	14.383	49.8415	44.4447	6.76674	3.18697	5.78387	3.80308	3.30414	3.17292	55.155	24.3077	34.4241
TrA0379C	maker	ChI	1104327	1106921	-	2595	-	cwh41	glycosylhydrolase family 63-1	CWH41	NCU03657	22072	98040	129.968	117.087	117.859	103.04	129.559	107.168	30.5881	30.8519	52.7204	65.6171	61.034	80.025	77.9114	80.7437	58.085	46.7347	39.2058
TrA0380W	maker	ChI	1107361	1108249	+	889	-	-	hypothetical protein	-	NCU17009	106309	77389	18.904	11.5466	7.76741	22.3211	18.5949	13.256	11.3578	8.86199	21.4337	18.708	21.9787	21.6966	17.7825	14.6997	18.9382	20.403	15.2797
TrA0381C	maker	ChI	1108516	1110928	-	2413	-	-	hypothetical protein	-	NCU04748	106308	7829	1.31763	0.503007	1.08279	1.72866	0.462886	0.710735	0	1.23538	1.15539	1.16932	1.62911	1.1939	1.69307	0.981638	1.19528	1.32466	1.88596
TrA0382C	maker	ChI	1111654	1117096	-	5443	-	-	bni1-like	BNI1	NCU01431	77031	109658	13.4105	12.0673	11.0991	28.4644	24.6325	34.2566	19.3372	8.35229	54.2763	60.4323	56.05	67.0484	63.6085	72.5362	55.1064	56.9832	57.0713
TrA0383W	maker	ChI	1119898	1120647	+	750	-	-	hypothetical protein	STB1	NCU01432	106306	46111	2.28211	7.84079	2.81306	4.49102	12.0256	14.7718	4.11336	12.8379	50.1211	48.2374	46.185	42.1316	39.1721	38.8916	60.4861	62.1831	57.8737
TrA0384W	Trinity_maker	ChI	1121219	1122055	+	837	-	-	hypothetical protein	-	NCU03821	-	-	0	3.21451	3.45983	8.28538	1.47905	9.08402	0	0	1.3737	1.01899	1.00457	1.11266	1.63317	1.47029	2.49083	2.43257	1.34703
TrA0385C	maker	ChI	1121895	1122639	-	745	-	-	-	-	-	-	34746	0	1.83323	3.94629	0	3.37402	3.88547	0	2.2512	0.293783	0.258281	1.14581	1.0878	1.16424	1.45341	2.08343	1.72025	0.970371
TrA0386W	maker	ChI	1123575	1124942	+	1368	-	hus1	cell cycle checkpoint protein	-	NCU03820	60450	76716	1.97516	2.26206	2.4347	5.83045	1.04082	5.5934	0	4.16669	29.9066	30.1169	35.0245	30.872	28.3725	27.6596	18.5798	20.3363	16.8129
TrA0387C	protein2genome	ChI	1125305	1126178	-	874	-	-	COPII coat assembly protein sec-16	SEC16	NCU03819	60222	-	54.838	44.2479	49.1611	78.4852	64.3616	66.5547	11.2321	31.55	52.9149	58.4186	60.7455	84.8374	88.6536	81.3898	52.4989	49.0818	58.4905
TrA0388C	protein2genome	ChI	1126665	1128266	-	1602	-	-	COPII coat assembly protein sec-16	SEC16	NCU03819	60136	136841	32.2572	28.9747	40.5418	46.054	62.6595	38.8935	19.3806	14.2323	65.6255	78.3781	73.5093	112.256	119.47	123.56	68.1783	63.894	66.7157
TrA0389W	maker	ChI	1133271	1137291	+	4021	-	-	phospholipid-translocating P-type ATPase	NEO1	NCU03818	77025	98049	38.9414	41.922	35.5211	45.7249	46.7863	46.8416	29.4796	24.097	62.1788	72.1533	64.7197	76.4207	70.2224	80.1081	62.5417	64.3758	52.4461
TrA0390C	maker	ChI	1137525	1138859	-	1335	-	-	cytochrome c mitochondrial import factor	CYC2	NCU16968	47175	7836	0.758994	3.47696	3.74232	3.73411	2.39973	1.84232	5.47216	0	8.1258	8.81753	13.3354	5.93159	5.52035	5.83124	7.72339	6.39379	4.5244
TrA0391C	maker	ChI	1139215	1139790	-	576	-	-	hypothetical protein	-	NCU05070	-	109667	42.219	54.3955	26.0208	93.4694	88.9898	79.706	25.3657	42.0575	317.367	316.907	612.084	142.259	131.656	185.157	7.7014	183.438	4.79879
TrA0392C	maker	ChI	1141044	1142077	-	1034	-	-	FMI1 protein	APD1	NCU03817	47175	77160	66.0349	76.8665	46.7041	44.7375	43.354	35.0356	11.7073	42.6285	65.4982	52.8379	69.5992	48.6764	42.6748	45.2898	96.8359	96.9352	99.4211
TrA0393W	Trinity_maker	ChI	1143030	1143298	+	269	-	-	-	-	-	-	-	0	0	0	0	0	0	0	0	3.66433	4.83227	5.19693	3.95736	5.8086	3.48621	2.95301	4.15287	6.30383
AT-block	-	ChI	1143500	1144000	-	500	-			-	-	-	-	-	-	-	-	-	-	-	-	-	-	-	-	-	-	-	-	-
TrA0394C	maker	ChI	1144113	1146446	-	2334	-	-	transmembrane domain transporter	AVT3	NCU03783	47175	24582	53.6825	62.5047	59.555	49.3001	51.8616	67.3241	37.8974	33.9737	160.786	189.369	215.449	155.703	131.222	148.758	108.088	151.842	92.5209
TrA0395W	maker	ChI	1149829	1153965	+	4137	-	-	cation chloride cotransporter	VHC1	NCU03784	106297	129236	22.7573	20.3418	14.026	31.9501	28.3714	35.9281	6.00274	12.0995	48.9488	54.8107	54.6668	36.3685	28.1989	32.3902	26.4676	37.5605	20.8197
TrA0396W	maker	ChI	1154401	1155567	+	1167	-	-	-	-	-	106296	77065	0	0	3.2108	0.854333	2.74519	1.40503	0	2.44217	1.85912	1.7512	2.37302	1.08175	1.13671	0.970283	1.02735	1.35449	0.83338
TrA0397C	maker	ChI	1155717	1156847	-	1131	-	-	CobW domain-containing protein	-	NCU03781	59951	34755	46.5865	74.9	47.4863	37.9057	33.0466	32.6194	74.2806	86.9369	30.8023	26.0922	25.4183	23.6427	23.9791	28.0327	55.4408	43.9157	52.7259
TrA0398W	maker	ChI	1157438	1157883	+	446	-	-	hypothetical protein	-	NCU03780	106294	34756	97.37	31.3631	41.2583	86.8264	38.4821	54.1632	60.3293	64.1896	32.9487	29.458	21.5827	8.27124	9.95901	11.0512	26.2827	24.9998	23.0572
TrA0399C	maker	ChI	1158883	1160695	-	1813	-	-	thioredoxin	TRX2	NCU03714	121325	129240	47.7512	37.3474	41.6333	16.6168	19.6391	26.8566	10.4962	14.7415	137.336	114.632	156.238	176.3	220.37	187.256	164.817	145.936	241.932
TrA0400W	maker	ChI	1161705	1163490	+	1786	-	-	guanosine-diphosphatase	GDA1	NCU03713	77014	76594	44.2148	36.5713	46.1751	61.6332	51.1287	52.1712	52.0228	43.1821	117.252	123.263	131.233	130.135	149.805	135.449	152.663	139.164	130.543
TrA0401C	maker	ChI	1163810	1165088	-	1279	-	-	hypothetical protein	-	NCU03712	47167	109678	24.3182	17.5355	19.984	70.012	80.6841	64.1292	16.2341	19.0001	49.6457	57.9851	56.0896	54.9844	35.5709	43.9088	34.8486	44.0563	28.7103
TrA0402W	maker	ChI	1165786	1166801	+	1016	-	rab7	GTP-binding protein ypt7	YPT7	NCU03711	60331	129243	269.223	302.723	225.262	293.804	297.492	294.401	138.225	185.871	373.327	445.719	388.609	398.623	350.089	391.115	385.547	431.698	323.361
TrA0403W	maker	ChI	1167810	1169433	+	1624	-	-	acyl-CoA dehydrogenase-3	-	NCU01181	3464	7847	4.47354	3.41556	6.43341	24.9435	20.4303	22.924	10.751	4.19429	46.2973	54.016	53.564	78.9579	85.3558	87.434	23.1139	47.7915	17.552
TrA0404W	maker	ChI	1170511	1171174	+	664	-	-	hypothetical protein	BNS1	NCU01182	106287	7848	40.8571	28.0751	23.5027	48.2423	34.4477	28.6501	49.095	26.8147	51.6568	57.354	75.1529	56.1477	52.3009	58.5945	73.8045	62.6042	42.7935
TrA0405C	maker	ChI	1171652	1172861	-	1210	-	-	GTP-binding protein 1	RBG2	NCU01183	77009	24586	41.7446	57.5872	63.1517	81.2169	56.9935	91.3485	25.6508	25.3513	34.8248	39.4952	40.9322	44.272	50.3042	47.4451	42.8828	48.381	34.9874
TrA0406W	maker	ChI	1173788	1175184	+	1397	-	-	pre-mRNA splicing factor cwc2	CWC2	NCU01184	77007	109683	17.5564	6.70219	10.3053	20.5653	9.69196	13.5286	16.5756	14.109	26.6467	29.6767	32.0432	31.0581	28.0923	27.327	40.2608	37.9086	36.701
TrA0407C	maker	ChI	1175366	1176427	-	1062	-	-	urease accessory protein UreF	-	NCU01185	3462	76333	2.0532	4.70288	2.5309	4.04055	4.32777	0.830631	1.85039	1.44378	9.79753	7.53685	8.885	8.3718	10.3041	7.88723	7.53122	7.04662	5.80846
TrA0408C	maker	ChI	1176879	1178974	-	2096	-	-	hypothetical protein	-	NCU01186	106283	76654	33.113	40.2565	20.0945	39.5996	37.5824	43.6915	11.0186	7.88089	22.034	26.3444	26.686	30.4074	27.2333	29.2473	30.1388	22.0401	17.7829
TrA0409W	maker	ChI	1179738	1184867	+	5130	-	-	cross pathway control-3	GCN2	NCU01187	60051	77208	69.2287	64.3886	53.7872	112.086	90.8691	105.747	12.4781	19.1771	43.5458	54.6326	47.2747	67.2898	55.097	68.7333	31.8471	42.4207	27.1938
TrA0410W	maker	ChI	1186369	1187188	+	820	-	-	ubiquitin conjugating enzyme	CDC34	NCU01188	60000	129251	34.5258	32.6641	14.803	59.0819	69.6098	82.5906	35.1738	12.6667	214.801	218.11	212.363	146.727	110.6	115.958	117.938	252.65	154.244
AT-block	-	ChI	1187500	1188000	-	500	-			-	-	-	-	-	-	-	-	-	-	-	-	-	-	-	-	-	-	-	-	-
TrA0411W	maker	ChI	1188545	1191587	+	3043	-	-	hypothetical protein	-	NCU01189	121319	98070	142.632	129.373	106.896	117.141	104.222	113.558	20.5668	26.2107	51.5172	63.4267	55.219	66.1268	60.9989	67.9806	57.8308	72.547	46.7678
TrA0412W	maker	ChI	1194177	1195638	+	1462	-	-	SIS1	SIS1	NCU03732	22064	34769	315.175	274.078	299.448	342.11	182.738	351.461	214.863	298.464	1106.78	929.076	1525.34	545.28	588.325	808.935	464.929	638.755	1262.3
TrA0413W	maker	ChI	1197669	1198403	+	735	-	-	HAD superfamily hydrolase	-	NCU03731	77000	136852	332.238	521.012	327.969	515.459	252.804	416.051	439.811	779.392	260.941	291.505	241.945	267.001	284.058	274.511	213.522	275.897	295.771
TrA0414C	maker	ChI	1198683	1200590	-	1908	-	-	tRNA '-O-ribosylphosphate transferase	RIT1	NCU03730	106276	77446	0	1.60503	0.863762	3.44747	2.95402	2.26787	1.26302	2.95645	9.73121	10.7412	10.8069	15.0002	12.4357	10.5225	9.6179	9.83829	7.29221
TrA0415C	maker	ChI	1200906	1202348	-	1443	-	-	NAD binding Rossmann fold oxidoreductase	-	NCU09533	47153	98078	34.7448	62.9264	52.7887	85.0716	80.0482	86.2982	62.6255	63.6367	38.2112	41.1989	38.0684	57.5647	67.7022	58.6928	39.1036	47.8155	55.0649
TrA0416W	maker	ChI	1202593	1203906	+	1314	-	-	-	-	-	106274	77133	0	3.0945	0	1.32934	2.84767	1.09311	0	3.80002	4.13255	4.35978	3.16493	6.12072	3.73396	3.86876	2.87741	3.4658	2.45698
TrA0417W	maker	ChI	1204119	1205066	+	948	-	-	L-threo-3-deoxy-hexulosonate aldolase	-	NCU09532	60067	7860	0	2.44818	3.95253	2.10339	1.12645	4.32401	3.85302	4.50952	11.9007	11.5548	14.8843	15.2534	14.304	8.36101	12.6468	18.156	15.4965
TrA0418C	maker	ChI	1205205	1214200	-	8996	-	pks9g	polyketide synthase-3	CEM1	NCU04865	106272	34774	14.6793	13.7146	9.99962	28.5076	25.1058	22.1914	2.78511	3.98401	9.24033	9.42223	9.04956	12.0612	10.3394	12.1952	13.4229	13.5345	12.0276
TrA0419C	maker	ChI	1217305	1218327	-	1023	-	-	hypothetical protein	FSH2	NCU06012	121315	98082	4.2219	1.61172	1.73472	0	0	0	0	0	0.774853	0.227072	1.00736	0.318787	0.614139	0.688042	0.666067	1.85389	1.20858
TrA0420W	maker	ChI	1219325	1219783	+	459	-	-	hypothetical protein	-	NCU01292	106270	76840	75.056	78.3737	73.4706	6.51639	13.9592	10.7168	19.8947	24.8368	6.34738	5.87715	3.30399	7.00082	8.6702	6.01314	15.1498	8.1885	12.3786
TrA0421C	maker	ChI	1221522	1222991	-	1470	-	-	-	AYT1	-	76995	98085	13.7858	3.15765	15.2939	3.39118	2.17934	2.78855	3.72721	4.84697	3.62652	0.889751	1.70447	2.49825	1.35361	1.97386	13.131	10.4423	10.6553
TrA0422W	maker	ChI	1225772	1226894	+	1123	-	-	hypothetical protein	-	NCU07769	39587	76433	18.2859	17.2464	31.8216	5.29197	3.40088	0	7.75513	1.51275	3.61927	1.12813	0.83995	10.5992	14.2386	11.4194	11.4547	5.63066	11.5198
TrA0423W	maker	ChI	1229614	1230229	+	616	-	-	-	-	-	106267	76721	0	0	4.0032	0	0	0	5.85363	0	0.59604	1.04802	1.268	1.10349	0.472415	2.04144	1.53708	1.23843	2.13279
AT-block	-	ChI	1230000	1230500	-	500	-			-	-	-	-	-	-	-	-	-	-	-	-	-	-	-	-	-	-	-	-	-
TrA0424C	F-augustus	ChI	1230753	1231249	-	497	-	-	-	-	-	-	-	6.75504	10.315	2.77556	6.64671	4.74612	7.28741	8.11704	9.50006	3.44379	3.63315	4.39574	3.82545	2.29279	2.04447	3.19712	3.35652	3.29872
TrA0425W	maker	ChI	1231954	1233778	+	1825	-	-	MFS multidrug transporter	VBA1	NCU09551	76992	98087	97.1192	100.599	100.652	63.9107	56.7188	64.5656	59.0938	72.2074	39.736	41.921	33.8939	28.3756	26.7702	25.5342	78.6838	55.4773	53.4683
TrA0426W	maker	ChI	1235388	1236419	+	1032	-	-	hypothetical protein	-	NCU09527	121312	98092	62.1558	37.6067	85.2905	128.088	108.765	131.894	57.0729	23.0904	158.558	174.845	150.493	150.228	134.94	145.881	115.035	137.619	101.9
AT-block	-	ChI	1236500	1237000	-	500	-			-	-	-	-	-	-	-	-	-	-	-	-	-	-	-	-	-	-	-	-	-
TrA0427C	maker	ChI	1236954	1237724	-	771	-	-	nucleolar protein 16	NOP16	NCU09528	60591	76703	1.45583	3.33459	1.79454	2.86496	4.60292	2.35584	0	2.04743	14.6955	11.5102	12.5999	6.5956	8.89443	7.82944	16.3646	17.7146	16.2534
TrA0428W	maker	ChI	1238501	1239994	+	1494	-	-	hypothetical protein	TDA3	NCU09535	76986	98093	51.102	74.0704	43.3065	81.709	66.4794	82.694	11.5135	15.7211	31.4582	32.5953	29.9284	37.1692	31.883	34.5764	43.7431	36.7318	34.8104
TrA0429W	maker	ChI	1242183	1244879	+	2697	-	-	vegetative asexual development-3	STB5	NCU06407	121310	98096	27.9852	20.9984	14.869	63.6185	69.1578	58.5595	26.9602	21.0358	106.088	121.062	125.122	121.048	116.371	121.084	127.771	124.732	107.322
TrA0430C	maker	ChI	1245110	1247110	-	2001	-	-	aldehyde dehydrogenase	ALD5	NCU09648	121308	136860	0	0.781439	0.841077	34.912	19.416	23.1872	0	1.9192	228.793	230.43	256.818	148.149	137.319	121.763	3.06795	56.4624	2.27498
TrA0431C	maker	ChI	1248628	1250741	-	2114	-	-	cutinase transcription factor 1 beta	CHA4	NCU03643	106259	77229	0.532732	1.22023	0	0.524189	0	0	0	0.749216	2.80283	3.0515	1.56	1.74981	1.16241	1.59995	1.07159	1.16349	0.48442
TrA0432C	maker	ChI	1251714	1252376	-	663	-	-	DUF636 domain-containing protein	-	NCU01424	106258	129273	2.03465	0	0	0	0	0	0	0	4.73002	3.61126	1.72122	2.07404	2.51575	3.83693	0.722242	1.26963	1.54178
TrA0433C	maker	ChI	1252886	1253752	-	867	-	-	retinol dehydrogenase 12	ENV9	NCU09579	59830	129274	5.84346	2.6769	2.8812	24.149	11.0852	16.0752	8.42599	1.64361	4.00385	2.35715	3.11808	4.10342	2.80506	2.28554	2.07426	2.22832	3.48332
TrA0434W	Trinity_maker	ChI	1255073	1256825	+	1753	-	-	peroxiredoxin HYR1	GPX2	NCU09534	47136	141021	118.757	70.7874	131.834	23.2339	34.4004	26.9719	27.539	19.534	71.8876	47.2882	46.8648	46.4874	50.4613	48.2148	150.214	114.407	186.856
TrA0435W	maker	ChI	1259815	1262293	+	2479	-	-	hypothetical protein	MKC7	NCU07063	121306	24600	0.443244	1.01525	0	5.23363	13.0799	14.3453	10.386	2.49345	170.102	188.13	175.426	100.606	104.065	93.2145	61.3621	54.472	53.583
AT-block	-	ChI	1262500	1263000	-	500	-			-	-	-	-	-	-	-	-	-	-	-	-	-	-	-	-	-	-	-	-	-
TrA0436C	mix_maker	ChI	1267699	1269543	-	1845	-	-	-	-	-	-	122950	5.34857	4.08365	13.1859	44.4414	43.2162	42.7948	7.49814	9.1936	13.5974	15.63	10.1321	17.7025	15.0851	16.3539	6.53957	14.854	9.72705
TrA0437W	maker	ChI	1277011	1279534	+	2524	-	-	hypothetical protein	ARG81	NCU09529	3449	77001	0.895894	1.02603	0.552166	7.05222	12.2745	9.78581	2.42219	2.51991	4.71352	5.3124	4.78051	4.46471	3.02997	3.78566	3.44518	6.73954	5.06892
AT-block	-	ChI	1279500	1283000	-	3500	-			-	-	-	-	-	-	-	-	-	-	-	-	-	-	-	-	-	-	-	-	-
TrA0438C	maker	ChI	1283217	1283606	-	390	-	-	-	-	-	106253	76966	0	0	0	2.55643	0	0	0	0	2.38416	1.88644	1.85974	3.23692	0	3.08485	1.22966	1.35101	1.83748
TrA0439W	maker	ChI	1285801	1286896	+	1096	-	-	-	-	-	106252	129279	0	0	0	1.32405	4.25449	1.08876	0	1.89244	2.14036	2.71401	2.53937	3.50539	1.76167	1.69171	0.796096	1.67935	0.951685
AT-block	-	ChI	1287500	1288000	-	500	-			-	-	-	-	-	-	-	-	-	-	-	-	-	-	-	-	-	-	-	-	-
TrA0440W	maker	ChI	1289689	1290680	+	992	-	-	-	-	-	106251	76809	0	1.87773	0	1.61328	0	1.32659	0	0	2.60792	3.04232	2.34724	0.371403	1.55025	1.25966	0.388	0.90942	0.745443
AT-block	-	ChI	1294000	1295000	-	1000	-			-	-	-	-	-	-	-	-	-	-	-	-	-	-	-	-	-	-	-	-	-
TrA0441C	maker	ChI	1295107	1296566	-	1460	-	-	glutamine amidotransferase	DUG3	NCU01256	106250	129281	45.7108	42.656	43.8246	24.9876	34.793	19.8623	28.9894	26.1906	65.0954	65.3557	71.2793	22.3391	22.226	23.59	72.2157	60.2166	52.8976
AT-block	-	ChI	1297000	1297500	-	500	-			-	-	-	-	-	-	-	-	-	-	-	-	-	-	-	-	-	-	-	-	-
AT-block	-	ChI	1298000	1301000	-	3000	-			-	-	-	-	-	-	-	-	-	-	-	-	-	-	-	-	-	-	-	-	-
TrA0442W	maker	ChI	1301693	1304021	+	2329	-	-	WD domain-containing protein	RSA4	NCU03668	106249	46961	5.94151	17.7965	15.2111	20.2369	16.8587	17.7501	14.0044	12.8553	23.0953	30.9727	27.57	31.5768	34.3718	34.571	18.0081	13.8794	12.537
AT-block	-	ChI	1304000	1304500	-	500	-			-	-	-	-	-	-	-	-	-	-	-	-	-	-	-	-	-	-	-	-	-
TrA0443C	maker	ChI	1304459	1306228	-	1770	-	-	hypothetical protein	HMX1	NCU03709	106248	7882	4.12732	2.36341	5.08758	119.803	149.343	89.0518	11.1589	15.4787	278.463	304.286	521.311	185.195	203.729	214.952	4.96498	145.322	5.83804
TrA0444C	maker	ChI	1307751	1309329	-	1579	-	-	integral membrane protein	-	NCU03710	29716	77355	30.1564	21.5855	30.6674	47.4765	50.8513	40.8697	16.3066	14.8438	41.0949	54.923	46.116	51.0629	43.7026	44.8105	38.4475	106.529	29.4021
TrA0445C	maker	ChI	1310276	1312174	-	1899	-	cat6, ctt1	catalase-4	CTT1	NCU05169	106245	34795	0.600982	0.688278	1.48161	4.13941	9.50069	6.80763	3.2497	0	3.52958	4.31517	4.65385	1.83785	1.39875	1.38518	1.99109	11.3754	1.24476
TrA0446C	maker	ChI	1313095	1315288	-	2194	-	-	C6 finger domain-containing protein	UPC2	NCU05294	106244	76418	14.9539	11.2205	9.53435	17.7584	14.6731	20.8609	7.43546	6.52676	7.91809	9.81782	10.4021	11.7976	10.1263	10.3724	11.2265	12.3702	8.77865
AT-block	-	ChI	1315500	1316000	-	500	-			-	-	-	-	-	-	-	-	-	-	-	-	-	-	-	-	-	-	-	-	-
TrA0447C	maker	ChI	1316036	1317126	-	1091	-	-	NADP-dependent alcohol dehydrogenase C	ADH7	NCU04823	3447	76702	1.00822	0	0	4.96023	0	3.26302	0	1.41792	8.57349	9.59802	7.41371	1.4845	0.51331	1.76045	0.596478	4.4039	0.763986
TrA0448C	maker	ChI	1318142	1320087	-	1946	-	-	-	-	-	106242	7887	0.723238	1.65658	1.78301	10.6746	7.62225	1.75553	0	0	3.40692	3.85098	4.0004	3.93194	3.94522	3.637	2.05383	2.48216	2.33831
TrA0449C	maker	ChI	1320269	1321236	-	968	-	-	hypothetical protein	-	NCU07738	47134	136865	61.8258	55.0716	43.7503	111.53	131.524	94.4893	74.2915	114.323	25.916	27.9876	30.9192	45.9054	55.1268	52.2978	32.6486	36.2774	37.595
TrA0450W	maker	ChI	1322025	1323758	+	1734	-	-	hypothetical protein	-	NCU09410	59796	76604	9.74285	9.6703	16.0128	83.0839	86.2517	68.3194	2.34145	7.30774	16.7289	19.6504	25.825	38.1073	35.3839	36.1108	7.07056	10.7856	6.92338
TrA0451W	maker	ChI	1324707	1330315	+	5609	-	-	ABC multidrug transporter	YCF1	NCU03776	60116	77141	0.923451	1.05759	0	6.36049	5.59608	5.41699	0.832232	1.94806	27.3573	43.4898	76.1217	12.6295	13.2315	15.4955	4.07016	6.27456	3.90697
AT-block	-	ChI	1330000	1330500	-	500	-			-	-	-	-	-	-	-	-	-	-	-	-	-	-	-	-	-	-	-	-	-
TrA0452C	maker	ChI	1330604	1332730	-	2127	-	-	hypothetical protein	-	NCU01085	121304	141024	37.1575	37.099	27.599	36.0929	28.1153	29.2935	30.0525	28.8084	25.9669	26.3262	21.0487	27.1936	24.8427	23.9893	56.4231	43.2515	46.9756
TrA0453C	maker	ChI	1333698	1335635	-	1938	-	-	chromatin assembly-1	RLF2	NCU04198	106237	34802	15.6574	12.1679	17.2323	30.8126	28.8775	29.409	11.087	28.3114	39.0676	46.6024	46.2499	53.9616	52.9136	55.6162	39.8979	29.3689	27.6557
TrA0454W	maker	ChI	1335841	1336938	+	1098	-	-	BolA domain-containing protein	-	NCU02108	106236	118592	43.655	65.7844	19.8254	15.8255	60.5373	29.7445	4.14135	42.0071	47.6508	41.3363	29.1554	31.2281	34.091	38.6748	56.004	49.9415	51.4192
TrA0455C	maker	ChI	1337126	1338073	-	948	-	-	hypothetical protein	-	NCU04199	59833	76563	103.677	90.5826	84.3207	141.979	84.484	102.912	69.3544	66.1396	183.022	186.86	140.218	103.505	123.683	137.807	227.896	263.485	261.119
TrA0456W	maker	ChI	1343312	1346832	+	3521	-	-	signal transduction protein Syg1	SYG1	NCU04201	106234	-	20.492	14.6678	19.3958	27.0045	19.2827	22.7978	9.2339	10.2926	28.8562	30.2894	20.9786	28.266	22.8888	27.347	32.3003	33.7944	29.8545
TrA0457C	maker	ChI	1347355	1348945	-	1591	-	-	vacuolar aspartyl aminopeptidase Lap4	APE1	NCU04192	47127	129298	10.6588	11.4441	10.6752	25.5643	26.6794	20.4824	19.2119	11.2427	157.069	179.723	184.933	85.8651	73.6482	68.9554	26.7215	67.0657	28.0671
AT-block	-	ChI	1349500	1350000	-	500	-			-	-	-	-	-	-	-	-	-	-	-	-	-	-	-	-	-	-	-	-	-
TrA0458C	protein2genome	ChI	1350370	1351074	-	705	-	-	hypothetical protein	-	NCU09029	76971	109739	1.43724	0	1.77163	1.41419	0	0	0	0	20.8386	17.1608	18.1441	10.7438	10.558	5.3203	24.3185	21.5741	24.3229
TrA0459C	protein2genome	ChI	1351241	1351858	-	618	-	-	-	-	-	106229	57992	0	0	0	0	0	0	0	0	4.36773	3.76607	2.14426	0.933036	0.39944	2.49325	3.57402	2.37983	0.83231
TrA0460W	maker	ChI	1359762	1361492	+	1731	-	-	formate dehydrogenase	FDH1	NCU03813	121298	76405	27.9278	43.9786	44.1077	106.485	145.327	122.869	102.25	35.5945	308.713	368.596	360.008	1514.76	1724.54	1431.61	38.7248	156.722	84.2537
AT-block	-	ChI	1361500	1362000	-	500	-			-	-	-	-	-	-	-	-	-	-	-	-	-	-	-	-	-	-	-	-	-
TrA0461C	maker	ChI	1362116	1364023	-	1908	-	-	neutral and acidic amino acid permeability-1	MUP1	NCU03815	60551	77120	9.88543	8.17652	7.44661	29.7211	30.0974	22.6621	14.8482	10.8131	14.8503	21.9318	18.3334	20.0292	24.5656	21.02	14.2961	14.8882	13.6776
TrA0462W	maker	ChI	1364947	1365526	+	580	-	-	hypothetical protein	-	NCU03774	121297	136872	9.3173	8.00301	5.74253	25.2117	34.3685	20.7314	4.19847	0	40.1855	39.2756	35.3175	33.2418	32.5282	37.0932	25.6321	47.4811	54.8349
TrA0463C	maker	ChI	1366176	1367837	-	1662	-	-	hypothetical protein	-	NCU03773	106223	98127	149.911	109.631	111.319	68.422	52.3469	46.0334	56.9712	43.1821	254.196	95.5888	98.3752	138.698	162.763	151.632	1157.89	702.245	1096.23
TrA0464W	maker	ChI	1372660	1375382	+	2723	-	sec59	phosphatidate cytidylyltransferase	SEC59	NCU03771	121295	98130	59.2015	50.8506	57.5382	30.2463	23.9973	21.8008	17.7845	23.4833	46.5028	52.0479	44.1056	46.9799	40.3262	44.5824	105.927	69.5818	87.2673
TrA0465C	maker	ChI	1375768	1377392	-	1625	-	-	hypothetical protein	ORC2	NCU01370	27398	47914	1.30406	5.22719	1.60746	5.77417	1.37436	3.69294	1.17525	2.75098	17.2322	18.6216	17.7357	21.7858	21.1036	21.0397	11.1868	14.376	12.2203
TrA0466W	maker	ChI	1377986	1378759	+	774	-	-	UPF0660 protein	GEP4	NCU01371	60095	34813	48.4737	39.3975	15.4198	55.3893	41.199	41.7508	0	10.9954	20.8541	21.1934	19.3331	30.1077	24.3381	21.4057	31.8232	25.4232	21.012
TrA0467W	maker	ChI	1379198	1379623	+	426	-	-	hypothetical protein	-	NCU01373	106219	42988	56.292	61.2453	27.7556	27.6946	47.4612	45.5463	20.2926	19.7918	18.9408	27.7028	26.1913	25.1842	21.2901	22.8037	31.9712	25.2715	20.0483
TrA0468W	maker	ChI	1380762	1382014	+	1253	-	-	hypothetical protein	-	NCU09244	3434	76335	13.8565	6.94278	8.54017	49.4243	40.1595	51.8527	1.56097	14.6155	4.39745	7.40604	4.90294	23.0508	20.0304	25.3441	4.30382	13.4801	5.16246
TrA0469W	maker	ChI	1382658	1383390	+	733	-	-	translocase of inner mitochondrial membrane 22	TIM22	NCU03798	60392	76302	125.941	144.235	72.9171	105.146	52.2878	54.038	61.9096	61.7235	31.7529	27.7105	29.3049	27.6642	24.8431	24.5229	70.4451	59.8008	68.9242
TrA0470C	maker	ChI	1383894	1385294	-	1401	-	-	glycosylhydrolase family 16-1	-	NCU01353	121294	136875	163.486	215.01	97.4397	83.0839	39.7614	86.4895	35.62	82.1149	37.9183	18.2624	23.7323	50.4633	49.9805	59.0377	176.543	126.087	180.788
TrA0471C	maker	ChI	1387123	1388958	-	1836	-	prp45	pre-mRNA splicing factor prp45	PRP45	NCU03799	76960	24612	56.7849	58.2589	47.3935	72.753	67.9502	62.6959	40.5141	32.4433	81.0587	93.342	89.0695	102.704	108.889	103.284	107.014	102.365	98.6091
TrA0472C	maker	ChI	1389500	1390280	-	781	-	-	endosomal cargo receptor	ERP3	NCU03800	121292	7909	449.274	552.849	669.668	460.881	649.793	415.073	447.969	703.542	234.795	229.043	240.211	358.004	369.179	351.068	210.377	231.525	197.907
TrA0473W	maker	ChI	1390959	1393083	+	2125	-	-	alkaline phosphatase	-	NCU03801	76954	98137	137.419	165.596	170.071	172.141	172.745	203.172	36.8052	58.9873	104.192	132.726	116.178	177.083	173.404	190.532	86.7846	103.791	72.8217
TrA0474C	maker	ChI	1393465	1394691	-	1227	-	-	conidial pigment biosynthesis protein Ayg1	-	NCU05821	60163	129314	1.6516	4.72875	5.08965	1.62511	2.61095	7.34977	1.48845	3.48413	3.89005	3.86411	3.33173	5.98603	6.90719	5.99843	2.73592	2.97729	2.62819
TrA0475C	maker	ChI	1395628	1396899	-	1272	-	-	hypothetical protein	ECM22	NCU08594	60215	76518	12.7454	11.8598	10.8011	46.2448	31.902	32.8707	1.4358	4.48116	10.8187	10.154	9.53792	13.7139	11.4717	15.3001	9.04846	9.63765	6.19718
TrA0476W	maker	ChI	1397693	1398637	+	945	-	-	DUF1665 domain-containing protein	RRP15	NCU07795	60300	77090	6.43337	14.7357	10.5735	36.9262	13.5604	22.5563	9.66314	10.5556	24.2705	25.259	22.9555	16.8805	15.5192	18.198	28.4189	33.5652	25.5665
TrA0477C	maker	ChI	1398959	1399617	-	659	-	-	2Fe-2S iron-sulfur cluster binding domain-containing protein	YAH1	NCU07794	60406	77121	50.4887	41.8714	49.3591	23.983	22.0181	28.173	21.9662	24.4847	38.0237	30.4791	27.53	24.4513	23.9324	22.2524	96.2021	76.1675	98.4164
TrA0478W	maker	ChI	1400123	1401766	+	1644	-	-	hypothetical protein	UGO1	NCU07793	22050	109760	62.8219	59.5691	70.7767	31.2396	39.8674	43.7244	41.3969	19.0001	63.7239	60.9279	63.4305	89.8215	91.5804	76.8562	118.294	105.004	92.4097
AT-block	-	ChI	1402000	1402500	-	500	-			-	-	-	-	-	-	-	-	-	-	-	-	-	-	-	-	-	-	-	-	-
TrA0479W	maker	ChI	1402749	1405265	+	2517	-	-	hypothetical protein	SEC3	NCU01466	121289	141036	19.3124	28.0156	22.7476	60.8086	64.6787	56.2529	32.4888	42.2493	53.0877	69.9047	58.6192	76.5575	71.5429	63.3063	51.9989	59.2581	43.057
TrA0480C	maker	ChI	1405683	1407169	-	1487	-	-	DUF250 domain membrane protein	YMD8	NCU01456	76949	141037	416.159	316.752	315.436	186.515	196.141	198.684	161.513	209.631	157.079	135.896	127.331	210.107	205.298	233.493	250.693	199.677	265.642
TrA0481C	maker	ChI	1410278	1412461	-	2184	-	-	ubiquitin C-terminal hydrolase	UBP1	NCU01457	106205	51151	100.212	123.801	82.9235	100.431	89.4788	85.587	59.3726	80.9071	27.0773	30.7296	26.0544	37.2035	37.3882	35.4174	47.6494	39.9353	42.6559
TrA0482W	maker	ChI	1413864	1415330	+	1467	-	-	carnitine biosynthesis-1	AIM17	NCU03802	60232	7919	31.8988	34.3833	17.3472	23.0789	20.7643	15.1821	5.07315	11.8751	16.9894	12.8674	13.6756	16.4707	14.057	16.3819	35.5236	25.4016	34.6935
TrA0483W	maker	ChI	1416794	1417925	+	1132	-	-	sorbitol utilization protein SOU2	FOX2	NCU03803	60033	34830	92.4504	86.1151	53.1813	194.065	81.8446	209.446	33.3273	52.0076	44.6436	48.6298	53.0216	137.241	175.635	152.044	45.5065	73.7568	57.4142
TrA0484W	maker	ChI	1419601	1421529	+	1929	-	pp2b	serine/threonine-protein phosphatase 2B catalytic subunit	CMP2	NCU03804	59944	136884	38.7386	32.5809	56.7049	70.8744	55.499	69.5438	33.821	32.3479	87.8351	103.086	97.3286	124.841	127.098	126.701	88.5225	88.2985	72.5303
TrA0485W	maker	ChI	1423564	1424779	+	1216	-	-	hypothetical protein	-	NCU08524	121285	49988	22.6375	18.6665	16.7426	180.869	189.909	166.311	37.5386	52.2121	141.038	165.318	138.943	106.251	105.507	113.902	27.857	65.1988	19.5783
TrA0486W	maker	ChI	1426067	1426470	+	404	-	-	-	-	-	-	7923	0	0	0	2.88988	0	2.37633	0	0	0.718704	0.236945	0.573357	0	0.854454	0	1.39005	0.509078	0.593473
AT-block	-	ChI	1427000	1441500	-	14500	-			-	-	-	-	-	-	-	-	-	-	-	-	-	-	-	-	-	-	-	-	-
TrA0487W	maker	ChI	1441830	1443617	+	1788	-	-	sterol esterase	-	NCU09575	63692	81731	1.73503	0.66235	0	8.53602	1.82856	6.55118	2.08486	2.44008	1.62754	1.913	2.44626	2.09614	2.52386	3.43348	1.57393	2.66656	1.54847
TrA0488W	maker	ChI	1446097	1447625	+	1529	-	-	glycosyl hydrolase family 76-7	DCW1	NCU03770	49409	111549	95.9773	90.6198	84.8922	126.879	108.1	147.606	40.9373	39.1543	100.176	102.374	114.327	142.064	127.304	137.293	151.1	151.579	133.686
TrA0489W	maker	ChI	1448859	1450707	+	1849	-	-	dihydroxyacetone kinase-1	DAK2	NCU03779	4480	130671	18.4839	27.5836	18.6418	84.8751	55.4895	72.0583	48.4599	34.6602	178.426	234.438	227.441	247.988	245.981	307.413	73.2343	170.311	87.0378
TrA0490C	maker	ChI	1450957	1451643	-	687	-	-	small nuclear ribonucleoprotein Sm D2	SMD2	NCU03778	4479	81423	140.253	219.631	158.771	126.738	153.847	159.798	128.978	289.832	115.571	79.8985	107.286	134.539	135.527	114.152	185.934	168.984	198.964
TrA0491W	maker	ChI	1452198	1453703	+	1506	-	-	mitochondrial 3-hydroxyisobutyryl-CoA hydrolase	EHD3	NCU03777	63882	81500	270.202	321.538	238.524	100.393	80.0908	90.5233	77.3655	62.3441	56.6073	50.9209	56.6867	91.6513	72.4172	78.0436	125.554	102.745	112.292
TrA0492W	maker	ChI	1455489	1459612	+	4124	-	-	hypothetical protein	SPT21	NCU01461	108649	130674	6.80545	4.90732	4.03905	11.9046	9.56308	10.4009	8.17761	6.38064	113.784	127.418	134.332	52.3572	43.283	46.3526	19.9522	27.1137	20.4494
TrA0493W	maker	ChI	1460443	1462611	+	2169	-	-	DNA polymerase alpha/primase associated subunit	POL12	NCU03597	79187	81797	23.8712	33.737	31.3033	37.9812	40.1458	33.2865	34.7873	52.8575	30.8232	31.674	29.2829	44.6973	44.5874	47.8895	40.9256	38.771	40.1286
TrA0494C	maker	ChI	1462835	1464064	-	1230	-	-	microfibril-associated protein	MDN1	NCU03598	22647	99938	10.3394	10.8544	5.31037	20.3471	15.437	20.9141	17.0831	13.3292	17.5001	21.5487	19.4556	25.6656	24.5656	22.8679	27.0165	25.4487	25.2889
TrA0495W	maker	ChI	1464907	1466209	+	1303	-	-	NAD dependent epimerase/dehydratase	ERG26	NCU01177	4475	81273	54.5758	56.6067	38.0793	43.5684	39.0687	39.1587	25.9844	18.8263	37.0417	40.2083	36.1844	48.8678	51.1533	53.5809	58.9713	56.4021	51.4472
TrA0496W	maker	ChI	1468050	1470806	+	2757	-	-	hypothetical protein	-	NCU01176	108645	9193	1.89962	2.61066	4.68316	5.98129	6.40647	3.68879	4.10874	3.20587	22.2665	25.8387	21.1381	16.9542	14.2862	13.2677	2.96696	7.54683	4.68303
AT-block	-	ChI	1471000	1471500	-	500	-			-	-	-	-	-	-	-	-	-	-	-	-	-	-	-	-	-	-	-	-	-
TrA0497C	maker	ChI	1471550	1472766	-	1217	-	tps9, erg20	farnesyl-pyrophosphate synthetase	ERG20	NCU01175	49399	99943	18.4405	17.7845	21.5345	28.6496	35.8005	20.4173	111.959	55.963	169.339	142.194	168.061	103.551	106.592	94.5634	116.677	87.6477	99.6285
TrA0498W	maker	ChI	1473698	1475927	+	2230	-	cdc23	anaphase-promoting complex subunit CDC23	CDC23	NCU01174	22645	9195	13.7962	13.4594	11.9672	19.1055	28.5414	23.979	20.2619	13.6536	33.8856	41.347	38.9033	31.599	33.039	35.0816	36.6992	31.6367	28.9621
TrA0499C	maker	ChI	1476416	1478049	-	1634	-	-	clock-controlled gene-6	SPI1	NCU01418	108642	130681	0	0	0	0	0	0	1.22	0	782.078	623.005	798.544	2.29987	2.55994	1.98553	1.04115	175.397	1.5045
TrA0500C	maker	ChI	1481399	1481683	-	285	-	-	-	-	-	-	123598	7.11057	20.3585	26.2947	20.9896	11.2408	17.2596	12.8164	15.0001	11.9626	15.4887	19.6651	2.41607	3.87877	3.47642	3.78607	8.25777	4.13089
TrA0501W	maker	ChI	1483953	1484456	+	504	-	-	hypothetical protein	-	NCU01173	122487	123608	162.845	211.826	106.561	100.888	99.5838	115.492	558.046	438.247	414.608	237.777	328.241	423.304	541.612	483.174	1784.58	1345.33	1336.75
AT-block	-	ChI	1485000	1486000	-	1000	-			-	-	-	-	-	-	-	-	-	-	-	-	-	-	-	-	-	-	-	-	-
TrA0502C	maker	ChI	1486431	1489576	-	3146	-	-	GARP complex component	VPS54	NCU01172	108640	36045	43.3268	40.9743	42.8876	55.2278	57.078	59.2235	20.7067	16.6182	33.4138	43.6931	31.804	46.0615	45.5024	46.3776	39.1484	34.7281	32.1018
TrA0503W	maker	ChI	1489927	1490280	+	354	-	-	-	-	-	108639	81765	0	0	0	11.2656	12.0664	2.31591	0	0	13.4833	16.8572	17.1359	33.0674	16.0301	15.1936	15.5792	11.5103	12.2907
TrA0504W	maker	ChI	1490592	1492942	+	2351	-	-	DNA replication licensing factor mcm5	MCM5	NCU01171	63454	9199	19.6476	24.1088	25.3721	29.4591	47.8228	30.2801	16.0205	16.4475	45.8186	45.9679	43.2877	56.7459	60.3932	59.0077	48.1008	39.4725	45.2791
TrA0505W	maker	ChI	1493451	1494209	+	759	-	-	hypothetical protein	-	NCU08390	108637	130687	13.9439	17.7437	15.2783	15.2448	13.0627	10.0285	27.9256	17.4313	24.4541	19.874	23.0877	32.2882	39.5528	32.1387	46.3803	36.4154	41.0123
TrA0506C	maker	ChI	1494654	1497658	-	3005	-	-	hypothetical protein	RBS1	NCU01019	63620	111574	12.0472	8.37682	11.1376	43.1825	28.114	28.1981	17.0613	10.8918	52.3281	58.0378	49.3331	66.2753	61.3982	65.0904	50.146	52.1004	40.2324
TrA0507W	maker	ChI	1499250	1500195	+	946	-	-	hypothetical protein	-	NCU01017	108635	81662	16.7355	8.71198	11.2523	28.4431	19.241	27.0816	27.4224	12.8379	20.1974	21.2343	19.1076	18.6103	15.8238	19.9771	34.5635	26.5821	24.7481
TrA0508C	maker	ChI	1500360	1501010	-	651	-	-	hypothetical protein	-	NCU01016	63542	81387	26.4598	44.5636	15.3487	61.26	32.8073	45.3364	42.0814	61.2907	19.044	23.356	15.0914	16.9236	16.528	11.7406	27.0724	20.8816	21.7014
TrA0509W	maker	ChI	1501813	1503963	+	2151	-	-	hypothetical protein	-	NCU01015	63511	81888	40.9825	53.4092	31.3556	44.4968	34.7519	40.4009	11.0378	7.94984	21.729	25.5385	18.8827	21.0746	17.0623	16.7466	31.1575	23.4829	18.0618
AT-block	-	ChI	1504000	1504500	-	500	-			-	-	-	-	-	-	-	-	-	-	-	-	-	-	-	-	-	-	-	-	-
TrA0510W	maker	ChI	1504562	1506899	+	2338	-	-	colonial-23	ASG1	NCU05051	36468	63412	0	0	0	1.38859	0	1.14183	0.84788	0	1.5828	1.89754	2.29582	1.65166	1.91598	1.80703	3.28395	2.36459	1.56841
TrA0511C	Trinity_maker	ChI	1507345	1511016	-	3672	-	galactoside O-acetyltransferases	female fertility-7	-	NCU04001	71689	-	12.0934	10.5524	11.0028	26.3489	23.6699	24.9281	18.6837	12.9583	27.4446	33.5207	26.588	29.1882	27.5394	26.1843	28.6869	26.4022	24.1317
TrA0512C	Trinity_maker	ChI	1511956	1512274	-	319	-	-	-	-	-	-	-	3.83809	8.79118	0	0	0	3.10543	0	0	1.87843	0.92893	0.749274	0.86942	1.67492	0.536136	0.454137	0.399163	0.775562
TrA0513W	maker	ChI	1512448	1512746	+	299	-	-	-	-	-	-	9207	0	0	0	0	0	0	0	0	0.774853	0	0.549467	0	0.307069	1.47437	1.49865	1.02452	0.213279
TrA0514W	Trinity_maker	ChI	1513688	1514529	+	842	-	-	-	-	-	-	-	1.28423	1.47077	0	3.7909	1.35346	4.15632	4.62949	0	1.96414	2.38296	3.00849	1.16363	1.49448	1.97331	1.6715	1.86984	0.973138
TrA0515W	Trinity_maker	ChI	1517892	1519341	+	1450	-	-	-	-	-	-	-	1.44751	0	0	1.4243	1.52554	1.17119	1.30452	2.03573	1.9482	1.81009	1.50711	1.72145	1.47393	1.6176	0.856372	0.878159	1.02374
TrA0516C	maker	ChI	1520483	1522402	-	1920	-	-	SWR1-complex protein 4	SWC4	NCU04002	63442	9208	13.1934	11.4835	11.0589	22.8481	16.6856	16.6529	7.60972	3.71096	37.3544	45.3434	38.188	52.0619	48.5937	46.0742	50.1424	42.6639	37.4039
TrA0517W	maker	ChI	1523155	1524000	+	846	-	-	ERP1 protein	ERP1	NCU04003	79174	25236	76.7618	80.8789	111.653	111.786	106.788	81.9833	83.0152	43.1821	134.59	130.422	145.359	155.626	149.738	135.964	133.335	129.169	122.694
AT-block	-	ChI	1524000	1524500	-	500	-			-	-	-	-	-	-	-	-	-	-	-	-	-	-	-	-	-	-	-	-	-
TrA0518C	maker	ChI	1525456	1527073	-	1618	-	ck1b	casein kinase-1b	YCK2	NCU04005	79171	81907	38.6853	57.9366	65.1094	77.5938	77.6211	83.6687	40.2276	23.0178	145.231	159.17	148.09	185.458	179.101	183.836	144.892	132.33	116.392
TrA0519W	protein2genome	ChI	1533316	1534614	+	1299	-	-	voltage-gated potassium channel beta-2 subunit	-	NCU02887	79169	81893	48.8081	49.19	37.3015	819.313	689.285	683.194	51.0247	67.2692	254.223	296.742	301.667	319.967	346.687	329.51	47.9337	69.5421	44.5298
TrA0520W	protein2genome	ChI	1535309	1536907	+	1599	-	-	nitropropane dioxygenase-1	-	NCU03949	63397	9212	83.7402	125.741	150.247	47.6073	38.2436	45.9227	57.0205	112.535	26.8103	16.6644	18.1037	9.58996	9.2713	12.4774	63.5241	59.6084	78.6373
TrA0521C	maker	ChI	1537315	1538134	-	820	-	-	oleate-induced peroxisomal protein	-	NCU06643	79166	111586	112.584	118.758	129.648	419.792	310.684	481.832	138.844	120.834	164.305	168.75	181.613	253.016	261.494	228.347	158.804	182.924	163.439
TrA0522C	maker	ChI	1538890	1539975	-	1086	-	-	hypothetical protein	MDM38	NCU10225	63913	99967	41.3574	71.0471	81.3246	32.9429	38.3979	34.2593	17.7486	18.003	19.9398	21.0521	19.4797	18.0677	20.913	18.2943	49.1686	33.1464	33.876
TrA0523W	Trinity_maker	ChI	1541289	1542579	+	1291	-	-	GAF domain nucleotide-binding protein	-	NCU01163	63657	36060	58.0919	48.6181	39.9349	17.5878	16.4832	15.3662	26.1768	34.5647	20.9817	15.502	18.0288	7.97144	9.99415	10.6896	43.6212	26.7998	28.5
TrA0524W	maker	ChI	1544891	1547705	+	2815	-	-	hypothetical protein	INN1	NCU09847	122480	99970	18.764	12.4639	11.5648	25.1098	25.7082	23.0768	18.2633	5.80559	87.9544	91.9187	99.3925	84.5849	73.6967	69.5119	68.5605	65.361	57.7656
TrA0525W	maker	ChI	1548368	1549954	+	1587	-	upt15	WD repeat containing protein 57	UTP15	NCU09843	49373	81479	25.5389	35.8295	27.5457	37.694	22.2054	32.5454	16.1113	17.9585	18.3973	18.492	16.619	11.9319	13.1883	9.89977	30.974	25.1661	25.1581
TrA0526W	maker	ChI	1550978	1556522	+	5545	-	-	DEAD/DEAH box helicase	MTR4	NCU04472	63756	36063	3.71156	2.36149	4.57509	7.10119	7.82328	6.0061	1.11498	0.28999	1.96788	1.79661	2.14688	12.3778	5.89393	5.64547	1.65907	3.20955	1.5104
AT-block	-	ChI	1557500	1558000	-	500	-			-	-	-	-	-	-	-	-	-	-	-	-	-	-	-	-	-	-	-	-	-
TrA0527W	maker	ChI	1561798	1562025	+	228	-	-	-	-	-	49372	119300	8.88821	30.5378	10.9561	26.237	32.7857	39.5534	64.0819	18.7501	38.6067	34.7778	28.9193	34.2277	25.8585	30.4187	27.8697	23.2635	24.022
AT-block	-	ChI	1562000	1562500	-	500	-			-	-	-	-	-	-	-	-	-	-	-	-	-	-	-	-	-	-	-	-	-
TrA0528C	maker	ChI	1562573	1566641	-	4069	-	-	hypothetical protein	ASG1	NCU04663	49372	9219	17.9111	16.7451	14.869	52.1522	42.3761	48.2081	40.8487	15.4222	175.79	193.159	183.608	180.508	158.666	183.282	172.918	168.295	169.571
Class I transposons	RepeatMasker	ChI	1565854	1566070	-	217	LINE-R1			-	-	-	-	-	-	-	-	-	-	-	-	-	-	-	-	-	-	-	-	-
TrA0529C	Trinity_maker	ChI	1573395	1573756	-	362	-	-	-	-	-	-	-	6.77763	11.6432	4.17726	0	0	5.48383	0	14.2977	2.90246	1.36699	2.64626	0.383824	1.47886	2.60358	2.40586	1.64471	2.56791
TrA0530C	Trinity_maker	ChI	1574577	1575086	-	510	-	rpl37a	-	-	-	-	-	0	0	0	0	0	0	0	0	0.765287	2.01842	1.08537	1.41683	1.51639	3.78605	3.45368	1.15642	2.10646
TrA0531C	maker	ChI	1575838	1577570	-	1733	-	-	-	-	-	-	9220	3.7528	17.1916	4.62593	7.38524	3.9551	3.03642	20.2926	0	1.37752	1.51381	0.488415	1.27515	0.818852	1.31056	1.77618	1.17088	0.758327
AT-block	-	ChI	1576000	1576500	-	500	-			-	-	-	-	-	-	-	-	-	-	-	-	-	-	-	-	-	-	-	-	-
TrA0532W	Trinity_maker	ChI	1580766	1581735	+	970	-	-	-	-	-	-	-	2.56846	0	0	2.52727	4.06037	6.23447	0	0	5.10676	3.93706	5.76627	5.38181	4.01642	3.49814	4.10277	2.58217	1.55702
TrA0533C	maker	ChI	1584623	1585213	-	591	-	-	hypothetical protein	-	NCU04665	42513	81803	3.42896	7.85405	14.7936	26.9917	9.0345	30.5183	3.09024	9.64473	32.6199	37.8991	37.1518	24.6615	20.2011	22.632	19.0691	30.0149	16.3695
TrA0534W	maker	ChI	1586014	1587489	+	1476	-	ercc8	microtubule associated protein	RAD28	NCU03764	22637	99974	25.4001	26.7309	22.8476	86.4613	66.5615	92.7589	24.7471	20.2745	61.6102	85.8442	79.6057	67.1008	56.9202	64.0094	19.3322	55.4263	21.2933
TrA0535C	maker	ChI	1587728	1588900	-	1173	-	atg5	autophagy protein 5	-	NCU04662	122476	99978	2.48347	4.26631	1.53064	23.2146	20.9388	16.0752	2.23815	1.74633	55.9869	56.7012	64.8856	72.7116	56.9885	51.8633	14.3988	37.7092	13.5495
TrA0536C	maker	ChI	1590320	1591701	-	1382	-	-	hypothetical protein	-	NCU04667	49366	99979	23.3828	24.7956	16.0128	51.1286	33.7705	56.7577	6.24388	6.08978	182.574	189.483	171.659	16.4788	16.755	19.9608	36.48	101.987	39.7684
TrA0537C	maker	ChI	1593320	1593934	-	615	-	-	integral membrane protein	-	NCU11309	4454	130711	1.99853	0	4.92702	27.5308	10.5313	24.2554	3.60224	2.81067	93.0434	85.4543	38.2351	32.8219	41.4271	49.2738	1.89179	31.4544	12.5191
AT-block	-	ChI	1594500	1595500	-	1000	-			-	-	-	-	-	-	-	-	-	-	-	-	-	-	-	-	-	-	-	-	-
TrA0538C	maker	ChI	1595457	1599439	-	3983	-	hos4	Subunit of the Set3 complex; complex is a meiotic-specific repressor of sporulation specific genes that contains deacetylase activity; potential Cdc28p substrate	HOS4	NCU04881	-	81505	1.80341	1.1802	1.58785	2.78848	4.07276	3.12675	2.32181	2.17393	2.66362	3.22161	2.4309	3.99761	3.91625	5.05628	1.6766	1.87555	1.11927
TrA0539W	maker	ChI	1600427	1601875	+	1449	-	-	hypothetical protein	-	NCU00491	108613	44689	14.1913	16.2526	6.9972	44.6838	29.9125	41.3361	0	0	11.2864	16.4866	12.3746	24.7529	13.6246	17.0482	10.075	15.1525	8.02935
AT-block	-	ChI	1602000	1602500	-	500	-			-	-	-	-	-	-	-	-	-	-	-	-	-	-	-	-	-	-	-	-	-
TrA0540W	maker	ChI	1603138	1607409	+	4272	-	-	5-oxoprolinase	OXP1	NCU04569	79153	141644	21.7284	35.9093	21.0201	34.9115	28.9869	29.8202	9.91495	8.12301	35.7391	44.978	53.5686	34.4851	40.9493	41.1672	35.7008	52.2795	56.8282
TrA0541W	maker	ChI	1610307	1611440	+	1134	-	-	isoflavone reductase	-	NCU04634	63733	81477	8.36538	14.3707	6.44479	25.7226	19.8367	25.3818	7.53905	14.706	62.8198	72.9723	72.6045	38.8466	36.354	38.4889	26.2303	50.9676	23.4013
TrA0542C	maker	ChI	1612849	1614649	-	1801	-	-	adenosine deaminase	AAH1	NCU04642	63889	36074	34.6563	36.3267	30.4104	53.1737	59.4297	51.3287	33.8798	47.0872	62.7069	77.007	66.8534	88.95	72.0305	86.3189	38.435	59.1752	34.4215
TrA0543W	maker	ChI	1616355	1616852	+	498	-	-	-	-	-	63526	81213	0	0	2.50803	4.00404	6.433	9.87751	7.33467	5.72293	12.6964	10.1772	10.0625	25.8102	21.4579	19.4689	0.722242	19.3971	0.308356
TrA0544C	maker	ChI	1617126	1619260	-	2135	-	-	hypothetical protein	-	NCU04231	63727	130718	66.7034	70.3295	71.7816	180.753	180.211	155.486	18.1298	47.6492	33.1316	42.4959	42.1316	75.9693	78.5867	82.9717	65.3957	64.0129	64.2379
TrA0545W	maker	ChI	1620583	1621872	+	1290	-	nth1	DNA repair protein Ntg1	NTG1	NCU06654	30805	137569	48.4977	51.5749	52.3085	51.1286	40.1595	43.4442	21.8536	25.5771	53.0344	54.4274	43.2248	47.671	54.0442	51.898	111.592	91.0283	113.268
TrA0546C	maker	ChI	1623442	1623804	-	363	-	-	AN1-type zinc finger protein	TMC1	NCU06651	63744	119307	60.983	21.4896	46.2593	32.3104	39.551	34.1597	8.45525	32.9863	1345.37	1266.68	1354.13	828.316	914.385	788.627	1137.86	1062.73	1555.28
TrA0547C	maker	ChI	1624306	1625713	-	1408	-	-	-	-	-	108605	81358	1.16466	8.00301	0	2.29197	2.45489	0.942337	6.2977	0	3.27754	4.04031	3.94101	0.923384	1.86359	1.70824	2.48053	3.51264	2.94179
TrA0548W	maker	ChI	1628232	1628988	+	757	-	-	-	-	-	108604	81684	0	2.97548	0	0	0	0	0	0	2.38416	0.838419	0.676267	1.17706	1.32276	2.90338	4.30382	3.24243	4.19997
AT-block	-	ChI	1629000	1629500	-	500	-			-	-	-	-	-	-	-	-	-	-	-	-	-	-	-	-	-	-	-	-	-
TrA0549C	maker	ChI	1629564	1630991	-	1428	-	-	S-(hydroxymethyl)glutathione dehydrogenase	SFA1	NCU06652	22633	111615	564.099	536.676	481.726	869.119	642.963	869.91	121.118	135.537	281.273	285.469	273.295	387.352	405.782	420.297	238.633	275.923	238.248
TrA0550W	protein2genome	ChI	1632742	1635443	+	2702	-	-	hypothetical protein	-	NCU06649	63352	137572	29.1364	33.3686	23.6284	53.566	44.4444	43.7368	26.2583	22.6449	47.658	60.2191	48.7473	66.3483	63.1009	62.871	58.7893	48.8287	46.8682
TrA0551W	protein2genome	ChI	1635908	1638416	+	2509	-	-	aconitate hydratase	ACO2	NCU04280	22632	-	39.5641	56.7579	63.6564	19.2599	27.2127	18.1961	67.5586	120.069	33.7075	36.3539	38.1307	28.9621	38.1963	35.6613	108.361	81.7016	105.383
AT-block	-	ChI	1638500	1639000	-	500	-			-	-	-	-	-	-	-	-	-	-	-	-	-	-	-	-	-	-	-	-	-
TrA0552C	maker	ChI	1639027	1641033	-	2007	-	-	hypothetical protein	-	NCU04278	-	81898	22.7188	16.1894	15.558	48.6829	60.1247	50.6524	9.09982	4.26012	23.6278	26.9635	26.7424	37.6827	34.7369	37.6241	29.2711	31.486	22.5968
TrA0553W	maker	ChI	1642818	1645513	+	2696	-	-	serine/threonine protein kinase-28	CEX1	NCU04279	36134	99998	9.42963	15.2172	6.86844	24.0395	26.2	14.2188	10.8159	5.42516	41.4304	44.6075	40.694	57.8186	58.3276	57.6278	40.1162	42.5409	33.3452
TrA0554W	maker	ChI	1646078	1646338	+	261	-	-	hypothetical protein	-	NCU01001	63465	81516	3.88221	8.89223	4.78544	19.0997	16.3659	28.2701	20.9923	5.4598	37.0504	40.7163	34.1049	32.978	37.5542	31.1822	58.7977	42.1247	40.4005
TrA0555C	maker	ChI	1646509	1648162	-	1654	-	-	tyrosine decarboxylase	-	NCU01147	122468	36082	19.4342	30.6994	23.9557	60.005	53.6764	59.644	21.7421	26.389	28.4523	31.4116	28.9124	27.7041	31.828	31.7342	32.9069	26.5074	24.5441
TrA0556C	maker	ChI	1649266	1649596	-	331	-	-	cytochrome b5	CYB5	NCU03603	63813	9240	263.132	364.323	217.849	861.754	641.554	848.432	169.892	198.838	221.043	208.484	238.188	310.484	288.502	285.274	282.072	405.587	413.663
TrA0557C	maker	ChI	1650134	1651370	-	1237	-	-	mitochondrial metalloendopeptidase OMA1	OMA1	NCU01041	63398	81742	193.422	245.131	185.171	147.812	81.7465	108.834	207.055	161.556	87.5163	78.2606	77.8199	84.5157	92.5493	96.2115	234.556	159.6	236.492
TrA0558W	maker	ChI	1652180	1652836	+	657	-	-	cupin domain-containing protein	-	NCU01149	79129	137575	41.6407	42.3904	28.516	51.5955	32.5077	49.9137	36.1375	21.6896	82.3679	62.4603	58.0077	65.5042	59.5631	55.9051	101.279	82.015	103.465
TrA0559C	maker	ChI	1653228	1654557	-	1330	-	-	methyltransferase	-	NCU01148	4442	130733	5.97791	5.70519	0	2.94102	5.25014	4.03065	0	2.80238	9.38661	10.6101	9.59542	2.03121	1.95655	1.94844	4.83341	3.66115	3.57353
AT-block	-	ChI	1658500	1659000	-	500	-			-	-	-	-	-	-	-	-	-	-	-	-	-	-	-	-	-	-	-	-	-
TrA0560C	maker	ChI	1659116	1664493	-	5378	-	-	kinesin	KIP3	NCU06733	79124	100006	56.1329	67.5664	61.8969	102.575	85.9212	93.7703	19.2717	26.583	34.2121	41.1733	37.5837	42.1902	37.0775	43.4861	27.6744	31.2742	27.3152
TrA0561C	maker	ChI	1665600	1666043	-	444	-	-	-	-	-	63881	81533	41.5269	69.753	58.0136	147.099	81.6956	123.199	64.8698	70.0824	16.7673	17.4213	18.0153	22.89	14.6991	15.2755	13.103	16.5075	11.8877
TrA0562W	maker	ChI	1666348	1666819	+	472	-	-	hypothetical protein	-	NCU06653	63648	81341	17.0295	6.50104	3.4986	22.3419	47.8601	32.1503	10.2316	47.8994	15.4536	20.1502	21.4246	19.6094	14.6568	15.4624	13.4333	18.7931	11.1837
TrA0563C	maker	ChI	1667010	1669100	-	2091	-	-	leukotriene A-4 hydrolase	LAP2	NCU06732	108592	130737	42.3584	24.2555	37.099	35.0982	34.6561	38.782	70.3209	27.4342	95.5055	94.9655	117.437	99.8656	107.383	113.707	124.97	111.465	97.1654
AT-block	-	ChI	1670500	1671000	-	500	-			-	-	-	-	-	-	-	-	-	-	-	-	-	-	-	-	-	-	-	-	-
TrA0564W	maker	ChI	1676497	1678762	+	2266	-	-	hypothetical protein	-	NCU06731	108591	81966	0	0.549449	0	7.08102	3.03374	7.76357	0.864741	0	14.8807	17.9593	15.1416	7.60742	5.72266	6.60118	1.98685	5.08933	1.84196
AT-block	-	ChI	1682000	1685500	-	3500	-			-	-	-	-	-	-	-	-	-	-	-	-	-	-	-	-	-	-	-	-	-
AT-block	-	ChI	1686000	1686500	-	500	-			-	-	-	-	-	-	-	-	-	-	-	-	-	-	-	-	-	-	-	-	-
TrA0565C	maker	ChI	1686541	1689822	-	3282	-	-	PX domain-containing protein	-	NCU04585	79119	81421	21.5723	31.3432	22.6225	51.0067	34.6119	35.6902	23.2136	17.207	53.2819	65.5629	57.7648	58.0199	54.3065	58.4465	55.0125	56.6352	47.0231
TrA0566W	maker	ChI	1690775	1691392	+	618	-	-	hypothetical protein	SUB1	NCU04584	63379	81446	8.88821	5.08963	0	39.3555	30.4439	25.1703	12.0154	25.0002	49.4818	55.2143	47.7169	54.1099	49.1311	45.4728	30.2359	44.8323	14.3683
TrA0567W	F-augustus	ChI	1692579	1694568	+	1990	-	-	hypothetical protein	PHO84	NCU01285	79116	100016	24.246	24.539	25.0217	76.01	97.458	77.558	11.1796	15.8599	56.5034	65.0965	53.9377	80.0853	65.3304	68.3283	39.6972	56.726	26.6617
TrA0568C	maker	ChI	1694839	1696046	-	1208	-	-	hypothetical protein	YDJ1	NCU01284	22625	100019	13.0984	2.143	6.91967	11.0472	12.8185	10.598	10.1182	18.4212	18.5449	19.0212	18.5084	18.5444	16.6039	13.3306	14.7236	14.3684	11.2489
AT-block	-	ChI	1697500	1698500	-	1000	-			-	-	-	-	-	-	-	-	-	-	-	-	-	-	-	-	-	-	-	-	-
TrA0569C	maker	ChI	1698409	1699519	-	1111	-	-	hypothetical protein	-	NCU07193	108586	81487	0	0	0	40.6454	67.8627	47.1846	0	0	218.52	269.056	312.129	122.745	116.731	116.253	0.575022	37.5271	1.59576
AT-block	-	ChI	1700500	1701000	-	500	-			-	-	-	-	-	-	-	-	-	-	-	-	-	-	-	-	-	-	-	-	-
TrA0570C	maker	ChI	1700796	1701689	-	894	-	-	-	-	-	108585	81433	0	0	0	0	0	0	2.43511	0	1.65302	0.871956	1.23081	0.153018	0.687836	0.4718	0.479568	0.281011	0.272998
TrA0571C	maker	ChI	1702571	1704547	-	1977	-	-	hypothetical protein	-	NCU08734	79111	81350	18.2569	32.8566	17.6821	45.5518	35.0462	49.0634	3.52574	15.5889	11.1292	13.9925	14.4262	41.1346	42.0175	44.402	13.1156	13.0198	12.2533
TrA0572C	maker	ChI	1706867	1707793	-	927	-	-	-	-	-	108583	81550	42.6289	51.3246	39.0733	140.893	100.222	99.9365	45.3136	116.829	10.3648	13.4039	15.506	67.7191	63.5206	67.869	4.52667	16.4832	4.63831
TrA0573W	maker	ChI	1709191	1710581	+	1391	-	-	hypothetical protein	-	NCU11305	-	81774	40.1858	75.6092	57.7913	53.6633	36.3018	54.9652	31.0425	79.3914	6.67295	9.03141	9.33939	42.9144	39.8755	46.9795	15.5101	19.7026	17.1107
TrA0574W	maker	ChI	1713237	1715027	+	1791	-	-	pfs domain-containing protein	AKR1	NCU05316	63687	81639	61.7741	90.9606	63.2906	47.3638	51.576	41.5434	30.3666	44.0026	7.75466	8.86713	11.5897	36.9823	42.946	43.874	15.6629	21.4151	20.2236
TrA0575C	maker	ChI	1715391	1716513	-	1123	-	-	hypothetical protein	-	NCU08784	63435	9258	0	0	0	0	1.08856	0	0	1.45261	2.90668	0.91662	1.27705	3.97753	2.55422	1.58709	4.88857	5.371	5.84399
TrA0576W	maker	ChI	1717232	1718488	+	1257	-	-	all development altered-5	RDS1	NCU03931	108580	81339	5.02857	6.71882	2.06617	6.59723	3.53309	3.39054	0	2.35733	7.17812	7.16713	7.74435	3.1325	5.05941	4.79995	16.1641	14.0622	14.5221
TrA0577W	maker	ChI	1719868	1721502	+	1635	-	-	hypothetical protein	-	NCU03198	79109	100024	14.1024	16.9584	23.4676	85.3388	92.8912	88.4302	27.9606	28.758	50.5568	58.138	58.7322	88.5683	82.7228	76.9753	34.1238	45.6374	26.11
AT-block	-	ChI	1722000	1722500	-	500	-			-	-	-	-	-	-	-	-	-	-	-	-	-	-	-	-	-	-	-	-	-
TrA0578C	maker	ChI	1723026	1725017	-	1992	-	-	MFS transporter	-	NCU03107	26642	130751	38.2018	42.3618	38.8677	38.7824	20.4501	30.4187	44.8113	38.3755	10.4983	6.84885	5.83994	8.17286	7.62988	7.75039	57.8295	34.5167	43.7434
TrA0579W	maker	ChI	1726627	1728243	+	1617	-	-	hypothetical protein	-	NCU07083	108577	81852	2.50651	1.4353	2.31725	0.616578	0	1.52103	1.12946	0.881267	1.57175	1.66828	2.56894	0.212919	0.182305	0.568961	0.444869	0.695141	0.759734
TrA0580W	maker	ChI	1729000	1731231	+	2232	-	-	hypothetical protein	DAL3	NCU03851	71676	81750	9.71537	12.4356	15.498	7.31026	12.046	6.01119	3.09024	4.82236	16.8169	13.4168	16.3632	11.8453	12.3451	11.3759	22.3826	17.5335	18.7946
TrA0581C	maker	ChI	1731642	1732015	-	374	-	-	60S ribosomal protein L44	RPL42A	NCU00706	79106	123633	5964.83	7250.9	7006.97	3834.4	4187.56	4039.87	6564.46	9562.79	1119.49	826.713	876.867	1106.85	1207.19	1108.51	2227.05	1720.42	2018.99
TrA0582W	maker	ChI	1732839	1733879	+	1041	-	-	coatomer subunit epsilon	SEC28	NCU01002	79104	141658	91.9053	109.202	93.4626	81.3883	118.653	115.26	86.9683	59.7793	149.91	144.121	151.16	151.847	157.587	154.057	179.43	153.967	165.981
TrA0583C	maker	ChI	1734287	1735162	-	876	-	-	hypothetical protein	-	NCU04631	108573	81237	7.26349	4.15927	2.23835	30.3748	9.5688	19.1001	3.273	5.10756	3.22161	2.49047	4.13578	1.85102	2.9056	1.64876	2.1486	2.14032	2.84373
TrA0584C	maker	ChI	1735651	1736193	-	543	-	-	multiprotein-bridging factor 1	MBF1	NCU01422	122457	123634	569.415	711.635	378.97	259.904	212.206	264.519	675.119	703.37	713.924	715.451	783.484	284.211	306.282	333.889	1020.88	901.952	1179.71
TrA0585W	F-augustus	ChI	1738023	1738823	+	801	-	-	-	-	-	-	-	5.01612	0	0	3.29045	14.0974	12.1757	6.0275	4.703	14.5253	12.1405	10.4453	11.1733	10.5802	14.0139	15.036	20.5773	19.0051
TrA0586W	maker	ChI	1739469	1740053	+	585	-	-	DUF636 domain-containing protein	-	NCU01424	49308	123635	24.6534	28.2345	15.1946	109.161	83.1438	99.7364	93.3163	34.6717	272.085	269.503	331.124	196.578	201.007	164.097	133.602	173.153	172.367
TrA0587C	maker	ChI	1740649	1741347	-	699	-	-	hypothetical protein	-	NCU01425	108570	9270	0	0	0	1.42633	0	0	0	0	1.86231	1.63726	1.03762	0.656729	0.843453	0.506223	0.857597	1.00505	1.24489
TrA0588C	maker	ChI	1742020	1743409	-	1390	-	-	GPI anchored protein	-	NCU01403	122455	111661	6.68816	1.91491	3.09158	4.11306	3.52435	5.41144	9.04126	4.703	19.8444	21.8529	24.318	23.1042	23.5319	23.7068	23.2464	22.0844	20.6522
TrA0589C	maker	ChI	1743965	1745890	-	1926	-	-	RNA methyltransferase	MRM1	NCU01404	63503	81732	65.4701	88.2941	49.779	63.8181	59.3265	66.3392	14.3372	19.7918	7.82339	8.29306	7.68458	7.20736	5.42934	5.42741	26.1359	15.2299	15.0223
TrA0590W	maker	ChI	1746939	1751478	+	4540	-	chd3	chromatin remodelling factor 7-1	CHD1	NCU10337	63484	81622	11.0987	12.7108	13.9918	25.3161	16.7479	21.8377	7.27442	7.44963	27.9464	31.7663	32.4346	32.4263	31.8307	38.0717	22.5637	24.5543	21.0381
TrA0591C	maker	ChI	1752096	1752281	-	186	-	-	-	-	-	-	123638	27.2381	31.1945	6.71505	16.0808	34.4477	66.1156	29.457	30.6453	25.6618	20.2167	15.2433	33.3184	18.6223	25.8729	15.4699	12.653	20.3648
TrA0592W	maker	ChI	1752837	1754275	+	1439	-	-	hypothetical protein	-	NCU01407	108566	9274	0	1.01525	0	0	0	0	0	0	1.08466	0.786706	0.865303	0.803243	0.580289	0.92874	0.314677	0.768293	0.358265
TrA0593W	maker	ChI	1754935	1755495	+	561	-	-	cupin domain-containing protein	-	NCU05630	63381	36116	0	2.06851	0	7.10878	5.71058	8.76827	6.51099	2.54012	1.10496	0.874287	2.1156	1.22742	1.1823	0.756898	1.70969	1.00182	1.2774
TrA0594W	maker	ChI	1756231	1757810	+	1580	-	-	COP9 signalosome-3	-	NCU01408	49304	100044	61.7247	69.8962	51.2936	75.0655	62.8593	77.9992	23.7511	23.4088	51.5508	57.6865	50.2306	75.8805	70.771	72.9498	108.568	80.9277	82.8243
AT-block	-	ChI	1758000	1758500	-	500	-			-	-	-	-	-	-	-	-	-	-	-	-	-	-	-	-	-	-	-	-	-
TrA0595C	maker	ChI	1758511	1759483	-	973	-	-	integral membrane protein	-	NCU03601	79089	81580	22.2823	37.6067	23.1296	21.9249	22.2475	31.3131	54.9591	26.389	111.995	141.068	103.788	88.1978	71.5642	68.067	109.069	106.233	80.0391
TrA0596W	protein2genome	ChI	1763019	1764254	+	1236	-	-	hypothetical protein	-	NCU03602	63558	130786	6.55829	10.3275	13.1367	12.9062	7.77581	5.30636	7.38808	11.5292	35.3574	40.6084	27.3667	32.1263	29.5144	24.5061	48.015	53.9968	45.1821
TrA0597W	protein2genome	ChI	1764278	1769004	+	4727	-	-	spray	-	NCU01044	63464	81826	10.0495	19.5157	15.6192	28.3754	24.8665	29.6964	14.9635	18.4348	16.4393	16.885	18.0834	16.5291	16.6207	15.7165	11.8393	26.9317	12.1622
AT-block	-	ChI	1764500	1765000	-	500	-			-	-	-	-	-	-	-	-	-	-	-	-	-	-	-	-	-	-	-	-	-
TrA0598W	maker	ChI	1771933	1774218	+	2286	-	-	DUF907 domain-containing protein	FLC3	NCU01036	79085	130770	23.3406	22.0137	31.0275	35.5752	43.892	35.9186	19.7977	32.1818	138.508	162.236	157.782	152.085	143.699	145.28	91.4082	110.567	79.1388
AT-block	-	ChI	1775000	1775500	-	500	-			-	-	-	-	-	-	-	-	-	-	-	-	-	-	-	-	-	-	-	-	-
TrA0599C	maker	ChI	1775789	1777624	-	1836	-	wetA	hypothetical protein	-	NCU01033	4430	9281	1.65565	1.26409	0	3.80122	4.65306	5.80492	6.96315	0	34.3028	41.6298	43.1673	4.06297	4.49566	4.77967	3.52624	16.664	2.92737
TrA0600C	maker	ChI	1781152	1782033	-	882	-	-	-	-	-	108559	130772	8.04172	9.20981	9.9127	246.426	250.624	280.714	18.6361	17.7722	102.822	129.199	114.155	136.623	92.0791	87.1386	121.931	128.279	92.7983
AT-block	-	ChI	1786500	1787000	-	500	-			-	-	-	-	-	-	-	-	-	-	-	-	-	-	-	-	-	-	-	-	-
TrA0601W	maker	ChI	1789948	1791514	+	1567	-	-	DUF124 domain-containing protein	-	NCU04645	49295	141666	53.1647	26.862	22.1659	46.927	30.4872	48.0766	21.1381	27.4886	87.8645	83.512	103.585	132.651	136.475	131.219	161.059	150.507	157.195
AT-block	-	ChI	1791500	1792000	-	500	-			-	-	-	-	-	-	-	-	-	-	-	-	-	-	-	-	-	-	-	-	-
TrA0602W	maker	ChI	1792760	1794769	+	2010	-	-	hypothetical protein	-	NCU04638	108557	81526	0	0.577332	0	0	1.59385	0.815754	0	0	6.96982	6.58847	4.9206	8.22186	7.66299	6.97137	4.05605	4.26409	2.62302
AT-block	-	ChI	1795500	1796000	-	500	-			-	-	-	-	-	-	-	-	-	-	-	-	-	-	-	-	-	-	-	-	-
AT-block	-	ChI	1797500	1798000	-	500	-			-	-	-	-	-	-	-	-	-	-	-	-	-	-	-	-	-	-	-	-	-
TrA0603C	maker	ChI	1798720	1800261	-	1542	-	-	hypothetical protein	-	NCU04630	122448	100056	12.485	9.78319	11.3398	3.8794	4.84769	7.44336	3.55318	4.62065	46.9535	51.9526	34.8495	27.0163	19.4517	18.9546	23.0921	40.024	30.772
TrA0604C	F-augustus	ChI	1800833	1801910	-	1078	-	-	-	-	-	-	-	0	0	0	1.2129	0	0.997364	0	0	2.79022	2.88398	1.92514	0.698074	1.70345	0.947044	2.77123	2.69217	3.23811
TrA0605C	Trinity_maker	ChI	1803420	1804284	-	865	-	-	-	-	-	-	-	0	0	0	2.54015	4.08106	3.13312	2.32654	1.8153	4.65899	3.01991	3.19181	2.19293	1.78374	1.08183	1.83275	1.70038	0.847684
TrA0606W	maker	ChI	1804252	1804723	+	472	-	-	-	-	-	-	9286	11.5143	0	0	11.3296	0	3.10543	6.91793	5.39776	4.69608	2.78679	3.24685	1.30413	2.79154	1.87648	2.27068	2.26192	2.52058
TrA0607W	Trinity_maker	ChI	1810210	1810662	+	453	-	-	-	-	-	-	-	0	0	0	2.53691	2.71725	4.17218	0	0	2.20823	4.1601	3.01997	1.75211	1.68771	2.52107	1.52534	1.43008	1.17222
TrA0608W	Trinity_maker	ChI	1810713	1811428	+	716	-	-	-	-	-	-	-	1.95988	0	0	1.92845	2.06553	7.92875	0	0	3.95669	6.16652	3.31593	8.87918	2.56584	4.38035	1.3914	4.89187	1.18809
AT-block	-	ChI	1812000	1812500	-	500	-			-	-	-	-	-	-	-	-	-	-	-	-	-	-	-	-	-	-	-	-	-
TrA0609C	maker	ChI	1813562	1816129	-	2568	-	ace2	RNA polymerase III transcription factor TFIIIA	ACE2	NCU04628	-	36127	57.6975	56.4207	69.4801	123.589	116.002	132.868	26.399	19.3497	69.1021	80.0988	80.2035	149.248	136.999	147.306	100.619	123.981	64.2585
TrA0610W	maker	ChI	1816553	1816723	+	171	-	-	-	-	-	-	123643	29.6274	33.9309	43.8246	52.474	87.4286	86.2982	21.3606	16.6668	42.0505	53.0631	55.5251	96.6429	86.1949	79.8749	79.9281	87.5078	44.6016
AT-block	-	ChI	1818000	1819000	-	1000	-			-	-	-	-	-	-	-	-	-	-	-	-	-	-	-	-	-	-	-	-	-
TrA0611W	maker	ChI	1821273	1821476	+	204	-	-	hypothetical protein	-	NCU04214	63868	81709	34.7686	22.7537	30.6127	127.07	120.398	120.564	53.7157	83.824	62.2921	78.5402	128.317	96.7613	70.0841	80.1366	75.8141	206.626	126.462
TrA0612C	maker	ChI	1822757	1823515	-	759	-	-	progesterone binding protein	DAP1	NCU04213	108555	81674	80.9489	57.5423	96.3416	68.6644	79.4289	94.8567	90.562	19.6282	47.8146	38.9588	48.3168	52.1652	49.9432	45.6203	67.7077	73.8331	65.1472
TrA0613W	maker	ChI	1823889	1825517	+	1629	-	-	hypothetical protein	-	NCU04212	4428	9289	36.0956	40.6005	40.521	21.5638	21.738	26.5976	10.4561	7.25195	21.0176	20.7485	18.8748	16.7911	15.0019	15.3965	43.2435	28.5569	27.7752
TrA0614W	maker	ChI	1826051	1826793	+	743	-	-	-	-	-	108553	81297	9.43442	6.48288	9.30354	5.56987	5.9658	0	10.203	5.30729	2.19325	3.65345	1.59622	9.61705	9.88112	10.2794	18.3075	9.28853	11.7244
AT-block	-	ChI	1826500	1827000	-	500	-			-	-	-	-	-	-	-	-	-	-	-	-	-	-	-	-	-	-	-	-	-
TrA0615C	RepeatMasker	ChI	1826884	1826990	-	107	tRNA	-	-	-	-	-	-	-	-	-	-	-	-	-	-	-	-	-	-	-	-	-	-	-
TrA0616C	maker	ChI	1827662	1829232	-	1571	-	rad52	mutagen sensitive-11	RAD52	NCU04275	122447	36131	5.32942	1.52589	1.64234	7.21044	5.61671	4.85108	4.80298	2.81067	36.5979	38.9112	37.1947	34.1046	33.0448	31.1742	31.2933	29.6299	19.7883
TrA0617C	maker	ChI	1830245	1831283	-	1039	-	-	nuclear envelope protein Cut8	STS1	NCU04274	22618	100062	13.5553	10.3495	18.1014	33.3447	46.4295	55.7523	16.2884	4.76592	214.713	227.193	215.303	303.861	286.571	270.614	158.52	195.447	164.061
TrA0618C	Trinity_maker	ChI	1833407	1834200	-	794	-	-	-	-	-	-	-	2.89916	6.64055	3.57368	7.13167	13.7495	9.38293	10.4511	12.2318	8.77945	8.53712	7.452	14.448	11.7029	13.7693	4.11647	9.34693	7.17644
TrA0619W	maker	ChI	1834402	1835625	+	1224	-	-	RNA-binding protein	NOP13	NCU04273	29333	63086	11.5895	4.74034	6.12255	20.3637	23.5561	24.1127	19.3973	11.6422	18.485	18.099	16.2685	23.7215	31.4295	27.2326	30.5607	30.5347	26.639
TrA0620C	maker	ChI	1836670	1838646	-	1977	-	-	hypothetical protein	-	NCU04618	4426	81411	0	0.586968	0	0.504303	0.540151	0.414685	0	0.720793	1.34825	1.11641	1.40077	2.49612	1.86385	2.00461	2.00123	3.34029	2.84804
TrA0621C	maker	ChI	1841938	1844275	-	2338	-	-	hypothetical protein	AIR2	NCU04617	108548	81949	4.09121	3.12365	5.04307	5.36747	7.66534	4.78144	4.09676	2.55722	9.90032	10.7454	6.65573	8.3923	6.9101	7.96916	15.9749	12.1343	10.3339
TrA0622W	Trinity_maker	ChI	1844855	1845834	+	980	-	-	-	-	-	-	-	3.66458	4.19688	0	5.40872	9.65531	5.93008	9.90778	2.57687	1.34513	0.443468	0.596167	1.24517	0.932869	0.895823	0.433606	0.444637	0.277688
TrA0623W	maker	ChI	1847319	1848042	+	724	-	-	ORM1	ORM1	NCU11109	79075	111687	23.4801	24.8222	11.1319	30.2123	39.974	37.9958	9.76649	0	57.0159	66.883	66.0536	63.2119	63.9755	53.109	72.4482	73.6339	58.2128
TrA0624W	maker	ChI	1848761	1849528	+	768	-	-	-	-	-	108546	36137	0	0	0	1.29819	0	0	0	0	0.726424	0.74508	1.20196	0.597726	0.383837	0.460742	0.624438	0.457374	0.733148
AT-block	-	ChI	1850000	1850500	-	500	-			-	-	-	-	-	-	-	-	-	-	-	-	-	-	-	-	-	-	-	-	-
TrA0625C	maker	ChI	1850966	1854169	-	3204	-	snf2F	DNA repair protein rad5	RAD16	NCU02913	63568	137598	38.4629	22.9426	30.62	66.2306	59.1154	60.2962	8.66588	12.9597	4.19137	4.91316	5.29261	27.1366	23.6622	27.2278	1.89628	7.00027	1.90256
TrA0626W	maker	ChI	1854569	1858766	+	4198	-	-	NACHT domain-containing protein	-	NCU16472	35552	57936	28.4553	27.6294	22.1129	42.3028	26.7295	40.7915	8.91982	16.9644	2.49769	2.5452	1.99257	18.7069	17.2094	19.0535	1.2443	4.76071	1.98436
AT-block	-	ChI	1859000	1859500	-	500	-			-	-	-	-	-	-	-	-	-	-	-	-	-	-	-	-	-	-	-	-	-
TrA0627C	maker	ChI	1859294	1860233	-	940	-	-	hypothetical protein	-	NCU01357	108543	130795	522.971	431.376	418.252	431.883	246.055	390.397	325.43	431.224	1591.51	1555.56	1792.63	1050.32	1016.47	1211.13	375.883	828.086	674.16
TrA0628C	maker	ChI	1862257	1863169	-	913	-	-	hypothetical protein	-	NCU01026	108542	81218	195.263	225.137	195.156	144.099	86.2089	116.357	90.3655	111.329	62.9568	71.1019	55.8053	62.9107	56.8079	65.794	117.394	91.109	109.706
TrA0629W	maker	ChI	1863663	1865891	+	2229	-	-	hypothetical protein	-	NCU04325	4422	81946	32.8916	26.9869	29.6516	32.3641	35.6994	40.9122	9.73337	17.9507	34.7783	42.972	37.5363	34.4735	31.3139	36.6879	34.4457	30.0378	23.7087
TrA0630W	maker	ChI	1866023	1866838	+	816	-	-	-	-	-	108540	81519	0	0	0	6.41575	0	4.22051	0	0	2.15403	2.20935	2.1215	1.77241	1.9918	1.54838	1.69731	2.16997	2.23985
TrA0631C	maker	ChI	1867232	1869490	-	2259	-	-	glycosylhydrolase family 16-1	-	NCU01353	49274	111701	1.90551	1.09115	2.93606	5.62486	2.51029	3.08353	9.44507	9.37946	41.6752	7.5712	16.2438	14.8378	17.7745	16.9688	317.796	250.888	323.679
TrA0632C	Trinity_maker	ChI	1871888	1872473	-	586	-	-	-	-	-	-	-	0	2.23591	0	0	0	0	3.51895	2.74568	0.955502	0.630026	1.1434	1.32674	1.27798	1.09087	6.23716	2.91028	3.45192
TrA0633C	maker	ChI	1873007	1874321	-	1315	-	-	methionyl-tRNA formyltransferase	FMT1	NCU04313	4421	130799	12.3684	22.8818	5.86385	24.3401	11.0297	20.0147	17.1487	16.0564	12.223	9.7481	8.9153	11.2069	9.61863	12.5592	11.7078	9.99369	8.50715
TrA0634C	maker	ChI	1874630	1875779	-	1150	-	-	hypothetical protein	-	NCU04299	108537	81365	1.93554	1.10834	0	8.57026	3.05982	7.83031	1.74435	0	11.1898	10.6184	10.2651	13.0438	11.7549	9.93619	8.93179	10.2997	6.99117
TrA0635C	maker	ChI	1876881	1879578	-	2698	-	-	hypothetical protein	-	NCU06669	63382	81530	8.14377	3.92703	10.5668	40.4876	28.9104	37.1075	27.0396	13.8643	57.3732	66.3926	55.8393	64.4695	59.6369	58.8253	35.9575	37.9941	24.0345
AT-block	-	ChI	1881500	1883000	-	1500	-			-	-	-	-	-	-	-	-	-	-	-	-	-	-	-	-	-	-	-	-	-
TrA0636C	maker	ChI	1883009	1885534	-	2526	-	-	hypothetical protein	PXL1	NCU06668	108535	81380	2.56196	3.91213	1.57901	5.4619	9.90026	4.49129	10.7748	4.20357	20.5844	23.9071	19.8392	20.2154	20.0934	18.9973	10.1552	13.4703	10.5265
TrA0637W	maker	ChI	1891274	1892963	+	1690	-	-	inositol	INO1	NCU06666	79059	25279	1165.09	843.179	984.685	228.062	301.749	220.126	303.83	265.827	414.392	368.581	319.074	278.029	345.18	330.736	596.674	452.947	575.643
TrA0638W	maker	ChI	1893750	1898121	+	4372	-	mrc1	mrc1-like	MRC1	NCU04321	108533	130803	18.1945	21.1309	15.1624	24.2065	18.9053	21.9783	14.3188	15.1367	28.7679	32.4172	31.0336	50.0965	51.4982	51.1355	31.5043	21.8807	23.9883
TrA0639W	maker	ChI	1899041	1900645	+	1605	-	-	pfs domain-containing protein	HOS4	NCU05316	63653	81414	1.30406	0	4.82239	29.5124	27.4872	23.2128	0	0	50.4203	72.2772	60.6748	72.3733	57.288	71.0432	1.69731	40.2348	1.7787
TrA0640C	maker	ChI	1901159	1903507	-	2349	-	-	hypothetical protein	DIA2	NCU10476	108530	81595	10.4153	8.52009	8.55898	22.4485	22.9988	18.4593	5.36368	8.37009	9.28458	13.2042	12.0383	10.9539	12.409	11.3274	6.39659	8.08095	3.80834
TrA0641C	maker	ChI	1904110	1904992	-	883	-	-	hypothetical protein	ABZ2	NCU04246	63378	130805	71.7569	66.594	62.5262	53.5633	36.5086	40.0407	66.8987	59.1579	29.7453	36.1319	32.9278	43.0188	38.1531	48.8218	59.8729	61.7606	57.312
TrA0642W	maker	ChI	1906118	1908241	+	2124	-	-	translocase of outer mitochondrial membrane 70	TOM70	NCU04245	63441	100083	28.0543	34.0193	50.177	17.3204	17.9719	28.9301	29.7449	9.28344	66.0265	73.9796	66.5088	68.2849	74.6569	77.5319	107.525	94.8335	96.5107
AT-block	-	ChI	1908500	1909000	-	500	-			-	-	-	-	-	-	-	-	-	-	-	-	-	-	-	-	-	-	-	-	-
TrA0643C	maker	ChI	1909757	1911001	-	1245	-	sso2	syntaxin-2	SSO2	NCU04244	63754	25282	180.939	239.455	230.47	258.154	174.801	271.651	112.334	120.164	283.559	299.41	291.348	347.478	368.118	361.081	519.057	396.74	500.09
AT-block	-	ChI	1912500	1913000	-	500	-			-	-	-	-	-	-	-	-	-	-	-	-	-	-	-	-	-	-	-	-	-
TrA0644W	protein2genome	ChI	1913477	1914361	+	885	-	-	U3 small nucleolar ribonucleoprotein IMP4	IMP4	NCU04243	22611	36155	153.42	156.036	145.364	153.212	156.863	176.936	28.8912	43.4748	68.2221	66.8746	50.5137	51.0924	53.4613	48.7793	81.6892	76.9604	77.2144
TrA0645W	protein2genome	ChI	1918940	1919723	+	784	-	-	-	-	-	108524	81648	12.9905	34.7139	26.688	17.0429	18.2543	31.532	23.4145	12.1796	15.8944	19.5631	25.36	11.2802	11.9678	16.3315	8.71011	13.2099	11.3749
TrA0646W	maker	ChI	1920845	1922634	+	1790	-	-	glycosylhydrolase 47-4	MNS1	NCU05836	79044	25284	232.463	239.133	185.199	303.234	273.048	313.48	31.9848	38.2664	101.758	116.439	127.138	179.883	145.715	163.601	92.3162	130.888	84.5648
TrA0647W	maker	ChI	1923163	1924360	+	1198	-	-	hypothetical protein	HLJ1	NCU04305	63899	36158	42.566	45.5696	74.1415	30.0468	24.3808	28.4508	41.6971	76.7813	27.3994	22.4708	17.8238	23.1623	19.114	21.7157	39.7451	37.821	42.1651
TrA0648C	maker	ChI	1924960	1926374	-	1415	-	ubc9	porin	POR1	NCU04304	22608	100098	97.52	47.6705	79.162	43.2972	47.6283	65.4327	171.487	107.043	356.796	332.836	381.532	380.794	378.085	320.625	484.494	396.285	469.816
TrA0649C	maker	ChI	1927283	1929547	-	2265	-	-	asparagine synthetase 2	ASN1	NCU04303	79037	100100	118.861	117.931	133.459	53.2663	53.952	45.705	182.421	201.918	98.274	84.072	88.0679	57.3817	65.9932	65.0574	311.566	179.895	234.058
TrA0650C	maker	ChI	1931045	1931716	-	672	-	ubr1	ubiquitin-conjugating enzyme E	UBC9	NCU04302	108519	81859	85.5069	73.4453	26.3502	52.5848	74.3459	55.3474	23.1181	18.0381	65.9115	76.2272	69.9701	69.9718	67.0111	63.7527	98.3925	100.71	77.5365
TrA0651W	maker	ChI	1932656	1933968	+	1313	-	-	peroxin 19	PEX19	NCU04301	122431	100105	141.109	155.35	136.907	193.489	162.149	231.292	100.096	117.79	55.9175	58.1696	57.1091	87.645	95.2164	94.5507	83.4828	80.92	70.7329
TrA0652C	maker	ChI	1934197	1934928	-	732	-	-	hypothetical protein	-	NCU04300	108517	81921	44.9303	74.5234	63.0229	94.5175	101.236	104.046	80.9842	91.5143	25.8758	27.6236	25.2049	29.8315	28.1715	25.646	32.4479	34.6967	27.785
TrA0653W	maker	ChI	1935687	1937639	+	1953	-	-	serine/threonine protein kinase-27	MCP2	NCU04259	79034	81383	143.724	179.162	132.872	59.2874	53.0152	63.9586	64.7636	128.274	70.3074	73.8076	67.267	42.3867	45.6332	44.4388	110.016	88.4004	100.084
TrA0654C	RepeatMasker	ChI	1938003	1938092	-	90	tRNA	-	-	-	-	-	-	-	-	-	-	-	-	-	-	-	-	-	-	-	-	-	-	-
TrA0655C	maker	ChI	1939208	1943239	-	4032	-	-	-	-	-	63909	9323	1.25652	1.43903	1.23909	2.72001	3.97276	2.23665	0.90592	0	1.06081	1.56112	1.42273	1.99242	2.22991	1.75521	1.21914	1.73367	1.28222
TrA0656C	maker	ChI	1943760	1945313	-	1554	-	-	GTP-binding protein	-	NCU06659	79031	25290	61.4095	70.3295	49.8006	87.4567	64.7199	73.2227	27.6717	39.773	54.9688	55.0188	45.8503	43.1964	50.424	52.6542	80.3105	86.9475	70.9435
TrA0657W	maker	ChI	1945832	1947731	+	1900	-	-	SET domain-containing protein	CTM1	NCU06658	122428	137613	72.7251	93.6998	70.6818	97.0172	126.76	106.369	23.9478	29.5033	29.0476	33.4543	31.8987	53.0652	43.1296	46.9846	49.1483	54.8349	40.0595
TrA0658W	maker	ChI	1951217	1954067	+	2851	-	acu15	acetate utilization-15	CAT8	NCU06656	49232	25292	26.3929	23.6556	27.8184	123.073	126.178	106.154	28.2672	26.3592	170.076	222.464	150.764	181.135	162.611	190.269	48.8349	154.72	40.1729
TrA0659W	maker	ChI	1956499	1958348	+	1850	-	-	glycerophosphoryl diester phosphodiesterase	PGC1	NCU10237	63395	58349	0.734244	1.68179	0.905072	2.88988	2.32147	0.594082	0	0	11.5442	11.9657	9.22149	19.3767	13.0304	12.3078	23.544	24.6139	23.5535
TrA0660C	maker	ChI	1958873	1960981	-	2109	-	-	hypothetical protein	RTF1	NCU03956	63678	100119	42.4284	39.0009	40.6011	65.3685	42.3621	50.1386	12.0749	27.4795	68.3066	75.9809	64.7009	77.6471	72.3161	80.5569	85.0144	77.4715	73.5515
TrA0661W	maker	ChI	1961589	1962401	+	813	-	-	COQ7	CAT5	NCU03957	63742	81590	30.4531	33.2912	32.4194	21.7925	5.8354	20.1598	24.9499	17.5206	36.9219	28.3654	26.5726	36.5299	38.3585	25.8136	96.143	71.8843	95.0317
TrA0662C	maker	ChI	1962851	1968151	-	5301	-	spo14	phospholipase D1	SPO14	NCU03955	79019	137616	26.2236	25.9681	26.0056	36.6675	38.8584	42.914	11.7278	11.9236	36.8624	44.1259	38.6071	44.8424	39.695	48.5847	35.9746	33.3082	29.6425
TrA0663W	maker	ChI	1970754	1972856	+	2103	-	-	Delta(24(24(1)))-sterol reductase	ERG4	NCU01333	71655	25295	7.93377	1.94704	6.98546	16.7283	20.9036	21.5504	29.6217	29.4884	66.5645	75.6652	85.2965	48.139	59.5591	49.9902	30.4424	28.7022	27.3112
AT-block	-	ChI	1973000	1973500	-	500	-			-	-	-	-	-	-	-	-	-	-	-	-	-	-	-	-	-	-	-	-	-
TrA0664C	maker	ChI	1973522	1974093	-	572	-	-	vacuolar membrane ATPase-3	VMA3	NCU01332	79014	111754	330.906	227.383	289.745	215.569	214.057	234.502	49.3604	51.3517	439.502	463.963	484.422	441.736	408.651	400.233	444.195	417.244	335.713
TrA0665W	maker	ChI	1976178	1976810	+	633	-	-	hypothetical protein	-	NCU10507	122422	25297	9.2282	8.45491	9.10018	12.7123	9.72566	22.3998	3.32666	10.3826	162.253	193.272	178.592	89.4695	104.974	110.344	38.4354	55.7287	33.845
TrA0666W	maker	ChI	1977927	1979147	+	1221	-	-	triacylglycerol lipase FGL2	LIH1	NCU10506	79010	25298	21.5763	29.4623	15.344	110.234	153.054	127.574	19.445	21.0075	52.393	74.5153	67.0161	83.1823	71.4031	71.9872	14.4342	52.3587	7.7137
TrA0667C	Trinity_maker	ChI	1978867	1980519	-	1653	-	fgl2	triacylglycerol lipase FGL2	-	NCU10506	-	-	8.53269	5.70039	1.75298	11.8941	15.7371	12.6571	0	13.0001	9.0046	10.039	9.16164	10.067	8.48158	10.8762	2.27164	5.52162	1.7242
TrA0668W	maker	ChI	1983523	1984510	+	988	-	-	Neurospora fourteen-three-three homolog-2	BMH1	NCU02806	49213	123681	143.207	134.611	178.191	172.815	224.966	148.663	326.305	201.401	1059.01	1095.83	1176.39	1124.22	1069.98	1107.13	672.675	772.92	574.319
TrA0669W	maker	ChI	1985023	1985330	+	308	-	-	-	-	-	49213	130831	35.2875	11.5466	43.4975	59.5228	95.6308	73.4179	63.6037	56.7168	452.113	481.121	416.283	532.137	419.448	511.234	234.416	304.079	208.823
AT-block	-	ChI	1985500	1986000	-	500	-			-	-	-	-	-	-	-	-	-	-	-	-	-	-	-	-	-	-	-	-	-
TrA0670C	maker	ChI	1986410	1986901	-	492	-	-	-	-	-	108502	81810	2.05946	0	2.53862	12.1586	13.0229	26.6612	11.1362	2.89636	49.011	58.8172	50.3902	47.1183	41.4918	38.8372	17.5452	45.6928	13.525
AT-block	-	ChI	1990000	1990500	-	500	-			-	-	-	-	-	-	-	-	-	-	-	-	-	-	-	-	-	-	-	-	-
TrA0671C	maker	ChI	1991009	1995230	-	4222	-	-	hypothetical protein	INP53	NCU03298	122419	111767	21.1095	21.263	18.4967	27.7781	23.8557	22.4302	7.33467	11.0882	30.7918	38.4312	35.252	43.526	40.1225	41.9753	42.4919	36.2902	32.3774
TrA0672W	maker	ChI	1997105	1999494	+	2390	-	-	mRNA splicing protein	PRP39	NCU10810	22598	100142	88.8522	88.7124	88.462	116.009	96.043	100.463	57.49	61.6783	116.276	128.707	122.569	147.664	137.161	152.201	164.843	170.103	134.082
TrA0673W	maker	ChI	2001599	2002729	+	1131	-	cat10	cytochrome c peroxidase	CCP1	NCU03297	49205	111772	84.438	95.6165	140.337	57.8787	70.9919	94.419	58.1417	61.3768	119.217	65.1365	69.2082	87.7919	76.5259	75.2759	274.921	221.612	365.643
AT-block	-	ChI	2003500	2004000	-	500	-			-	-	-	-	-	-	-	-	-	-	-	-	-	-	-	-	-	-	-	-	-
TrA0674W	maker	ChI	2005997	2007320	+	1324	-	-	menadione-induced gene-2	OYE2	NCU07452	122416	25303	181.055	328.232	430.344	70.3018	57.33	58.4657	38.0486	29.6877	344.561	144.889	140.431	56.0943	59.1699	55.7994	738.662	741.566	1562.15
TrA0675W	maker	ChI	2009503	2011207	+	1705	-	-	protein disulfide-isomerase	PDI1	NCU09223	122415	111778	67.819	43.0646	80.2869	217.373	595.153	254.262	118.609	57.6047	1216.97	1392.44	1330.13	1048.84	1108.43	995.845	199.9	329.196	167.571
TrA0676C	maker	ChI	2011710	2012306	-	597	-	-	hypothetical protein	-	NCU09222	63746	36184	12.2819	31.6483	30.2788	3.02123	16.18	12.4217	33.2061	21.591	97.1149	91.6545	98.9041	102.939	102.952	110.015	179.838	134.012	155.578
TrA0677W	maker	ChI	2012900	2013786	+	887	-	-	HIT finger domain-containing protein	VPS71	NCU09221	63632	130839	2.48347	0	4.59191	7.33093	9.16072	7.03288	11.1908	5.239	18.6876	18.1324	19.6354	23.7684	20.2305	18.2129	41.5802	31.123	31.2392
TrA0678W	maker	ChI	2014706	2017434	+	2729	-	-	threonyl-tRNA synthetase	THS1	NCU02380	49197	25305	454.297	430.257	406.756	370.561	396.902	373.862	256.197	293.101	161.695	173.595	166.134	177.192	180.269	189.39	297.162	197.988	223.819
TrA0679W	Trinity_maker	ChI	2019464	2019816	+	353	-	-	-	-	-	-	-	0	0	0	10.3496	3.69508	17.0208	0	0	4.28984	6.22287	3.42229	6.75079	5.10012	5.38734	4.14852	4.49715	2.65677
TrA0680C	Trinity_maker	ChI	2023904	2024470	-	567	-	-	-	-	-	-	-	5.96033	10.2391	7.34706	29.3237	28.2674	38.5804	0	20.956	4.55796	7.93416	5.43003	7.76341	7.15291	8.74218	2.46837	5.78552	4.36596
TrA0681C	maker	ChI	2024939	2025130	-	192	-	-	-	-	-	-	119374	0	0	0	15.5782	33.3712	17.0799	9.51216	14.8438	18.4027	17.4561	14.4235	20.9204	22.2625	19.9041	3.74663	10.794	4.26559
TrA0682W	maker	ChI	2027079	2028813	+	1735	-	-	WD domain-containing protein	PRP4	NCU09325	78988	100159	30.1794	18.3846	30.0773	66.9726	66.3194	76.3723	18.518	16.2549	73.0267	89.62	82.2321	73.0908	67.9056	68.7967	26.592	43.5852	23.2904
AT-block	-	ChI	2029000	2030500	-	1500	-			-	-	-	-	-	-	-	-	-	-	-	-	-	-	-	-	-	-	-	-	-
TrA0683C	Trinity_maker	ChI	2029819	2030209	-	391	-	-	-	-	-	-	-	19.7388	18.8383	28.3864	103.585	97.0798	87.8393	47.4372	74.0264	4.62899	9.55471	5.78011	6.70695	2.63202	3.90614	7.39594	7.29898	3.32384
Class II transposons	RepeatMasker	ChI	2030351	2030534	+	184	MULE-MuDR			-	-	-	-	-	-	-	-	-	-	-	-	-	-	-	-	-	-	-	-	-
AT-block	-	ChI	2031000	2031500	-	500	-			-	-	-	-	-	-	-	-	-	-	-	-	-	-	-	-	-	-	-	-	-
TrA0684C	maker	ChI	2031390	2031551	-	162	-	-	-	-	-	-	123695	106.329	57.3055	61.679	55.3893	85.6939	80.9712	202.926	105.556	164.919	178.125	164.433	115.472	112.82	141.103	73.2674	55.0747	54.0308
TrA0685C	maker	ChI	2031773	2033648	-	1876	-	-	hypothetical protein	SCW11	NCU09326	49193	141702	22.9599	21.4511	29.0465	42.2108	35.0228	53.7756	80.5896	35.6889	369.268	368.758	348.002	241.982	269.122	238.854	144.271	140.966	141.413
TrA0686C	F-augustus	ChI	2034920	2035593	-	674	-	-	-	-	-	-	-	0	0	0	0	0	0	0	0	2.39568	2.89599	1.69884	1.84804	2.25481	1.70942	0.965315	1.35754	1.31883
TrA0687W	maker	ChI	2037010	2040040	+	3031	-	dss1	cytochrome-4	DSS1	NCU09327	63400	81538	35.741	27.0154	34.364	27.0792	19.9639	27.1832	8.37472	8.04238	13.6658	14.7921	14.5594	12.63	11.5159	12.6812	25.1625	23.2441	18.4165
AT-block	-	ChI	2041500	2042000	-	500	-			-	-	-	-	-	-	-	-	-	-	-	-	-	-	-	-	-	-	-	-	-
TrA0688C	maker	ChI	2042692	2044505	-	1814	-	-	protein phosphatase type 1 complex subunit Hex2/Reg1	REG1	NCU09310	78984	100163	15.7229	8.66993	22.2523	49.2774	39.892	50.415	31.4885	27.845	138.262	154.988	136.912	142.729	120.583	122.871	97.843	118.582	84.1351
AT-block	-	ChI	2056000	2056500	-	500	-			-	-	-	-	-	-	-	-	-	-	-	-	-	-	-	-	-	-	-	-	-
TrA0689C	maker	ChI	2056870	2058508	-	1639	-	-	methionine-10	TRM5	NCU09311	63419	9350	57.647	41.4744	56.4828	44.3599	36.6085	43.0547	33.303	33.2606	21.1149	22.5979	20.1992	26.8702	25.3719	27.255	56.7542	39.0976	39.5757
TrA0690W	maker	ChI	2058937	2060049	+	1113	-	alkB	isochorismatase family	-	NCU05807	63869	81282	27.7897	13.465	21.0802	6.31017	15.7703	9.51283	3.85302	9.01904	7.78122	6.98462	4.59049	5.68975	5.51948	6.71867	11.1292	10.0784	13.2827
TrA0691C	maker	ChI	2060120	2061227	-	1108	-	-	di-trans,poly-cis-decaprenylcistransferase	NUS1	NCU09312	63507	9352	58.5163	45.8531	43.0253	49.4968	22.7208	36.5478	35.1574	30.3193	85.4144	93.2582	86.1778	79.5321	78.55	65.6074	80.2925	66.765	57.0474
TrA0692W	maker	ChI	2062010	2064623	+	2614	-	-	exocyst complex component Sec10	SEC10	NCU09313	122410	137634	55.1595	50.3542	40.4016	71.9733	76.2469	70.8258	44.6677	48.3435	37.9265	47.1127	43.7753	69.6729	69.7429	67.8108	62.902	51.8512	47.2496
TrA0693C	maker	ChI	2064758	2066480	-	1723	-	-	tRNA-dihydrouridine synthase 4	DUS4	NCU03195	71649	25310	0	0	0.993635	1.58633	2.54863	2.60886	0	1.13366	6.60813	5.91796	5.6127	5.47797	5.39387	3.99735	8.3934	6.79054	6.9634
AT-block	-	ChI	2066500	2067000	-	500	-			-	-	-	-	-	-	-	-	-	-	-	-	-	-	-	-	-	-	-	-	-
TrA0694C	maker	ChI	2067187	2067946	-	760	-	-	hypothetical protein	-	NCU04496	63416	81849	0	0	0	3.27424	3.50699	0	0	0	9.46618	12.6176	10.8269	13.7565	13.1904	8.01828	3.14987	8.47877	3.44609
TrA0695C	maker	ChI	2070645	2072922	-	2278	-	-	hypothetical protein	ITT1	NCU00691	22590	100172	1.85578	2.12534	2.85943	20.5427	13.2018	16.5168	0.836233	1.30495	2.83829	4.41667	1.81143	24.0667	22.7434	26.7656	1.37239	17.1289	1.35936
TrA0696C	maker	ChI	2074076	2075192	-	1117	-	-	fumarylacetoacetate hydrolase	FMP41	NCU07506	108482	9357	12.3431	15.4211	13.8317	111.515	48.4861	64.4609	16.1801	17.3589	21.3492	26.0718	22.5628	46.7696	47.0092	46.2395	10.3561	20.539	10.7703
TrA0697W	QM6a v2.0 (JGI)	ChI	2075775	2076149	+	375	-	-	hypothetical protein	SDH6	NCU07507	108481	81253	5.40403	6.18899	13.3227	18.6108	14.2384	8.74489	0	0	11.4058	12.4254	9.67062	14.6897	11.7915	16.6074	23.339	18.172	17.8814
TrA0698W	maker	ChI	2076621	2078792	+	2172	-	-	hypothetical protein	-	NCU16311	-	25312	9.33017	10.1511	8.05064	11.4757	12.7831	18.4953	1.68171	1.31216	6.33581	6.05943	6.61789	10.8317	8.44865	7.62439	10.1014	8.49049	7.44711
TrA0699C	maker	ChI	2079364	2081257	-	1894	-	-	hypothetical protein	-	NCU08376	22589	81266	28.5023	44.8833	42.1603	32.252	40.5523	39.2044	23.1181	25.0529	35.0046	42.9999	42.2881	61.4977	59.5482	53.4508	41.9875	34.4841	28.1493
TrA0700W	maker	ChI	2082117	2083491	+	1375	-	mug1	hypothetical protein	-	NCU16400	108479	9361	17.6079	21.0822	16.7717	55.1268	31.2097	42.0925	10.0982	21.3864	29.9169	28.992	30.7285	37.8919	33.0063	31.6956	29.2628	28.3563	17.7901
AT-block	-	ChI	2083500	2084000	-	500	-			-	-	-	-	-	-	-	-	-	-	-	-	-	-	-	-	-	-	-	-	-
TrA0701W	maker	ChI	2084170	2084460	+	291	-	-	molybdopterin synthase small subunit CnxG	-	NCU08375	63703	130859	3.48198	3.98775	4.2921	71.949	55.0452	33.8076	6.27606	14.6908	27.0533	36.5188	26.5104	43.7757	32.9229	36.4794	20.6	27.0388	17.766
TrA0702C	maker	ChI	2085653	2087718	-	2066	-	-	glycosylhydrolase family 13-4	IMA1	NCU06523	108477	130860	7.64944	13.4778	9.42915	125.06	134.57	139.495	44.5447	58.7547	38.9856	46.2372	43.4596	114.497	115.937	125.471	7.51936	23.7847	12.8414
TrA0703W	protein2genome	ChI	2093053	2094205	+	1153	-	-	crisp-1	-	NCU08377	108476	-	9.382	1.07448	3.46944	22.1557	15.8204	32.6415	20.2926	3.95836	37.0781	43.068	44.5069	43.3551	47.9028	52.5533	33.8584	49.925	39.67
TrA0704W	protein2genome	ChI	2095332	2100269	+	4938	-	-	crisp-1	CYR1	NCU08377	49183	100177	83.9187	71.3675	80.655	130.195	122.375	137.983	63.6484	70.6954	71.0361	80.7404	78.5204	94.7422	84.0154	100.221	65.2303	83.02	68.2704
TrA0705C	maker	ChI	2101208	2103121	-	1914	-	-	alpha-1,6-mannosyltransferase subunit	ALG12	NCU07472	63828	130862	1.19983	2.06117	2.21847	10.035	5.05804	8.73712	6.48786	3.3748	18.8277	22.7475	21.6664	18.6856	19.0241	19.1485	11.7834	12.7278	7.09164
AT-block	-	ChI	2103500	2104000	-	500	-			-	-	-	-	-	-	-	-	-	-	-	-	-	-	-	-	-	-	-	-	-
TrA0706C	maker	ChI	2103942	2104103	-	162	-	-	-	-	-	-	119384	50.0374	50.1423	15.4198	160.013	65.9184	156.882	0	26.389	43.6213	64.0847	62.273	81.4679	70.0573	74.2648	34.7835	35.3432	29.3852
TrA0707C	maker	ChI	2104150	2106669	-	2520	-	-	ubiquitin C-terminal hydrolase CreB	UBP13	NCU08378	122405	100181	18.9696	27.0239	18.2502	84.6773	62.4148	84.6038	5.00365	11.7124	59.0445	70.9211	67.6823	108.423	99.9112	113.006	45.4933	50.9893	35.6206
TrA0708C	maker	ChI	2111405	2112835	-	1431	-	-	mitochondrial phosphate carrier protein 2	PIC2	NCU07465	78970	25316	2437.65	2422.13	1999.93	497.633	367.141	550.132	213.55	283.51	724.224	469.218	467.364	292.016	316.33	338.041	1641.56	1208.24	1875.61
TrA0709W	maker	ChI	2114491	2115091	+	601	-	-	cystathionine beta-synthase	-	NCU07466	63709	130865	17.0774	23.9041	23.3895	9.33527	5.99931	6.14107	20.5206	10.6742	75.686	63.9883	73.0977	64.6887	51.7533	39.6259	165.02	128.336	176.95
TrA0710C	maker	ChI	2115521	2116469	-	949	-	-	hypothetical protein	-	NCU07467	78968	123701	358.752	501.052	375.347	556.189	529.328	559.299	662.401	792.492	159.414	146.832	178.449	259.06	301.151	285.769	363.404	332.699	430.626
TrA0711C	maker	ChI	2117827	2119107	-	1281	-	-	NAD dependent epimerase/dehydratase	ERG26	NCU07468	78966	9369	120.05	107.733	91.6596	204.514	168.066	173.97	66.2066	55.438	96.5175	117.306	108.144	112.024	113.77	117.137	97.843	91.2167	72.9563
TrA0712C	maker	ChI	2119854	2120009	-	156	-	-	-	-	-	-	123704	0	7.43869	24.0192	12.7821	6.84537	10.5107	0	18.2693	6.35777	8.9082	9.72134	8.82795	7.55863	14.0633	4.61123	6.75507	5.57808
TrA0713C	Trinity_maker	ChI	2124359	2124841	-	483	-	-	-	-	-	-	-	14.2378	8.15295	17.5503	14.0095	15.0053	26.8798	12.8314	10.0118	1.45171	0.765769	0.926502	1.07507	0.862959	2.81754	0.842333	1.15168	1.67826
AT-block	-	ChI	2124500	2125000	-	500	-			-	-	-	-	-	-	-	-	-	-	-	-	-	-	-	-	-	-	-	-	-
TrA0714C	maker	ChI	2125405	2126562	-	1158	-	-	F-actin-capping protein subunit beta	CAP2	NCU07471	78961	111819	126.062	217.922	126.073	131.062	85.2297	85.6399	160.769	182.307	92.2548	96.1377	111.596	111.531	117.811	101.337	106.524	114.284	123.462
TrA0715C	maker	ChI	2127682	2129268	-	1587	-	-	mito ribosomal protein L18	-	NCU07505	78960	81545	29.5625	28.7781	28.2414	42.9055	43.6186	39.4668	25.3102	18.7091	50.323	57.8959	54.7784	64.7898	64.451	73.5058	70.5711	64.4111	51.1497
TrA0716C	maker	ChI	2131125	2133234	-	2110	-	atg22	major facilitator superfamily transporter protein MFS1	ATG22	NCU07504	78958	100199	87.5654	81.1828	61.0365	146.166	137.33	150.556	27.2447	28.5881	64.1884	76.5737	69.0226	80.6414	75.0614	75.0657	78.1396	75.547	48.4223
TrA0717C	maker	ChI	2134882	2135378	-	497	-	-	hypothetical protein	-	NCU07503	78956	36211	124.293	133.063	56.6213	26.5869	14.2384	30.6071	418.839	201.401	124.968	71.0644	70.6835	86.6081	112.412	102.852	222.2	210.009	249.929
TrA0718C	maker	ChI	2136368	2137527	-	1160	-	-	diploid state maintenance protein chpA	SGT1	NCU03087	78953	100202	98.1592	132.967	135.308	84.1225	56.731	70.0274	85.6094	62.3441	152.775	111.634	156.049	73.2812	69.7048	89.7894	121.016	151.373	233.008
TrA0719W	maker	ChI	2138307	2138686	+	380	-	-	glutaredoxin domain-containing protein	-	NCU16385	4373	81553	104.167	93.9917	66.1464	18.6356	26.6138	22.986	136.548	195.328	35.146	18.3355	14.7894	22.8812	28.0093	26.2356	77.3136	50.884	78.6144
TrA0720C	maker	ChI	2138771	2139937	-	1167	-	-	HpcH/HpaI aldolase/citrate lyase family protein	-	NCU03086	108463	81854	45.443	18.2857	22.7091	109.973	84.1358	114.28	37.6335	38.0002	42.7531	57.1726	59.6222	45.7663	47.3445	47.4373	13.5151	20.8629	7.63153
TrA0721C	maker	ChI	2141120	2141751	-	632	-	-	DNA-directed RNA polymerase II polypeptide	RPB7	NCU02661	63547	111833	3.95032	2.26206	9.73879	1.94348	8.32653	3.19623	21.3606	11.1112	43.2588	60.2338	52.826	37.807	37.9258	39.4546	41.1326	35.8111	28.3375
TrA0722W	maker	ChI	2143490	2144217	+	728	-	-	DUF962 domain-containing protein	MPO1	NCU02660	4370	81486	65.4284	44.5543	67.5724	74.819	55.9098	90.1387	28.6859	27.3562	66.64	73.6141	72.4952	71.9024	75.1114	85.4674	81.8112	68.3523	55.475
TrA0723C	maker	ChI	2144770	2146328	-	1559	-	-	-	-	-	108460	130877	17.8172	9.75902	6.68425	15.2448	14.6956	18.8035	4.18884	2.17891	2.8435	4.68726	4.5873	4.03602	6.31042	6.76319	6.14126	4.91447	4.50039
AT-block	-	ChI	2146000	2147000	-	1000	-			-	-	-	-	-	-	-	-	-	-	-	-	-	-	-	-	-	-	-	-	-
TrA0724W	Trinity_maker	ChI	2147099	2147432	+	334	-	-	-	-	-	-	-	23.1161	39.7107	9.4981	0	4.06037	0	0	86.6925	2.82836	1.24328	4.01132	0	1.12086	1.61452	15.9552	6.94513	14.7917
TrA0725W	maker	ChI	2148345	2152186	+	3842	-	-	arginine-3	CPA2	NCU02677	108459	141719	189.645	204.069	182.918	50.1745	49.5143	57.0198	121.343	140.607	115.056	122.885	112.727	78.7153	94.9076	92.7193	378.489	201.532	266.645
AT-block	-	ChI	2152500	2153000	-	500	-			-	-	-	-	-	-	-	-	-	-	-	-	-	-	-	-	-	-	-	-	-
TrA0726W	maker	ChI	2153177	2153554	+	378	-	-	-	-	-	-	36217	0	3.06994	0	0	2.82507	0	19.3263	11.3096	3.44379	3.02762	2.09321	3.03607	2.14461	2.05944	6.97785	2.60195	3.65622
TrA0727W	maker	ChI	2154432	2158299	+	3868	-	-	-	-	-	108458	130879	0.552334	0	1.02126	0	0.291054	0.446897	0	0	1.23334	0.690685	1.18609	0.813259	0.964143	1.00301	1.69921	1.29247	1.29746
AT-block	-	ChI	2158500	2159000	-	500	-			-	-	-	-	-	-	-	-	-	-	-	-	-	-	-	-	-	-	-	-	-
TrA0728C	maker	ChI	2159173	2160208	-	1036	-	-	-	-	-	108457	36219	1.03924	0	0	0	1.09526	0	1.87316	0	1.1444	0.670735	0.40576	0.353118	0.83145	1.30652	0.737798	1.22492	1.25999
TrA0729C	maker	ChI	2160904	2163129	-	2226	-	-	nuclear protein localization protein 4	NPL4	NCU02680	122396	81981	131.235	131.656	115.996	108.61	107.217	102.891	51.3427	44.3527	148.405	139.567	138.194	201.009	207.216	196.998	215.649	185.965	197.862
TrA0730W	maker	ChI	2164117	2165004	+	888	-	-	translocation protein	SEC66	NCU02681	49149	111843	114.594	122.606	92.9315	140.946	171.623	124.439	217.421	288.395	103.129	108.994	116.762	104.175	117.673	92.0431	88.6702	102.713	82.8743
TrA0731C	maker	ChI	2165698	2166156	-	459	-	-	hypothetical protein	-	NCU02682	63413	123709	8.83012	5.05637	0	56.4753	65.1429	69.659	23.8736	12.4184	187.18	208.728	146.094	112.263	93.2849	67.5322	8.09729	76.4515	4.01467
TrA0732W	maker	ChI	2166887	2167138	+	252	-	-	-	-	-	-	123710	0	0	4.95635	110.779	93.2274	91.0926	28.9894	16.9644	142.917	181.333	107.277	104.744	68.1402	58.6942	6.18491	59.7984	3.85934
TrA0733C	maker	ChI	2168500	2169004	-	505	-	-	-	-	-	-	9386	0	9.13729	3.27821	15.7009	11.2113	8.60717	4.79353	0	1.78969	1.07278	2.07673	2.71095	1.9343	1.85748	0.314677	1.01415	0.940445
TrA0734W	Trinity_maker	ChI	2170268	2170678	+	411	-	-	-	-	-	-	-	6.1224	3.50585	3.77341	33.1332	29.0359	34.6757	5.51762	4.30516	7.86557	5.68023	11.3546	11.4417	11.3551	8.76607	1.44885	4.351	0.927862
AT-block	-	ChI	2171500	2172500	-	1000	-			-	-	-	-	-	-	-	-	-	-	-	-	-	-	-	-	-	-	-	-	-
TrA0735C	maker	ChI	2173283	2175953	-	2671	-	-	hypothetical protein	ORC3	NCU02683	4366	81914	4.6845	9.1204	5.77439	22.5859	28.6347	27.2899	11.8209	13.835	17.0804	17.1957	16.7965	23.08	23.5434	22.1504	8.92401	11.7413	6.31852
TrA0736C	maker	ChI	2176999	2178763	-	1765	-	-	chromatin remodelling factor 4-3	IOC4	NCU02684	63747	81406	31.6441	55.4702	45.3748	31.7721	33.3499	33.9638	38.4124	25.4304	137.725	150.05	151.371	173.571	175.247	182.811	187.518	142.05	140.936
TrA0737C	maker	ChI	2178880	2179128	-	249	-	-	-	-	-	108451	81233	24.4158	0	10.0321	20.0202	0	23.0475	7.33467	0	66.2203	88.3118	76.793	79.7352	90.863	82.1387	89.558	73.2152	68.455
TrA0738C	maker	ChI	2180039	2186699	-	6661	-	-	pre-mRNA splicing helicase	BRR2	NCU02685	78939	9389	64.6335	56.6152	60.5576	80.2137	72.1626	87.9457	22.6908	27.8524	59.9595	69.9546	67.7243	86.8376	84.4832	96.9763	71.0815	63.4935	69.4205
TrA0739W	maker	ChI	2187241	2188776	+	1536	-	-	hypothetical protein	-	NCU02686	108449	81361	17.8111	12.0879	15.4499	32.4547	25.7236	20.8161	5.9451	6.49418	21.8734	23.8958	23.567	27.6448	25.2373	34.0028	27.7094	26.0932	19.4284
TrA0740C	maker	ChI	2188945	2190277	-	1333	-	rfc4	activator 1 41 kDa subunit	RFC2	NCU02687	122392	100224	46.0571	37.3625	28.3864	32.1006	39.4387	55.1214	20.7538	29.6877	41.032	37.2346	39.6491	37.1677	40.5471	40.4783	40.7588	39.3508	39.893
TrA0741W	maker	ChI	2191856	2193668	+	1813	-	-	ubiquitin-conjugating enzyme E2Z	UBC13	NCU02688	78935	9392	48.1394	55.1318	43.069	136.754	132.564	172.762	30.7888	27.299	59.0907	69.4683	58.9635	101.66	96.681	105.043	43.2714	62.4738	38.5962
TrA0742C	maker	ChI	2194442	2195293	-	852	-	-	hypothetical protein	-	NCU02692	42329	111856	2.37854	2.72403	4.39789	9.36157	2.50676	1.92449	4.28717	0	24.7371	23.9865	23.836	27.3439	22.6626	26.7464	17.7305	24.2009	20.607
TrA0743W	Trinity_maker	ChI	2196798	2197214	+	417	-	-	-	-	-	-	-	0	0	0	0	0	0	0	0	1.21206	0.456681	0.920895	0.320568	0.411713	1.18609	1.00468	1.17742	0.714903
TrA0744W	maker	ChI	2198914	2199279	+	366	-	-	hypothetical protein	-	NCU02691	42858	63680	5.53692	0	6.82514	38.1369	14.5885	51.5196	4.98998	7.78693	6.43593	7.81723	6.12521	10.6611	6.44342	5.80082	2.94817	7.10205	1.53841
TrA0745W	maker	ChI	2200473	2202106	+	1634	-	-	mitochondrial integral membrane protein	-	NCU02690	63914	81374	49.5544	55.2589	46.6165	148.845	79.0257	147.718	8.22673	11.9209	89.7912	104.471	65.8936	65.5791	53.9209	76.8269	62.2606	70.2301	44.0723
TrA0746W	maker	ChI	2205684	2209426	+	3743	-	-	amycelial	LRG1	NCU02689	25040	130894	46.6979	50.7901	41.2713	54.3297	52.001	58.22	16.9399	25.6089	40.1755	46.7255	40.7084	53.8556	53.9801	55.8775	34.2996	32.6319	30.2375
AT-block	-	ChI	2209500	2210500	-	1000	-			-	-	-	-	-	-	-	-	-	-	-	-	-	-	-	-	-	-	-	-	-
TrA0747C	maker	ChI	2210873	2212119	-	1247	-	-	C-3 sterol dehydrogenase/C-4 decarboxylase	ERG26	NCU02693	78929	25332	36.2201	76.7402	59.1573	67.7145	79.2081	71.7995	65.2845	113.338	61.4896	58.0038	55.8601	60.7149	69.7451	63.8132	83.2495	80.6117	91.8989
TrA0748W	maker	ChI	2212766	2214190	+	1425	-	-	hypothetical protein	-	NCU02694	22573	81817	2.84423	2.44302	3.50596	4.89758	12.7396	9.20515	0	1.00001	7.61259	8.60483	9.53181	9.02	9.82622	7.30048	6.14184	6.58157	5.38811
TrA0749C	maker	ChI	2214659	2215707	-	1049	-	hmgB1	hypothetical protein	NHP10	NCU02695	122387	141729	71.9973	35.1647	30.0178	61.4665	25.6648	40.2635	30.5343	28.2917	162.452	148.714	161.981	204.344	213.697	206.912	209.216	184.991	238.124
TrA0750W	maker	ChI	2216552	2217525	+	974	-	-	proteasome catalytic beta-7	PRE4	NCU07365	78925	141730	15.4696	16.2402	25.4249	24.1007	10.869	21.9039	41.8244	27.1948	248.268	206.445	263.241	397.584	483.341	359.252	324.746	349.342	377.651
TrA0751C	maker	ChI	2218120	2220476	-	2357	-	-	glucosamine-fructose-6-phosphate aminotransferase	GFA1	NCU07366	122385	100246	42.8815	26.4864	35.0409	102.877	104.096	96.6803	79.8967	63.0175	413.196	453.587	421.326	502.656	447.787	465.204	259.624	292.669	256.398
TrA0752W	Trinity_maker	ChI	2224266	2224812	+	547	-	-	-	-	-	-	-	10.966	0	0	34.5284	16.18	26.618	39.531	18.5066	3.08599	1.76939	0.999031	1.24203	0.9571	2.45091	1.29753	2.12887	1.10795
TrA0753C	maker	ChI	2225374	2226792	-	1419	-	-	regulatory particle, ATPase-like-4	RPT4	NCU07367	63751	81785	281.747	174.658	187.987	100.888	93.5301	90.6278	40.3781	67.8576	341.62	324.759	318.186	528.341	578.105	572.539	452.45	375.637	396.7
TrA0754C	maker	ChI	2227434	2228356	-	923	-	-	RNA binding protein Pym	-	NCU03232	122384	25336	5.94634	4.08604	11.7277	12.8722	16.2939	10.5847	12.8615	5.01764	32.522	35.2121	27.7829	27.748	29.496	26.8295	51.0808	40.4036	39.712
AT-block	-	ChI	2229000	2229500	-	500	-			-	-	-	-	-	-	-	-	-	-	-	-	-	-	-	-	-	-	-	-	-
TrA0755W	maker	ChI	2229900	2230173	+	274	-	-	hypothetical protein	QCR9	NCU03233	43236	111878	1674.97	1665.66	1333.97	969.878	995.233	881.181	2136.93	1686.74	262.712	184.067	250.736	185.807	227.607	173.314	545.631	410.524	512.567
TrA0756W	maker	ChI	2231055	2237626	+	6572	-	-	ubr1-like	UBR1	NCU03234	63702	9405	84.8352	88.4246	74.0235	86.2885	75.679	74.6822	21.1898	26.3642	50.9279	59.2779	55.2569	64.1113	57.5199	68.8393	61.7694	58.0758	59.5818
TrA0757W	maker	ChI	2238507	2240452	+	1946	-	-	nuclear localization protein	NPL6	NCU07290	63772	141733	24.8067	29.1384	25.0898	40.6814	46.9249	43.2304	22.9295	22.3636	49.2248	59.5262	49.6694	58.4984	63.0562	59.1305	57.8763	54.7292	53.9183
AT-block	-	ChI	2241000	2241500	-	500	-			-	-	-	-	-	-	-	-	-	-	-	-	-	-	-	-	-	-	-	-	-
TrA0758C	maker	ChI	2242366	2243503	-	1138	-	-	FAD synthetase	FAD1	NCU09233	63354	81417	15.8321	21.1538	34.1523	41.542	18.0761	42.6996	23.7804	22.2658	58.7597	59.8192	48.0784	53.9448	53.5452	50.313	69.7809	85.2546	75.2477
TrA0759W	Trinity_maker	ChI	2246653	2247707	+	1055	-	-	-	-	-	-	9408	5.29392	9.70062	2.61024	10.418	8.92688	14.5634	1.90839	11.9123	3.49777	3.75843	2.34256	2.27848	2.61827	2.88404	1.87919	2.3858	2.35343
TrA0760W	maker	ChI	2254921	2255919	+	999	-	clg1	hypothetical protein	CLG1	NCU07293	122381	137666	79.1131	49.9487	91.2683	201.597	168.894	199.419	76.7828	57.0574	214.26	305.299	206.586	235.271	238.869	252.548	175.338	180.66	125.483
TrA0761W	maker	ChI	2256432	2256920	+	489	-	-	-	-	-	-	123719	31.0815	42.7154	38.3129	57.0883	56.7788	77.1213	11.2045	11.6565	280.151	332.333	244.058	284.21	249.574	303.775	187.316	197.613	139.011
TrA0762C	maker	ChI	2257315	2257824	-	510	-	-	-	-	-	108431	130908	31.5883	38.9595	41.9328	145.845	51.2172	110.098	56.9361	20.5037	72.0966	79.9816	58.9788	86.4166	63.4463	64.6604	39.964	44.5608	33.1427
TrA0763W	maker	ChI	2258233	2259215	+	983	-	-	hypothetical protein	-	NCU07294	108430	130909	1.41913	3.25052	0	6.98184	5.98251	8.03758	0	0	3.82	5.38103	4.52502	4.01833	6.70908	8.425	5.70915	4.23091	4.80327
TrA0764C	maker	ChI	2259538	2260812	-	1275	-	-	translocase of inner mitochondrial membrane 54	TIM54	NCU07295	63780	81418	8.74182	9.10146	5.87765	11.7295	1.6751	6.43006	20.0539	7.82358	24.2605	21.4142	16.8589	14.0416	14.9127	11.9893	47.7688	37.1926	40.9497
TrA0765W	maker	ChI	2263046	2265176	+	2131	-	cot1	colonial temperature sensitive-1	CBK1	NCU07296	78909	100262	18.8238	12.9348	19.8885	25.4015	30.0411	35.2476	20.3572	17.3966	78.1433	82.6137	82.1051	109.098	106.32	107.582	82.0917	85.8023	67.6789
TrA0766C	Trinity_maker	ChI	2265418	2266027	-	610	-	-	-	-	-	-	-	11.1143	12.7287	9.13345	10.9361	23.4269	17.9854	20.0329	2.60513	21.7582	30.7855	22.5412	27.6943	21.6913	23.935	22.7948	18.8154	17.0312
TrA0767C	maker	ChI	2266032	2266748	-	717	-	-	splicing factor 3a subunit 2	PRP11	NCU07299	63624	81464	4.23957	1.61846	1.74198	6.95263	8.93621	4.57369	10.1888	1.98746	25.7636	21.8901	22.4385	24.3292	17.2678	17.8652	22.5738	19.7923	12.422
TrA0768C	maker	ChI	2267095	2268555	-	1461	-	-	glutamate-1-semialdehyde 2,1-aminomutase	CAR2	NCU09304	49112	111892	8.46304	7.93009	13.2771	3.78514	6.48673	5.60251	6.93369	11.9021	25.6048	33.3315	60.6291	2.52706	3.63727	3.54656	18.662	12.2422	10.4162
TrA0769W	maker	ChI	2269409	2271183	+	1775	-	-	GTP-binding protein	NUG1	NCU03066	63774	36248	20.2532	21.8307	24.9653	41.0291	31.3897	41.4495	47.242	49.4271	20.5899	21.9142	19.1102	17.4068	21.1428	18.0981	35.4531	29.0345	28.678
TrA0770C	maker	ChI	2271540	2274572	-	3033	-	-	mitotic control protein dis3	DIS3	NCU03065	122378	141737	112.698	122.007	113.162	109.543	93.1415	107.537	41.3673	65.0359	38.203	47.4778	41.3939	47.1003	50.1028	53.1612	100.599	67.0583	73.562
TrA0771C	maker	ChI	2279122	2279532	-	411	-	-	-	-	-	-	123726	2.46534	2.82345	0	4.85162	7.79473	9.97364	0	0	4.37386	4.1768	3.20857	3.90922	3.76552	4.13255	1.16683	1.70931	0.622714
AT-block	-	ChI	2280500	2286500	-	6000	-			-	-	-	-	-	-	-	-	-	-	-	-	-	-	-	-	-	-	-	-	-
TrA0772W	maker	ChI	2292392	2294798	+	2407	-	-	RSC complex subunit Rsc7	NPL6	NCU03064	36727	100273	14.8462	7.28688	12.4181	76.1711	59.2334	57.916	15.2911	16.4051	309.422	407.574	382.54	467.822	448.775	498.908	124.848	224.379	125.57
TrA0773C	maker	ChI	2295375	2295533	-	159	-	-	-	-	-	-	119413	108.336	72.9834	23.566	206.926	261.932	288.746	218.241	125.472	492.787	667.334	581.399	758.593	637.314	821.644	170.413	291.173	150.664
TrA0774C	maker	ChI	2296118	2297531	-	1414	-	polE3	hypothetical protein	DPB4	NCU03073	108421	36251	1.14882	2.63137	4.2483	4.52157	1.21075	0.929516	16.5654	9.69394	11.6667	11.1219	10.466	10.1491	9.85965	11.0729	5.84508	9.15993	5.1071
TrA0775C	maker	ChI	2299356	2300141	-	786	-	-	hypothetical protein	-	NCU03074	122376	9419	24.4935	35.4332	27.014	10.1477	16.3035	27.1192	9.29432	5.43896	46.5306	53.0412	54.2756	79.8672	86.6358	85.9864	37.8285	63.5492	43.8932
TrA0776W	maker	ChI	2301007	2304191	+	3185	-	-	-	-	-	108419	81480	1.09128	2.49959	0.67259	7.51648	4.02539	5.29779	0.983486	3.06949	4.67332	6.6911	6.67527	2.41022	2.10335	3.12501	3.29267	6.80963	2.70131
TrA0777C	maker	ChI	2304354	2304940	-	587	-	-	-	-	-	108418	81627	1.82569	2.09088	2.25045	3.59282	3.84821	10.3402	3.29069	0	3.23902	5.59701	6.53421	1.24069	3.0541	3.06032	2.80828	8.60754	2.39795
TrA0778W	RepeatMasker	ChI	2307702	2307803	+	102	tRNA	-	-	-	-	-	-	-	-	-	-	-	-	-	-	-	-	-	-	-	-	-	-	-
TrA0779C	maker	ChI	2308161	2308849	-	689	-	-	-	-	-	122375	111905	0	0	0	0	0	0	0	0	36.0751	23.005	45.7589	1.25424	1.81221	0.580082	1.3103	22.3619	1.39855
TrA0780C	maker	ChI	2310693	2311297	-	605	-	-	-	-	-	122374	100282	0	3.19679	0	227.966	403.028	313.931	0	11.7769	845.977	882.765	747.639	655.068	487.657	462.052	1.98169	107.411	1.83315
AT-block	-	ChI	2311500	2312000	-	500	-			-	-	-	-	-	-	-	-	-	-	-	-	-	-	-	-	-	-	-	-	-
TrA0781C	maker	ChI	2313194	2314915	-	1722	-	-	-	-	-	63717	9421	6.73057	5.60597	4.52536	12.6432	7.73824	14.8521	8.82287	5.16307	33.1278	33.4684	29.7031	39.9177	34.2672	34.0602	33.8825	33.3446	29.7973
TrA0782W	maker	ChI	2319700	2320574	+	875	-	-	anchored cell wall protein-11	-	NCU02041	22564	25347	128.511	143.404	138.101	202.644	178.848	250.616	65.3323	53.293	572.912	629.776	507.44	531.084	469.741	407.934	113.654	156.669	110.031
TrA0783C	maker	ChI	2321843	2323090	-	1248	-	-	cysteine-16	CYS3	NCU09230	63919	36257	0.811904	1.85967	3.0024	7.98884	5.9897	5.25534	4.39023	5.70917	172.504	190.937	132.612	27.1276	33.7776	28.3534	42.2696	30.9889	41.5895
AT-block	-	ChI	2324000	2327500	-	3500	-			-	-	-	-	-	-	-	-	-	-	-	-	-	-	-	-	-	-	-	-	-
Class II transposons	RepeatMasker	ChI	2326325	2326865	+	541	MULE-MuDR			-	-	-	-	-	-	-	-	-	-	-	-	-	-	-	-	-	-	-	-	-
TrA0784C	maker	ChI	2327394	2329885	-	2492	-	-	-	-	-	108412	81848	6.28376	3.59825	0	9.27448	8.27812	7.62636	0	11.0466	16.2419	19.1374	17.0718	12.6329	12.9112	9.76516	14.6845	13.397	13.5705
TrA0785W	maker	ChI	2329924	2331634	+	1711	-	-	hypothetical protein	UPC2	NCU08594	63532	81935	19.6368	14.2431	22.5917	36.0674	25.5242	24.8916	17.697	12.8877	53.8993	64.425	41.1462	39.07	37.1816	37.1222	48.0188	50.375	37.6959
TrA0786C	maker	ChI	2332437	2333372	-	936	-	-	ribosome biogenesis protein	RPF2	NCU08595	108409	36259	24.8984	14.8774	29.3568	19.1732	19.3952	21.8973	17.5609	3.04489	31.7888	38.1655	30.9956	15.3263	15.0385	12.3243	34.9685	38.6915	33.7966
TrA0787W	maker	ChI	2334253	2336301	+	2049	-	-	peroxin 5	PEX5	NCU02960	22563	123736	86.8949	107.217	110.937	266.683	221.316	227.243	42.8848	42.1901	136.475	157.107	131.603	145.109	143.857	146.489	112.793	143.016	95.4499
AT-block	-	ChI	2336500	2337500	-	1000	-			-	-	-	-	-	-	-	-	-	-	-	-	-	-	-	-	-	-	-	-	-
TrA0788W	Trinity_maker	ChI	2341639	2342743	+	1105	-	-	-	-	-	-	-	2.61823	5.99709	0	20.61	17.9359	26.4804	2.3596	9.20548	4.80529	7.39304	7.75217	8.3033	2.85646	2.28585	0.774497	6.44437	1.91786
TrA0789W	maker	ChI	2343612	2344151	+	540	-	-	-	-	-	-	9427	0	0	4.62593	9.23155	1.97755	1.51821	0	0	2.06627	1.66519	1.70945	2.33777	1.36475	1.96583	1.33213	1.10583	1.42186
TrA0790W	maker	ChI	2348973	2350623	+	1651	-	-	hypothetical protein	-	NCU02957	122371	137680	27.3673	19.1113	39.4941	122.163	128.736	117.736	27.6717	16.8973	106.376	119.334	104.377	145.987	123.168	134.034	87.1153	108.248	73.3749
AT-block	-	ChI	2351000	2351500	-	500	-			-	-	-	-	-	-	-	-	-	-	-	-	-	-	-	-	-	-	-	-	-
AT-block	-	ChI	2352500	2353000	-	500	-			-	-	-	-	-	-	-	-	-	-	-	-	-	-	-	-	-	-	-	-	-
TrA0791W	maker	ChI	2353026	2355132	+	2107	-	-	hypothetical protein	OAF1	NCU16898	78895	141745	2.11536	4.84525	6.0842	8.32574	7.4313	14.2629	10.1675	5.94993	40.3333	54.6679	46.3434	36.9767	41.4896	37.9705	61.9067	63.3839	56.0315
AT-block	-	ChI	2355000	2356000	-	1000	-			-	-	-	-	-	-	-	-	-	-	-	-	-	-	-	-	-	-	-	-	-
TrA0792C	maker	ChI	2356072	2356377	-	306	-	-	-	-	-	108405	9430	9.93389	7.58455	12.2451	179.201	146.571	158.072	23.8736	27.9413	115.266	147.196	108.816	192.397	166.42	147.553	32.9116	92.5224	30.6119
TrA0793W	Trinity_maker	ChI	2357049	2358488	+	1440	-	-	-	-	-	-	-	2.18846	3.34179	0.899208	11.4846	20.7579	12.3949	5.25942	2.05185	15.0842	16.5964	13.7664	16.9377	12.9991	15.6927	5.43787	13.5043	5.08554
TrA0794C	maker	ChI	2358495	2359388	-	894	-	-	glutaredoxin	GRX7	NCU00974	49099	141746	2.52054	8.65997	10.8744	26.0412	26.5641	27.5317	4.54312	1.7724	53.1217	56.4291	65.69	50.5302	45.6479	45.8597	37.2799	48.3643	23.5562
TrA0795W	maker	ChI	2361750	2362970	+	1221	-	-	SIL1	SIL1	NCU00968	22560	137683	12.4479	20.9088	11.2523	17.1475	50.7264	12.7574	8.97461	3.50125	24.8257	26.713	28.9449	33.3669	38.2667	33.5592	21.3076	23.0723	17.4397
TrA0796W	maker	ChI	2363362	2365111	+	1750	-	smyD1	hypothetical protein	SET5	NCU02962	63364	130936	34.6574	49.7948	31.8464	43.402	58.4411	54.0437	23.8514	32.7894	18.2726	21.4024	20.3795	25.6933	25.4822	27.419	18.8636	16.5802	24.7341
TrA0797C	maker	ChI	2365224	2366891	-	1668	-	-	hypothetical protein	-	NCU03994	108401	81850	27.3853	39.5773	28.1306	41.7023	32.9846	41.6775	12.9277	22.9248	18.8278	21.7779	18.4994	22.3028	18.4953	23.6355	15.1215	14.7603	13.3073
TrA0798W	maker	ChI	2367713	2369779	+	2067	-	-	exonuclease	RNH70	NCU02961	78886	25353	2.94124	5.0527	6.04257	7.23517	3.61642	5.55281	7.06854	12.4094	8.18712	9.45199	7.20927	6.49604	6.41771	7.01879	7.65639	6.47467	5.37378
AT-block	-	ChI	2370000	2370500	-	500	-			-	-	-	-	-	-	-	-	-	-	-	-	-	-	-	-	-	-	-	-	-
TrA0799C	maker	ChI	2371151	2375079	-	3929	-	-	integral membrane protein	FLC1	NCU09374	122366	81881	41.5359	34.425	39.4102	44.903	34.8471	43.5564	31.5225	33.819	77.1342	98.2141	69.7592	75.859	61.3145	73.6519	96.8384	72.962	77.0705
TrA0800C	maker	ChI	2378366	2381238	-	2873	-	mlh2	mutL homolog-2	MLH1	NCU09373	63710	130940	7.42312	6.37602	7.32015	6.57367	6.25862	7.20733	4.01392	5.74179	6.63024	4.31187	3.13981	1.26114	1.0798	1.14062	5.92873	4.81218	8.49368
TrA0801W	maker	ChI	2382133	2382842	+	710	-	-	6,7-dimethyl-8-ribityllumazine synthase	RIB4	NCU09371	108398	81425	31.3039	18.8689	24.3707	22.6961	27.7822	26.6612	44.5447	6.95126	90.4121	71.7769	74.4059	77.6286	63.2713	58.227	115.213	110.748	147.569
TrA0802C	maker	ChI	2383709	2386719	-	3011	-	-	hypothetical protein	-	NCU09370	22559	130942	67.9432	54.8733	50.3473	103.179	94.3706	104.862	114.677	77.8784	179.261	201.069	182.142	231.217	230.002	241.276	344.759	258.505	311.765
TrA0803C	Trinity_maker	ChI	2390245	2390852	-	608	-	-	-	-	-	-	-	3.71837	6.38772	0	1.82937	0	0	3.35107	2.61469	3.4122	2.99985	4.59738	2.5269	1.62268	2.59706	3.0798	3.15815	2.62979
TrA0804W	maker	ChI	2392321	2394163	+	1843	-	-	cation diffusion facilitator 10	MMT2	NCU09368	27599	81360	17.6731	17.2416	16.9438	9.66092	9.65781	13.2402	16.5172	11.0466	44.0084	45.8896	31.7754	13.9377	11.8543	14.0809	67.691	38.6208	52.0799
TrA0805C	maker	ChI	2394683	2400638	-	5956	-	-	stt4-like	STT4	NCU09367	63347	81388	53.5891	44.8185	48.6736	43.5367	36.7849	47.9234	20.0172	17.8498	41.3147	48.254	40.2637	47.9778	52.1826	57.5591	46.2632	40.3635	46.3337
TrA0806W	maker	ChI	2401018	2401876	+	859	-	-	proteasome catalytic beta-6	PRE7	NCU09366	78882	111938	200.102	138.668	135.112	90.295	63.1324	76.3115	126.35	200.756	236.179	202.154	223.519	374.316	431.241	355.63	369.78	339.466	367.13
TrA0807W	maker	ChI	2409868	2411920	+	2053	-	mmi1	hypothetical protein	PHO92	NCU09365	63837	81353	1.1221	0	0.691583	2.76026	2.36518	2.26975	0	1.57808	10.3314	11.0443	12.8513	16.9667	19.0567	19.2012	5.17806	4.9208	4.42148
AT-block	-	ChI	2413000	2413500	-	500	-			-	-	-	-	-	-	-	-	-	-	-	-	-	-	-	-	-	-	-	-	-
TrA0808W	maker	ChI	2413766	2414491	+	726	-	-	heat shock protein 30	HSP42	NCU09364	122363	100314	5.14343	15.7081	8.45347	35.4266	9.0345	18.0336	0	0	1768.71	957.851	3045.67	104.666	117.466	153.036	162.899	492.423	2311.04
TrA0809C	maker	ChI	2414863	2417509	-	2647	-	cel74a	Cel74a	-	NCU05955	49081	111943	6.78698	7.3156	7.3818	1358.02	576.435	1391.26	3.59798	4.49175	653.685	901.363	799.91	360.659	282.301	310.295	8.26679	11.778	10.669
AT-block	-	ChI	2417500	2418000	-	500	-			-	-	-	-	-	-	-	-	-	-	-	-	-	-	-	-	-	-	-	-	-
TrA0810W	F-augustus	ChI	2418506	2419679	+	1174	-	rad51	RecA family recombinase Rad51/Rhp51	RAD51	NCU02741	-	-	15.3524	25.2747	15.3759	30.2123	14.1575	23.2907	24.2128	24.2899	35.4554	39.2473	33.9671	42.3842	40.6867	42.6228	54.0423	42.3446	42.9467
TrA0811W	maker	ChI	2420250	2423837	+	3588	-	-	hypothetical protein	NUP120	NCU02742	78873	141754	91.5049	123.82	93.7558	101.22	77.3958	92.1929	31.5157	55.738	63.8602	76.3855	72.0423	88.3913	88.3216	94.6449	85.4796	71.4751	67.852
TrA0812C	maker	ChI	2424506	2425698	-	1193	-	-	vacuolar protein sorting protein 26	PEP8	NCU02743	63815	141755	11.2584	15.2381	11.3545	17.1203	18.3373	14.9061	27.6717	14.394	84.3415	84.801	89.047	120.328	117.394	118.307	113.837	113.965	102.478
TrA0813W	maker	ChI	2427058	2427912	+	855	-	-	60S ribosomal protein L9	RPL9B	NCU02744	78870	100322	1386.86	1367.89	569.842	1841.77	1499.4	1677.83	2520.14	3744.3	907.429	811.674	882.34	886.692	938.157	872.435	1274.16	982.622	947.009
AT-block	-	ChI	2428000	2429000	-	1000	-			-	-	-	-	-	-	-	-	-	-	-	-	-	-	-	-	-	-	-	-	-
TrA0814C	maker	ChI	2429196	2430552	-	1357	-	-	hypothetical protein	-	NCU02745	108387	130953	9.55902	11.8598	23.566	49.3801	31.0625	41.894	31.5875	31.3681	54.9707	68.957	82.7311	71.8174	81.3444	88.2399	89.7306	93.6979	83.018
TrA0815C	Trinity_maker	ChI	2431540	2431891	-	352	-	-	-	-	-	-	-	10.4459	7.97551	0	6.85228	11.009	0	18.8282	9.79387	15.1243	21.3494	16.0875	16.9582	16.968	8.99825	8.65201	11.1052	8.97093
TrA0816W	maker	ChI	2433625	2435528	+	1904	-	-	vacuolar membrane ATPase-13	VMA13	NCU02746	78866	100325	36.7429	38.0338	30.4847	34.7631	30.5321	28.5855	24.1983	20.8683	111.527	103.75	102.215	127.648	120.772	115.038	123.738	112.091	120.971
TrA0817W	maker	ChI	2436201	2437502	+	1302	-	-	glycine cleavage system T protein	GCV1	NCU02727	78864	25362	130.743	182.711	160.202	40.5848	42.6495	27.7056	86.9683	94.125	47.848	52.3626	55.4531	115.557	135.62	118.82	216.671	137.592	171.056
TrA0818C	mix_maker	ChI	2438409	2438802	-	394	-	-	-	-	-	108384	130956	0	0	0	0	0	0	0	0	0	0	0.33301	0.579613	0	0.714848	1.21103	0.354812	0
AT-block	-	ChI	2439000	2439500	-	500	-			-	-	-	-	-	-	-	-	-	-	-	-	-	-	-	-	-	-	-	-	-
TrA0819W	maker	ChI	2439911	2441489	+	1579	-	-	-	-	-	108383	81453	0	0	0	0	0	0	0	0	0.32798	0.432518	0.29903	0.0867448	0.278521	0.374444	0.271864	0.371707	0.11607
TrA0820C	maker	ChI	2443705	2444310	-	606	-	-	-	-	-	108382	130958	0	0	0	1.64523	0	6.7643	0	2.3515	10.6382	9.1728	12.6214	12.499	5.59414	8.05797	1.97842	5.97032	3.71655
AT-block	-	ChI	2444500	2455500	-	11000	-			-	-	-	-	-	-	-	-	-	-	-	-	-	-	-	-	-	-	-	-	-
TrA0821C	maker	ChI	2455475	2457085	-	1611	-	-	-	-	-	112535	93199	0	0	0	0	0	0	0	0	0.44919	0.507738	0.614311	0.475211	0.915487	0.805869	0.372336	0.472715	0.529887
TrA0822C	maker	ChI	2457698	2457940	-	243	-	-	-	-	-	-	13255	0	0	0	0	0	0	0	0	0.255096	0	0	0.472277	0	0.582469	0.493383	0.289106	0.210646
AT-block	-	ChI	2460000	2460500	-	500	-			-	-	-	-	-	-	-	-	-	-	-	-	-	-	-	-	-	-	-	-	-
TrA0823C	maker	ChI	2460476	2463071	-	2596	-	-	checkpoint protein kinase	MPS1	NCU00978	70875	93230	26.4402	24.42	21.0269	41.1223	35.9555	32.4345	19.2165	12.5948	39.3949	43.3501	41.2378	49.3154	46.9289	48.848	28.5602	29.7155	22.1466
TrA0824W	maker	ChI	2464459	2465668	+	1210	-	-	Mn2+ homeostasis protein Per1	PER1	NCU08609	82606	116840	7.12128	6.99058	7.52409	22.0222	12.866	11.5238	7.33467	4.29219	57.1959	50.3115	53.5565	80.8875	81.4659	76.7385	69.3352	66.4086	67.6327
TrA0825C	maker	ChI	2466257	2467860	-	1604	-	-	hypothetical protein	CBF1	NCU03077	112532	93207	0.739064	0	0	2.18163	1.55781	2.39193	0	1.03939	2.6224	3.27937	3.02989	3.01348	1.72013	3.04554	1.92387	3.53569	2.61349
TrA0826W	Trinity_maker	ChI	2469996	2470550	+	555	-	-	-	-	-	-	-	4.08571	2.33959	5.03629	6.03028	2.15298	1.65289	0	14.365	2.74948	4.12026	3.05752	3.47067	2.97164	4.85117	2.41718	3.25769	3.40559
AT-block	-	ChI	2470500	2471000	-	500	-			-	-	-	-	-	-	-	-	-	-	-	-	-	-	-	-	-	-	-	-	-
TrA0827C	maker	ChI	2471371	2473288	-	1918	-	-	delta-1-pyrroline-5-carboxylate dehydrogenase	PUT2	NCU03076	82601	27041	76.682	114.636	82.2565	72.5724	93.154	68.6746	36.9276	93.8481	46.9836	74.2844	79.7251	127.029	93.281	154.255	36.778	59.8629	44.8294
TrA0828C	maker	ChI	2474328	2476881	-	2554	-	-	hypothetical protein	-	NCU03079	82599	143366	64.3963	67.7297	67.4989	83.1917	77.5631	81.877	33.9526	36.3491	177.764	209.825	189.883	138.182	130.22	132.086	49.035	81.8248	43.4858
TrA0829W	maker	ChI	2482894	2486703	+	3810	-	-	hypothetical protein	-	NCU08597	6057	135064	12.2045	13.0021	8.04678	29.3237	25.1265	25.7203	15.8589	21.1556	28.1812	32.6983	27.2056	28.1283	23.554	26.0481	16.4558	18.4586	16.6609
AT-block	-	ChI	2487000	2487500	-	500	-			-	-	-	-	-	-	-	-	-	-	-	-	-	-	-	-	-	-	-	-	-
TrA0830W	maker	ChI	2488681	2490543	+	1863	-	-	hypothetical protein	-	NCU09615	124260	93233	30.7047	25.8353	28.5795	41.3107	42.9264	58.813	13.5535	24.6755	35.1535	43.3754	40.4098	37.2608	35.7317	42.4532	27.656	42.1647	26.1475
TrA0831C	maker	ChI	2491037	2491423	-	387	-	-	hypothetical protein	-	NCU03506	70894	13263	0	0	0	2.57625	0	2.11843	4.71921	0	24.8273	26.8262	20.786	20.4617	11.6163	11.5207	10.843	15.3394	14.6816
AT-block	-	ChI	2492000	2492500	-	500	-			-	-	-	-	-	-	-	-	-	-	-	-	-	-	-	-	-	-	-	-	-
AT-block	-	ChI	2493500	2494500	-	1000	-			-	-	-	-	-	-	-	-	-	-	-	-	-	-	-	-	-	-	-	-	-
AT-block	-	ChI	2495000	2495500	-	500	-			-	-	-	-	-	-	-	-	-	-	-	-	-	-	-	-	-	-	-	-	-
TrA0832W	maker	ChI	2495468	2496313	+	846	-	-	-	-	-	124259	27044	0	0	2.95272	1.1785	0	0	0	0	55.8334	59.1353	56.9731	1.7635	1.82935	2.92784	0.708582	2.74035	1.81514
TrA0833W	maker	ChI	2497221	2498090	+	870	-	-	class II aldolase/adducin domain-containing protein	-	NCU01072	112525	13265	22.6005	30.1972	15.4771	37.0635	55.5773	47.7474	0	35.3162	23.3512	29.072	36.3588	24.7445	20.2734	20.8714	18.7192	25.768	17.2526
TrA0834W	maker	ChI	2498664	2501841	+	3178	-	-	submerged protoperithecia-2	STB5	NCU07007	112524	40931	8.88821	13.0295	5.69719	37.0817	23.231	24.4512	5.12655	5.00003	19.423	24.3517	24.8938	42.2813	36.2794	41.1956	19.7717	21.2853	16.2901
TrA0835C	maker	ChI	2502126	2503227	-	1102	-	-	FAD binding domain-containing protein	BNA4	NCU11363	112523	93219	0.993389	0	0	0.977458	0	0	0	0	1.94473	3.20572	1.9393	3.15037	2.02305	4.44047	1.76312	3.03051	1.85679
AT-block	-	ChI	2503500	2504000	-	500	-			-	-	-	-	-	-	-	-	-	-	-	-	-	-	-	-	-	-	-	-	-
TrA0836C	maker	ChI	2504592	2506515	-	1924	-	-	membrane transporter	TPO3	NCU05580	28409	13268	1.32973	3.04576	1.63911	20.2803	23.1233	20.442	0	5.61027	9.6399	9.22591	12.071	50.3784	51.7908	46.3906	3.61879	9.77269	4.93734
TrA0837C	maker	ChI	2507756	2508754	-	999	-	-	-	-	-	112521	13269	1.01427	3.48479	0	10.9781	9.62052	10.6685	1.82816	0	2.10971	3.43676	2.50808	0.804148	0.959016	0.495886	0.720073	1.26581	0.768575
TrA0838C	Trinity_maker	ChI	2509495	2509924	-	430	-	-	-	-	-	-	-	0	0	0	0	0	0	0	0	3.24357	2.61397	3.64182	4.6706	4.07046	4.73171	4.87933	3.67601	3.27359
AT-block	-	ChI	2509500	2510000	-	500	-			-	-	-	-	-	-	-	-	-	-	-	-	-	-	-	-	-	-	-	-	-
TrA0839W	maker	ChI	2511105	2511921	+	817	-	-	hypothetical protein	-	NCU07284	112520	39912	0	0	0	31.4148	35.4188	29.911	0	0	13.2612	16.539	8.52904	23.7901	18.5769	16.6656	0.596478	2.79613	0.0848874
AT-block	-	ChI	2511500	2512000	-	500	-			-	-	-	-	-	-	-	-	-	-	-	-	-	-	-	-	-	-	-	-	-
TrA0840C	maker	ChI	2512224	2514660	-	2437	-	-	endopolyphosphatase	PPN1	NCU02996	112519	39913	4.6845	3.21896	2.30975	10.1406	9.38034	10.2337	6.75482	3.29406	49.9803	49.4708	45.6645	31.6223	22.385	26.4038	21.1737	106.613	17.2043
TrA0841W	maker	ChI	2522604	2522841	+	238	-	-	-	-	-	112518	135075	0	0	0	0	0	0	0	0	1.10693	0.973165	0.784953	0	0	0	3.56822	0.418171	0.304685
AT-block	-	ChI	2523000	2532000	-	9000	-			-	-	-	-	-	-	-	-	-	-	-	-	-	-	-	-	-	-	-	-	-
TrA0842W	maker	ChI	2532406	2533698	+	1293	-	-	hypothetical protein	-	NCU05018	123441	102928	22.9959	19.7521	10.6298	31.1123	24.2355	20.9319	12.9527	12.1277	11.0787	12.5228	9.25911	11.8833	10.6625	11.2429	12.9245	12.3067	10.5278
AT-block	-	ChI	2533500	2540000	-	6500	-			-	-	-	-	-	-	-	-	-	-	-	-	-	-	-	-	-	-	-	-	-
TrA0843W	maker	ChI	2539650	2541300	+	1651	-	-	-	-	-	110686	38164	5.5981	2.13708	0	0	0	0	0	0	3.08229	3.16144	3.40002	2.11351	2.30726	3.77961	5.74069	3.81668	3.01655
TrA0844C	maker	ChI	2542237	2543070	-	834	-	-	-	-	-	67509	87383	1.32973	3.04576	0	2.61682	0	2.15179	2.39676	0	2.60318	1.18006	0.951833	1.20487	0.19343	1.30024	4.24815	3.08854	3.15721
AT-block	-	ChI	2545000	2546500	-	1500	-			-	-	-	-	-	-	-	-	-	-	-	-	-	-	-	-	-	-	-	-	-
TrA0845W	maker	ChI	2546781	2547911	+	1131	-	-	-	-	-	110684	87602	0	0	0	0	0	0	1.81184	0	0.368977	0.405485	0.261651	0.227705	0.511782	0.772292	0.118941	0.209085	0.152342
AT-block	-	ChI	2548000	2549000	-	1000	-			-	-	-	-	-	-	-	-	-	-	-	-	-	-	-	-	-	-	-	-	-
TrA0846C	maker	ChI	2548816	2549454	-	639	-	-	aconitate hydratase	MRPL49	NCU00977	67366	133077	88.7987	74.4568	84.0485	62.4105	43.4504	50.0368	51.446	20.0705	59.563	64.0918	59.6417	56.5735	58.8189	55.8186	116.14	97.0235	80.3453
TrA0847W	maker	ChI	2549866	2550630	+	765	-	-	ribosome biogenesis protein nsa-2	NSA2	NCU00981	81001	102927	66.2259	43.9904	37.5516	69.0737	73.9837	84.6625	31.0357	42.8434	52.5077	64.5418	50.6803	45.1553	47.3007	39.1316	76.6369	76.0382	66.5097
AT-block	-	ChI	2551000	2551500	-	500	-			-	-	-	-	-	-	-	-	-	-	-	-	-	-	-	-	-	-	-	-	-
TrA0848W	maker	ChI	2551571	2553231	+	1661	-	prmt1	protein arginine N-methyltransferase-1	HMT1	NCU07459	80997	102923	10.7378	21.2411	14.4393	24.9732	37.0362	26.0641	47.5058	12.3556	66.1088	67.4915	69.6839	61.9147	57.935	55.9751	60.5236	68.9329	49.2146
AT-block	-	ChI	2553500	2554000	-	500	-			-	-	-	-	-	-	-	-	-	-	-	-	-	-	-	-	-	-	-	-	-
TrA0849C	maker	ChI	2554037	2555713	-	1677	-	-	N-acetylglucosamine-phosphate mutase	PCM1	NCU07458	80994	102919	26.8951	10.7448	14.6488	14.155	24.3898	14.17	46.222	19.352	106.222	96.3289	99.6367	114.055	125.876	117.732	140.466	127.019	145.504
TrA0850W	maker	ChI	2557592	2559346	+	1755	-	mus81	crossover junction endonuclease mus-81	MUS81	NCU07457	67527	11459	9.81502	12.5631	8.54017	17.6109	16.4289	10.2771	11.4471	4.87182	14.1284	17.9794	12.3231	14.1901	11.7999	13.4282	18.8548	12.0691	7.7291
TrA0851C	maker	ChI	2559430	2560180	-	751	-	rib5	riboflavin-5	RIB5	NCU07456	110678	133072	128.461	119.019	76.5057	124.981	187.107	142.478	174.308	121.796	45.1225	39.7085	42.1728	44.6302	43.3572	42.8451	77.1955	62.9973	68.3953
TrA0852W	maker	ChI	2560829	2561992	+	1164	-	-	TPR domain-containing protein	ACL4	NCU09382	123437	102917	17.4099	21.9326	12.8763	35.1179	29.3575	26.7643	40.7944	11.0181	26.6805	28.0914	24.018	20.8033	24.8821	20.0637	35.329	29.2418	36.6313
TrA0853C	maker	ChI	2562280	2563112	-	833	-	-	RWD domain-containing protein	GIR2	NCU09381	80990	102915	33.629	46.8863	59.4762	53.2313	40.0647	50.8699	86.9683	49.3509	71.2015	66.765	73.2623	62.1014	75.8236	64.3364	83.5612	74.8653	77.113
TrA0854W	maker	ChI	2566398	2569667	+	3270	-	-	hypothetical protein	MDG1	NCU03870	23070	102911	11.8411	18.7271	11.1208	24.9668	30.307	26.0047	35.5713	26.1688	330.19	357.689	344.908	364.535	374.512	378.779	206.692	229.054	220.956
TrA0855W	maker	ChI	2571249	2573030	+	1782	-	-	RING-15 protein	MAG2	NCU11263	26746	66489	31.2733	28.0016	34.344	50.9134	27.5659	38.1853	20.4976	12.7947	67.2756	72.0666	56.8338	63.4998	58.1881	64.4158	134.828	107.035	94.8196
TrA0856W	maker	ChI	2573711	2575930	+	2220	-	-	U3 small nucleolar ribonucleoprotein Mpp10	MPP10	NCU03952	67325	43217	4.1078	6.27263	6.18874	13.024	9.13949	7.38588	23.8575	23.1082	19.0153	22.3512	18.3849	18.1967	17.3287	17.6606	32.6733	24.5568	28.2682
TrA0857C	maker	ChI	2576457	2578232	-	1776	-	-	histone H1-binding protein	-	NCU04238	51228	114525	105.137	203.942	191.157	73.7087	54.0172	59.5469	157.524	188.523	202.648	213.907	227.184	243.072	233.277	263.116	243.905	215.747	229.877
TrA0858W	maker	ChI	2579317	2579796	+	480	-	-	-	-	-	-	87398	5.15652	2.95276	0	0	0	2.08609	0	0	2.52369	3.74409	2.18109	0.584038	1.31266	1.08046	0.915207	2.32388	0.911729
TrA0859W	F-augustus	ChI	2582060	2583307	+	1248	-	-	-	-	-	-	-	0	1.24377	0	6.41162	4.57825	2.63612	1.95749	1.52734	6.17889	8.41115	6.07771	5.65822	3.47551	6.06817	2.57003	4.66845	2.79801
TrA0860W	maker	ChI	2584554	2586836	+	2283	-	-	pentafunctional AROM polypeptide	ARO1	NCU04298	5296	133064	2.36521	7.0428	1.7493	15.3601	13.4606	13.396	5.96841	5.32216	24.8011	32.1335	24.6875	32.093	31.4467	30.6273	18.5267	22.1713	11.7334
AT-block	-	ChI	2588000	2589000	-	1000	-			-	-	-	-	-	-	-	-	-	-	-	-	-	-	-	-	-	-	-	-	-
TrA0861W	maker	ChI	2593394	2596519	+	3126	-	-	transcription factor	OAF1	NCU04295	67339	87725	4.96133	6.55614	2.35217	18.025	16.893	25.6294	10.3183	10.1978	19.7288	24.6007	24.1641	35.4448	34.5028	35.9314	19.2821	23.4308	17.9299
AT-block	-	ChI	2596500	2597000	-	500	-			-	-	-	-	-	-	-	-	-	-	-	-	-	-	-	-	-	-	-	-	-
TrA0862C	maker	ChI	2597003	2598790	-	1788	-	-	hypothetical protein	VBA1	NCU04322	27181	66301	0	2.14103	1.53629	3.06583	2.62701	8.06724	2.24641	2.62917	7.5865	7.89305	6.08266	10.6576	15.2742	11.4033	4.9402	3.86692	3.30544
TrA0863W	maker	ChI	2607608	2610624	+	3017	-	-	hypothetical protein	-	NCU04310	67334	87338	6.67078	2.81464	2.59667	43.8738	47.3626	47.156	3.79695	3.45636	23.1113	32.0922	20.3794	39.8849	38.1762	40.2894	7.93465	10.589	5.79978
TrA0864C	maker	ChI	2611005	2612198	-	1194	-	-	dihydroorotate dehydrogenase	URA1	NCU04318	67494	133060	0	0	0	0	0	0	0	0	1.79676	2.88776	2.26954	5.30157	4.40578	4.03851	0.325794	1.71814	0.695477
AT-block	-	ChI	2613000	2613500	-	500	-			-	-	-	-	-	-	-	-	-	-	-	-	-	-	-	-	-	-	-	-	-
TrA0865C	maker	ChI	2613575	2615555	-	1981	-	-	hypothetical protein	FRE2	NCU03868	110666	38144	0.587395	0.672717	0	6.35773	2.47624	4.27739	0	0	92.5691	114.065	117.959	56.5501	55.5395	49.3954	0.695027	0.91634	0.474779
TrA0866W	maker	ChI	2615691	2616022	+	332	-	-	-	-	-	-	120327	0	0	0	0	5.08513	11.7119	0	0	115.416	171.277	169.864	81.9739	85.6285	70.77	0	1.00361	0.731244
TrA0867C	maker	ChI	2620879	2621511	-	633	-	-	hypothetical protein	-	NCU03864	110665	87576	0	0	0	0	2.40513	1.84647	0	0	2.65265	2.02524	4.30664	9.30514	6.80532	9.40412	1.89019	1.10759	1.38343
AT-block	-	ChI	2622000	2622500	-	500	-			-	-	-	-	-	-	-	-	-	-	-	-	-	-	-	-	-	-	-	-	-
TrA0868C	maker	ChI	2623231	2624301	-	1071	-	pad1	-	-	-	80980	102903	0.946084	1.08351	0	557.616	516.49	484.551	59.6841	82.4935	1224.31	1445.25	1215.11	1133.28	995.834	1031.15	4.70165	325.124	2.10292
TrA0869C	maker	ChI	2625157	2626929	-	1773	-	-	4-coumarate-CoA ligase 1	ACS1	NCU03295	110663	87569	0	0	0	0.593457	0	0.487996	1.0871	0	0.885546	1.31377	0.745706	0.614804	1.40375	1.43225	0.285457	0.397262	0.274216
TrA0870W	maker	ChI	2628429	2629675	+	1247	-	-	thymine dioxygenase	-	NCU06416	123431	102900	4.70407	2.15494	0	0	0	0	0	0	4.83473	5.1613	2.38766	4.04922	3.14768	4.20546	3.33961	7.92544	5.3706
TrA0871W	maker	ChI	2631789	2633093	+	1305	-	-	aromatic-8	-	NCU02785	67290	87457	0	0	0	0.76399	1.63659	0.628225	0	0	1.94752	2.0045	1.81893	1.495	1.18592	0.813448	0.275614	0.699835	0
TrA0872C	maker	ChI	2633921	2635044	-	1124	-	-	hypothetical protein	-	NCU10101	110660	87440	2.1861	3.75546	1.34736	0	1.15197	0	0	1.53723	1.00305	1.67548	1.42257	0.742805	0.795002	0.76343	0.905334	1.85673	1.2148
TrA0873W	maker	ChI	2636558	2638075	+	1518	-	-	-	-	-	28185	133052	1.41024	0	0	1.38762	0.74313	2.85259	1.27094	0	8.75686	12.2875	11.517	14.7747	14.0521	13.2971	3.75445	13.591	4.66632
TrA0874C	maker	ChI	2639647	2641989	-	2343	-	-	hypothetical protein	-	NCU16898	110658	11437	10.2024	14.1442	9.92846	27.4745	34.5207	36.495	15.4856	9.81723	91.9475	100.677	100.284	120.724	114.392	132.201	60.4861	97.4305	71.4232
AT-block	-	ChI	2647000	2647500	-	500	-			-	-	-	-	-	-	-	-	-	-	-	-	-	-	-	-	-	-	-	-	-
AT-block	-	ChI	2648000	2648500	-	500	-			-	-	-	-	-	-	-	-	-	-	-	-	-	-	-	-	-	-	-	-	-
TrA0875C	maker	ChI	2648680	2653294	-	4615	-	-	ABC drug exporter AtrF	PDR18	NCU08056	80973	142607	8.33351	7.57905	4.83406	7.23517	5.68295	10.9073	0.441784	5.17057	7.54235	6.68362	6.47558	14.5189	18.4331	18.1804	27.8124	21.8711	24.021
AT-block	-	ChI	2654500	2655500	-	1000	-			-	-	-	-	-	-	-	-	-	-	-	-	-	-	-	-	-	-	-	-	-
TrA0876C	maker	ChI	2656829	2658080	-	1252	-	-	-	-	-	123429	138668	9.96319	10.2693	11.0531	22.5478	15.7504	13.7042	3.59161	1.40119	27.3675	34.6435	28.7214	41.8655	38.4063	39.595	28.6468	29.2202	26.726
TrA0877C	maker	ChI	2659230	2661393	-	2164	-	cdc15	serine/threonine protein kinase-20; Protein kinase of the Mitotic Exit Network; localized to the spindle pole bodies at late anaphase; promotes mitotic exit by directly switching on the kinase activity of Dbf2p; required for spindle disassembly after meiosis II; relocalizes to the cytoplasm upon DNA replication stress	CDC15	NCU02885	-	87708	0	0	0	1.88292	1.00838	1.54832	0	0	0.380475	0.385958	0.560363	1.24625	1.70497	2.50602	0.396244	0.613633	0.580024
TrA0878W	maker	ChI	2662597	2663115	+	519	-	-	-	-	-	-	87465	95.6639	78.2568	45.7245	105.656	150.202	123.212	119.644	151.012	34.2786	24.571	22.6139	45.3304	44.0192	46.0891	69.0708	73.8398	79.986
TrA0879C	maker	ChI	2664757	2666011	-	1255	-	-	hypothetical protein	RSB1	NCU03863	67430	87730	79.1607	49.3588	35.7786	29.4256	47.2758	28.4664	9.51216	11.1329	10.0085	8.79903	6.69663	7.5712	6.52523	4.79172	40.1722	27.351	30.2146
TrA0880W	maker	ChI	2668252	2669913	+	1662	-	-	arrestin domain-containing protein	ART10	NCU08967	110655	133046	14.0222	15.3608	14.2786	8.39837	7.71031	11.8387	18.6809	18.0055	13.3898	14.067	15.274	13.0507	12.6375	13.5834	49.9911	36.796	39.1757
TrA0881W	maker	ChI	2670360	2671629	+	1270	-	tgl2	triacylglycerol lipase	TGL2	NCU03862	67507	87447	21.8211	28.2503	26.8979	15.87	14.9983	16.1203	25.6508	21.3484	14.3943	15.3082	9.13721	8.27414	11.3167	12.2588	22.0027	18.7143	23.9161
TrA0882C	maker	ChI	2672313	2672590	-	278	-	-	hypothetical protein	-	NCU11337	110653	120324	865.49	894.503	604.984	280.408	189.103	217.768	1284.14	1543.76	647.002	308.25	283.319	106.993	124.363	123.479	2085	1387.49	1913.38
TrA0883W	maker	ChI	2678402	2680263	+	1862	-	-	hypothetical protein	-	NCU01356	51217	138666	36.0269	48.9962	63.8378	48.004	46.6702	61.943	20.2926	12.6667	16.9434	19.4979	22.0764	26.1831	24.0197	22.594	42.2731	41.8914	33.4043
TrA0884C	F-augustus	ChI	2680065	2680787	-	723	-	-	hypothetical protein	-	NCU01355	110651	-	11.2117	11.2352	3.45505	6.89493	14.7701	3.4018	7.57815	0	8.14506	5.65324	5.74547	8.41281	8.05261	7.14552	12.2711	11.4659	9.06217
TrA0885W	maker	ChI	2682814	2686431	+	3618	-	-	hypothetical protein	HCM1	NCU11138	67209	87449	3.08066	4.16962	6.90437	6.61364	8.55955	7.93095	10.6006	6.69573	31.4567	35.9248	30.6718	30.039	28.5783	29.4582	23.0307	28.4467	20.0617
TrA0886C	maker	ChI	2687336	2690225	-	2890	-	-	polarized growth protein Boi2	BOI2	NCU06648	123426	102886	9.76371	14.081	15.6014	28.8214	25.1534	19.6034	26.0719	14.2399	37.9407	45.6283	40.004	52.303	53.1289	52.585	33.1607	34.1109	29.302
TrA0887C	maker	ChI	2691671	2693260	-	1590	-	-	-	-	-	67470	87678	0.666178	0	0	1.31099	0.702089	3.23406	1.20075	0	0.326039	0.537448	0.433505	0.377263	0.290717	0.697929	0.315298	0.392602	0.403843
TrA0888W	maker	ChI	2695827	2700427	+	4601	-	-	hypothetical protein	NFI1	NCU09846	110648	11422	1.14784	1.64321	0.707448	0.282358	0	0.464363	0	0	1.28155	1.11124	1.38184	1.52758	1.37751	1.50319	3.2596	2.91476	2.98628
TrA0889C	maker	ChI	2701222	2702155	-	934	-	-	epoxide hydrolase	-	NCU04332	110647	87396	5.90476	5.40996	10.19	39.5084	38.583	30.5765	6.38578	14.9476	7.51372	11.2424	10.3746	12.0381	13.3135	8.90811	5.86884	10.6853	3.99713
TrA0890W	maker	ChI	2702831	2703874	+	1044	-	-	cytoplasmic ribosomal protein-4	RPL5	NCU04331	51212	102884	1466.94	1740.02	1848.08	2300.03	1898.45	2179.91	4785.84	6013.57	561.372	485.259	502.173	550.082	658	536.964	926.031	699.049	789.261
TrA0891W	maker	ChI	2707199	2711458	+	4260	-	-	hypothetical protein	MHP1	NCU04329	80961	142604	28.7564	44.429	37.4533	65.9333	49.4626	66.5086	21.0261	10.6828	111.96	135.98	141.246	97.8638	101.202	108.438	89.3654	94.5825	82.9957
AT-block	-	ChI	2711500	2713000	-	1500	-			-	-	-	-	-	-	-	-	-	-	-	-	-	-	-	-	-	-	-	-	-
AT-block	-	ChI	2713500	2714000	-	500	-			-	-	-	-	-	-	-	-	-	-	-	-	-	-	-	-	-	-	-	-	-
TrA0892C	maker	ChI	2714924	2718645	-	3722	-	psd2	phosphatidylserine decarboxylase proenzyme	PSD2	NCU01004	80958	114497	26.8412	27.4465	18.1186	53.136	38.3911	49.1228	35.1329	27.4127	177.911	200.872	201.198	210.056	213.583	243.466	213.545	194.762	202.747
TrA0893W	maker	ChI	2721678	2723071	+	1394	-	pct1	phosphorylcholine transferase	PCT1	NCU03880	67523	133032	261.486	262.034	243.808	142.665	165.172	147.828	111.786	134.368	168.43	152.809	160.341	148.272	156.537	180.057	253.469	233.74	304.625
TrA0894W	maker	ChI	2730689	2734359	+	3671	-	-	hypothetical protein	SDD4	NCU03878	67418	87655	2.19082	0	0.90018	7.54492	8.08124	10.9311	0	2.05407	16.8653	23.8315	17.8918	35.3182	26.9292	30.3737	4.70928	19.253	3.87362
AT-block	-	ChI	2734500	2735000	-	500	-			-	-	-	-	-	-	-	-	-	-	-	-	-	-	-	-	-	-	-	-	-
TrA0895C	maker	ChI	2735407	2738365	-	2959	-	-	heterogeneous nuclear ribonucleoprotein HRP1	HRP1	NCU17030	80956	26245	63.4922	65.2183	50.8314	65.6943	83.4711	62.4937	20.0566	29.4575	68.5955	67.1182	63.6786	69.5401	63.1278	73.7873	75.2811	75.3129	73.507
TrA0896W	maker	ChI	2739493	2741752	+	2260	-	gyp1	TBC1 domain family member 22A	GYP1	NCU04241	123422	102872	156.833	195.651	122.898	202.267	223.139	207.564	66.6324	81.1365	65.2093	72.4822	71.6221	88.9432	91.2551	91.2694	73.168	70.3886	45.1884
TrA0897W	maker	ChI	2742186	2744151	+	1966	-	-	-	-	-	-	87423	3.7174	4.86556	3.92767	8.88319	11.1937	8.59364	2.87159	0.74686	15.9844	22.0217	19.145	19.1874	16.4157	17.915	13.824	13.6602	9.30918
TrA0898W	maker	ChI	2746743	2748857	+	2115	-	-	threonine synthase	THR4	NCU03425	67446	87314	1.90462	0	1.56516	2.49876	8.02916	11.8146	2.28864	1.78573	25.2847	31.0388	24.5814	47.4586	45.5756	43.9874	8.4886	12.7652	9.30091
AT-block	-	ChI	2749000	2749500	-	500	-			-	-	-	-	-	-	-	-	-	-	-	-	-	-	-	-	-	-	-	-	-
TrA0899C	maker	ChI	2750147	2751422	-	1276	-	-	hypothetical protein	ORT1	NCU01810	110638	133026	43.3533	66.9705	74.5671	137.894	71.1918	102.785	5.45174	8.50751	50.3307	61.8991	43.0389	77.9934	62.4038	70.77	24.217	38.3769	17.0624
TrA0900C	maker	ChI	2754115	2755316	-	1202	-	-	zinc finger containing protein	TMA46	NCU01795	51197	26243	83.3299	82.2356	54.6369	85.4827	56.0566	92.5271	44.7396	41.142	155.54	167.64	134.122	170.288	165.963	163.582	211.463	191.459	157.905
TrA0901W	maker	ChI	2757876	2759653	+	1778	-	-	RNA binding domain-containing protein	YRA1	NCU01793	110636	38112	131.491	97.4412	127.125	109.087	127.711	108.477	53.4423	47.1377	212.858	219.133	241.514	206.457	206.838	205.917	176.482	179.252	165.218
AT-block	-	ChI	2760000	2760500	-	500	-			-	-	-	-	-	-	-	-	-	-	-	-	-	-	-	-	-	-	-	-	-
TrA0902C	maker	ChI	2760690	2761737	-	1048	-	-	heat shock protein 90a	SBA1	NCU01792	42462	114486	184.923	131.271	212.876	216.544	148.182	215.16	220.372	139.707	452.149	415.141	517.742	406.086	438.845	429.423	383.185	443.609	481.915
TrA0903W	maker	ChI	2762945	2763696	+	752	-	-	SNF7 family protein	VPS24	NCU01791	23063	138657	100.293	121.618	147.262	226.395	107.254	177.81	93.0447	174.237	68.0336	82.8168	87.147	68.6576	71.6585	70.0489	87.4322	92.9545	79.1276
TrA0904C	Trinity_maker	ChI	2765135	2766035	-	901	-	-	-	-	-	-	-	1.75913	0	2.1684	3.46183	9.26977	2.84664	3.17072	0	2.47522	2.27072	3.09075	2.78939	2.17508	2.82589	2.28961	1.28065	1.0664
TrA0905C	maker	ChI	2767097	2767398	-	302	-	-	-	-	-	-	11406	0	0	0	0	7.11918	0	0	0	4.13255	3.26983	2.19787	1.53018	0.982622	2.359	0.799281	1.87341	0.341247
AT-block	-	ChI	2770500	2771000	-	500	-			-	-	-	-	-	-	-	-	-	-	-	-	-	-	-	-	-	-	-	-	-
TrA0906W	maker	ChI	2777068	2777529	+	462	-	-	hypothetical protein	-	NCU01790	23062	26240	0	0	0	17.2642	32.3599	24.8434	3.9531	9.2533	86.9445	113.064	92.6245	106.566	80.5559	76.8973	18.1655	51.8532	22.2697
AT-block	-	ChI	2778000	2778500	-	500	-			-	-	-	-	-	-	-	-	-	-	-	-	-	-	-	-	-	-	-	-	-
TrA0907C	Trinity_maker	ChI	2780167	2781980	-	1814	-	-	-	-	-	-	-	3.14481	2.88128	6.97765	16.7096	22.5375	14.758	7.93565	7.07639	8.92692	7.45912	6.30301	8.83343	6.63316	8.12691	5.13504	7.89307	3.43154
AT-block	-	ChI	2785000	2785500	-	500	-			-	-	-	-	-	-	-	-	-	-	-	-	-	-	-	-	-	-	-	-	-
TrA0908W	Trinity_maker	ChI	2786130	2786490	+	361	-	-	-	-	-	-	-	0	0	0	0	7.14299	2.74192	0	0	2.2805	1.91378	1.76418	4.98971	1.72534	2.84027	3.60879	3.64186	2.22553
TrA0909W	maker	ChI	2790264	2795400	+	5137	-	ham-5	hyphal anastomosis-5	-	NCU01789	67350	87315	9.64365	6.93488	9.95219	14.5645	13.4726	21.5937	9.29741	3.78488	42.5329	51.4937	51.3566	81.4114	78.5902	87.0136	46.3593	56.1882	42.0554
Class I transposons	RepeatMasker	ChI	2794466	2794621	+	156	LINE-R1			-	-	-	-	-	-	-	-	-	-	-	-	-	-	-	-	-	-	-	-	-
Class I transposons	RepeatMasker	ChI	2794478	2794648	+	171	LTR-Gypsy			-	-	-	-	-	-	-	-	-	-	-	-	-	-	-	-	-	-	-	-	-
AT-block	-	ChI	2795500	2796000	-	500	-			-	-	-	-	-	-	-	-	-	-	-	-	-	-	-	-	-	-	-	-	-
TrA0910W	maker	ChI	2797374	2798078	+	705	-	-	phosphatidylinositol N-acetylglucosaminyltransferase	GPI15	NCU01783	110631	87466	1.70582	9.76798	6.30808	10.0708	10.7866	12.4217	6.14927	19.192	15.0274	14.0372	15.7625	18.1612	14.6401	12.2716	11.1011	13.128	10.427
TrA0911C	maker	ChI	2798279	2800168	-	1890	-	-	pseudouridylate synthase 3	DEG1	NCU01784	80941	87749	21.2142	23.6563	12.3868	32.4096	17.6509	17.1646	32.1998	18.058	17.5548	19.9523	18.9271	19.0324	21.3984	20.3147	41.8797	30.5396	33.3915
TrA0912W	maker	ChI	2800602	2801334	+	733	-	rho1	hypothetical protein	RHO2	NCU16559	5278	114478	77.2518	63.7828	59.7925	302.284	79.5228	93.0307	29.1436	12.6331	38.5778	34.0608	38.4627	36.0162	29.6616	30.6168	26.5718	32.6974	29.6776
TrA0913C	maker	ChI	2801482	2802023	-	542	-	-	hypothetical protein	RPC17	NCU01785	110628	87625	15.8675	10.3842	13.9709	55.761	28.6679	45.852	20.4288	19.1276	62.1269	75.8938	91.1599	45.9567	46.3283	52.8796	52.8384	57.4438	47.7517
TrA0914W	maker	ChI	2804030	2805385	+	1356	-	-	ribose-phosphate pyrophosphokinase II	PRS5	NCU01786	67215	87630	29.7392	21.895	30.1122	20.9016	20.1486	31.7965	38.2879	34.3556	141.13	145.669	149.566	77.5916	76.5549	78.9301	133.967	100.187	105.486
AT-block	-	ChI	2806000	2806500	-	500	-			-	-	-	-	-	-	-	-	-	-	-	-	-	-	-	-	-	-	-	-	-
TrA0915C	maker	ChI	2806763	2810612	-	3850	-	-	ubiquitin conjugating enzyme	UBC11	NCU09122	67286	87399	1.78233	1.70102	1.0985	1.75375	3.13069	4.807	1.07085	0.417769	7.01479	7.71685	6.76565	6.59444	7.66998	8.1538	5.06141	5.32405	3.69159
TrA0916W	maker	ChI	2812566	2814395	+	1830	-	-	hypothetical protein	-	NCU03554	67324	52074	3.87584	5.07295	5.46011	8.717	9.33664	7.16794	0.997997	0.778693	19.6465	23.3177	22.0508	17.2459	10.7122	12.6071	9.17207	6.98688	6.32146
TrA0917C	maker	ChI	2814747	2815513	-	767	-	set2A	hypothetical protein	-	NCU08475	5275	11395	14.6143	22.3161	22.0176	15.9777	10.2681	11.8245	0	9.13467	25.133	22.9255	22.824	40.8293	40.1552	39.8081	31.8944	30.2852	29.3669
AT-block	-	ChI	2818000	2818500	-	500	-			-	-	-	-	-	-	-	-	-	-	-	-	-	-	-	-	-	-	-	-	-
TrA0918W	maker	ChI	2820142	2822911	+	2770	-	-	hypothetical protein	SRP54	NCU03562	110623	87751	0	0.448218	1.44728	0	0.412467	0.63332	0	0	1.36475	0.726209	1.04418	1.9504	2.24876	1.0934	1.20401	1.83162	1.79916
AT-block	-	ChI	2823000	2823500	-	500	-			-	-	-	-	-	-	-	-	-	-	-	-	-	-	-	-	-	-	-	-	-
TrA0919C	maker	ChI	2824358	2824930	-	573	-	-	ribosomal protein L26	RPL26A	NCU03565	23059	138653	34.5148	53.6455	51.6618	80.0517	46.7684	55.8524	182.189	131.753	524.864	530.453	523.959	514.9	610.732	570.292	831.66	581.337	546.245
TrA0920C	maker	ChI	2825577	2826632	-	1056	-	-	cytochrome-c oxidase assembly protein	COX11	NCU01657	80932	138652	693.157	869.316	838.469	127.376	145.112	186.629	80.6047	153.921	79.7711	63.5168	64.1747	53.3163	59.916	62.4683	250.506	180.691	215.033
TrA0921C	maker	ChI	2827303	2829327	-	2025	-	-	amine oxidase	FMS1	NCU01678	110620	87701	448.637	302.151	389.625	127.291	130.295	136.123	111.418	81.5571	80.8186	56.6052	63.1991	72.9	73.7894	85.8142	238.352	193.394	191.839
TrA0922W	maker	ChI	2831187	2834706	+	3520	-	vti1	hypothetical protein	VTI1	NCU03366	67473	87469	96.9601	101.571	77.6023	141.073	99.7654	128.273	98.564	116.327	145.511	145.919	129.6	167.435	162.433	177.166	193.622	208.592	228.032
TrA0923W	maker	ChI	2835764	2837930	+	2167	-	-	hypothetical protein	RQC1	NCU03367	51171	138649	14.8726	19.2307	10.0535	12.2738	13.1462	14.3626	12.1064	2.69888	14.5872	13.934	13.7991	21.4095	22.8557	22.2161	22.0824	18.4779	17.3532
TrA0924W	maker	ChI	2843094	2845654	+	2561	-	-	hypothetical protein	ASG1	NCU03417	67483	133005	7.88365	9.02878	8.69492	29.3958	28.8616	26.8578	9.7225	11.0873	10.8644	12.5866	10.9623	20.3961	20.582	20.1993	16.2507	15.6069	10.6273
TrA0925C	maker	ChI	2846160	2846949	-	790	-	-	hypothetical protein	-	NCU12152	110615	87352	0	0	0	0	0	0	0	6.16887	2.68347	2.59511	4.85244	6.12734	3.8284	3.37	2.07605	2.73712	2.43748
TrA0926C	Trinity_maker	ChI	2847328	2848031	-	704	-	-	-	-	-	-	-	0	0	0	4.65891	3.32672	7.66199	0	0	1.0621	0.63665	0.616225	0.178759	1.14792	1.21257	0.746991	1.20371	1.27569
TrA0927W	maker	ChI	2848506	2849888	+	1383	-	-	nonspecific lipid-transfer protein	POT1	NCU03372	5270	87321	13.9204	24.3331	11.7404	71.3693	60.9995	62.2433	11.885	16.486	25.7724	32.1546	43.2422	52.1124	56.1651	61.4056	11.7898	28.4211	12.0288
TrA0928W	maker	ChI	2850872	2851278	+	407	-	-	hypothetical protein	ATX1	NCU03368	80922	138648	1114.99	1099.85	752.409	392.396	493.197	329.25	322.726	503.618	706.765	322.716	391.115	386.232	356.349	367.492	1097.81	814.536	1060.13
TrA0929W	maker	ChI	2854744	2855888	+	1145	-	-	alcohol dehydrogenase-1	ADH2	NCU01754	80920	138647	585.819	877.43	1145.5	408.379	380.092	381.354	564.065	381.076	1232.64	1140.82	1299.66	1950.33	2344.55	2261.04	979.796	1696.75	1324.5
AT-block	-	ChI	2856000	2856500	-	500	-			-	-	-	-	-	-	-	-	-	-	-	-	-	-	-	-	-	-	-	-	-
TrA0930C	maker	ChI	2856557	2858305	-	1749	-	-	actin-related protein-3	ARP3	NCU01756	123408	102834	637.976	749.942	747.701	489.084	538.378	489.545	161.513	305.898	215.905	225.465	239.423	266.914	272.951	272.007	345.177	329.943	316.679
TrA0931W	maker	ChI	2859678	2861668	+	1991	-	-	asparaginase	-	NCU01757	67448	87732	19.7516	33.9309	29.2164	49.8827	38.8571	46.8781	2.3734	5.55559	26.4225	37.1814	25.9203	38.7019	28.4443	36.4656	25.7858	32.1364	20.3218
TrA0932C	maker	ChI	2862200	2863288	-	1089	-	tfb4	transcription factor TFIIH subunit Tfb4	TFB4	NCU01580	67476	87450	0	0	1.14692	0	1.96121	1.50566	1.67707	1.30855	37.3978	36.4816	42.0804	34.8822	31.739	26.3844	25.2115	30.6751	23.1258
TrA0933W	Trinity_maker	ChI	2863821	2864266	+	446	-	-	-	-	-	-	-	0	6.09153	0	2.61682	0	2.15179	0	11.2205	2.44048	1.931	2.59591	2.40973	3.2883	3.15772	3.14677	3.22683	3.35873
TrA0934W	maker	ChI	2865052	2867219	+	2168	-	-	CRO1 protein	SHE4	NCU06821	67272	11379	35.2731	51.4643	47.0534	44.6918	32.5914	37.1408	17.4185	8.8341	42.4192	46.5059	41.7249	34.0405	35.2844	36.5156	50.8841	45.8636	44.4256
TrA0935C	maker	ChI	2867516	2869312	-	1797	-	-	tRNA (uracil-5-)-methyltransferase	TRM2	NCU06780	72287	87380	0.56386	1.93729	2.08514	0.554817	2.97128	1.36867	4.0653	3.17197	8.03743	8.77961	6.89815	5.49229	5.82355	4.72588	8.2063	8.62032	8.00421
TrA0936W	maker	ChI	2870692	2872943	+	2252	-	-	gamma-glutamyltranspeptidase	ECM38	NCU01753	80911	87717	4.62674	7.94819	9.26769	18.7792	19.5046	14.5062	8.33942	11.3871	42.2454	44.0457	49.6402	26.9222	27.5521	23.792	39.0744	68.328	39.3837
TrA0937C	maker	ChI	2873418	2875198	-	1781	-	alg11	alpha-1,2-mannosyltransferase alg11	ALG11	NCU06779	51153	138643	127.146	120.972	102.074	116.125	162.862	103.93	21.1544	27.5098	78.8216	84.7443	78.3256	85.0756	80.2886	77.1912	103.073	122.061	71.9715
TrA0938W	maker	ChI	2875931	2877013	+	1083	-	-	oxidase assembly protein 2	OXA1	NCU06778	67295	87624	22.4544	25.716	11.5328	33.1415	36.4834	28.7661	5.0591	11.8422	15.2252	16.4548	14.1857	15.2594	16.1956	13.1999	19.816	16.6712	12.1469
TrA0939C	maker	ChI	2877241	2878099	-	859	-	-	syntaxin	PEP12	NCU06777	67356	87587	127.454	135.749	97.4063	190.623	159.846	177.373	41.351	80.6609	94.5808	103.031	93.0569	81.7058	76.1996	78.7817	91.8419	109.621	82.1569
TrA0940W	maker	ChI	2878672	2880810	+	2139	-	-	hypothetical protein	-	NCU06776	80904	114441	50.7898	55.2589	71.3714	78.4612	66.9096	85.0654	41.1955	33.5716	52.5424	65.7245	57.2768	71.8494	68.488	72.6501	72.2958	63.1042	45.9529
TrA0941W	maker	ChI	2881733	2883085	+	1353	-	-	thermatolerance membrane protein Dlt1	DLT1	NCU16549	110600	87507	23.543	22.8147	17.8588	41.8761	40.0812	45.4242	24.4817	25.4693	35.0657	46.7537	44.1342	38.5621	40.2401	39.9702	56.9996	54.055	47.985
TrA0942W	maker	ChI	2883817	2884602	+	786	-	-	hypothetical protein	-	NCU08478	110599	87433	1.28913	2.95276	3.17812	13.953	2.71725	2.08609	2.32358	5.43896	13.0917	13.8323	9.73102	13.5789	12.189	14.5862	24.253	17.161	16.2158
TrA0943C	maker	ChI	2885435	2887538	-	2104	-	-	heat-shock transcription factor-2	SFL1	NCU08480	27357	87490	11.334	5.19211	7.684	11.7098	11.3477	15.5897	11.2358	7.96985	100.887	109.132	112.327	132.543	119.572	123.61	89.5838	109.249	90.5221
AT-block	-	ChI	2892000	2892500	-	500	-			-	-	-	-	-	-	-	-	-	-	-	-	-	-	-	-	-	-	-	-	-
TrA0944C	maker	ChI	2893075	2895707	-	2633	-	-	mutagen sensitive-27	CTF4	NCU08484	67467	87470	13.8261	12.2151	16.5559	20.6009	21.2327	26.8483	24.2087	23.3335	20.5177	22.6913	23.2897	38.8361	37.3511	37.0266	29.2602	23.3491	22.7099
TrA0945W	maker	ChI	2896321	2897648	+	1328	-	-	WD repeat protein	TUP1	NCU08485	67360	87668	14.5362	15.6683	16.8641	16.8271	20.7267	17.9879	21.5769	18.0381	18.2041	14.1417	16.4701	20.6284	23.6327	17.8567	32.4771	34.2667	35.5934
TrA0946C	Trinity_maker	ChI	2898517	2898942	-	426	-	-	-	-	-	-	-	0	0	6.97765	0	0	0	0	0	0.692606	0.22834	0.368358	0.320568	0.411713	0	0	0.0981183	0.285961
TrA0947W	maker	ChI	2904378	2907275	+	2898	-	-	hypothetical protein	-	NCU08487	110595	11367	9.3025	3.68783	6.61546	11.2656	14.7059	10.7111	2.57957	1.00636	12.7391	16.7417	11.6645	17.3847	13.688	18.1173	7.95894	8.8312	7.8805
TrA0948C	maker	ChI	2908671	2909531	-	861	-	ypt1	ypt-like-1	YPT1	NCU08477	80898	114435	587.263	571.506	746.399	841.318	724.746	760.746	307.131	436.489	979.898	1028.33	948.648	823.333	777.909	850.515	923.493	1054.63	880.018
TrA0949W	maker	ChI	2911343	2912386	+	1044	-	-	hypothetical protein	-	NCU08476	110593	47193	30.8085	44.4311	25.3176	11.2276	3.60769	6.46265	30.8502	19.2569	120.835	88.0977	71.2822	42.0024	42.7408	54.7511	71.9623	121.439	181.518
AT-block	-	ChI	2912500	2913000	-	500	-			-	-	-	-	-	-	-	-	-	-	-	-	-	-	-	-	-	-	-	-	-
TrA0950C	maker	ChI	2913106	2913861	-	756	-	-	hypothetical protein	LSM1	NCU01601	23050	102813	44.3903	83.9935	61.8552	87.3568	73.2259	79.6409	121.756	171.001	78.9907	70.8464	65.0569	92.6851	90.9627	90.7204	95.2286	92.1983	86.0918
TrA0951C	maker	ChI	2915819	2916560	-	742	-	-	nudix/MutT family protein	DDP1	NCU01804	67300	132981	61.4095	35.1647	42.8949	86.6087	64.7199	64.5929	11.0687	14.394	45.458	43.5978	39.9613	39.8774	46.1535	38.4588	112.626	91.0447	83.9675
TrA0952W	Trinity_maker	ChI	2919012	2919381	+	370	-	-	-	-	-	-	-	0	0	0	3.41441	0	2.80765	0	0	1.48602	0.279952	0	0	0	0.969452	0.410589	0.120296	0.701193
TrA0953W	maker	ChI	2920424	2922567	+	2144	-	-	arginine-tRNA-protein transferase 1	ATE1	NCU01803	67205	102809	28.5213	24.0683	14.803	33.9721	25.3127	35.8297	13.5284	15.8334	36.1368	34.9388	32.7238	44.5452	47.0567	52.0553	57.0154	47.2775	44.6275
AT-block	-	ChI	2922500	2923000	-	500	-			-	-	-	-	-	-	-	-	-	-	-	-	-	-	-	-	-	-	-	-	-
TrA0954W	maker	ChI	2923234	2924513	+	1280	-	-	3' exoribonuclease	RRP42	NCU01806	80890	114427	22.1951	19.8932	33.3067	16.142	19.3235	18.739	52.181	46.1431	24.8543	23.5117	29.0119	20.2202	29.8296	24.3314	47.6143	43.0883	52.5033
TrA0955C	maker	ChI	2924796	2925653	-	858	-	-	hypothetical protein	-	NCU01807	23048	132978	9.68961	12.6824	3.41257	17.7064	13.1296	16.7999	12.475	3.89347	60.972	52.5988	52.6047	38.0977	33.7273	47.47	35.0504	48.8506	45.3132
TrA0956W	maker	ChI	2927065	2927456	+	392	-	-	cytochrome c-1	CYC1	NCU01808	51130	26219	2354.71	2112.87	1492.52	235.143	157.831	265.543	1728.7	1106.85	733.527	403.845	414.278	208.234	237.313	300.439	1129.93	823.371	1297.87
TrA0957C	maker	ChI	2928053	2930320	-	2268	-	-	AAA family ATPase/60S ribosome export protein Rix7	RIX7	NCU01809	110586	38065	17.4237	13.3031	15.9705	25.9362	16.4796	21.3272	6.44209	6.28311	18.6675	17.8774	15.8444	15.8888	16.9619	18.223	27.2242	22.9374	20.9894
TrA0958W	maker	ChI	2930765	2931577	+	813	-	-	SNF7 family protein	VPS20	NCU10430	5250	11356	8.27824	20.8575	8.1634	35.8401	17.449	26.7919	8.95262	9.31378	45.2757	55.833	55.8086	65.0701	59.3668	55.3902	53.8731	64.2835	45.7505
TrA0959C	maker	ChI	2931835	2932978	-	1144	-	-	fructosamine-3-kinase	-	NCU09611	5249	132975	15.6851	19.161	11.6006	14.4046	6.61225	16.9212	7.53905	2.94119	48.2983	52.9787	44.5017	58.0331	48.5227	52.7306	63.7197	73.0077	79.7124
AT-block	-	ChI	2933000	2933500	-	500	-			-	-	-	-	-	-	-	-	-	-	-	-	-	-	-	-	-	-	-	-	-
TrA0960C	maker	ChI	2933606	2934035	-	430	-	-	-	MST28	-	123396	120303	0	0	0	0	0	0	0	0	88.2229	52.6603	98.7806	16.7632	15.181	17.4937	3.59227	41.9674	137.266
AT-block	-	ChI	2934500	2935000	-	500	-			-	-	-	-	-	-	-	-	-	-	-	-	-	-	-	-	-	-	-	-	-
TrA0961W	Trinity_maker	ChI	2935745	2936113	+	369	-	-	-	-	-	-	-	110.468	100.338	70.4323	74.9629	72.2624	61.6416	102.989	85.7148	41.2478	39.029	44.6184	52.6358	57.0734	71.5682	53.1852	45.1625	59.2692
TrA0962C	maker	ChI	2936145	2937816	-	1672	-	-	tricarboxylic acid-9	LSC2	NCU08471	80881	102800	504.739	660.263	817.764	442.371	417.277	347.864	708.198	1012.7	244.625	262.672	270.333	351.051	400.963	348.15	388.286	349.325	398.351
TrA0963W	maker	ChI	2939666	2941511	+	1846	-	-	cytochrome P450 52A11	DIT2	NCU09115	67377	87378	1.28423	0	0	18.9545	23.6855	15.5862	5.78686	0.903047	6.28524	9.32462	6.10055	23.8545	17.3734	17.1767	1.06368	3.24997	0.843387
TrA0964C	maker	ChI	2941686	2942048	-	363	-	mgt1	MGMT family protein	MGT1	NCU11088	5247	87532	0	0	0	0	2.94181	2.25849	5.03122	0	1.70766	0.900781	0.90821	1.58076	1.62417	0.779835	3.63309	1.83857	1.69213
TrA0965C	maker	ChI	2943179	2943953	-	775	-	isa1	iron sulfur assembly protein	ISA1	NCU08707	67217	38059	15.6104	11.3768	6.9972	9.77458	10.4694	12.6305	33.2526	23.9497	77.355	68.923	60.5799	57.8639	63.375	53.5235	114.519	120.187	141.589
TrA0966W	maker	ChI	2945455	2946327	+	873	-	-	-	-	-	67504	87439	1.16066	0	0	0	1.22323	0	0	0	12.9941	11.1429	11.1026	4.33814	3.12346	3.40474	4.66934	4.06387	4.63205
AT-block	-	ChI	2946500	2947000	-	500	-			-	-	-	-	-	-	-	-	-	-	-	-	-	-	-	-	-	-	-	-	-
TrA0967C	maker	ChI	2948783	2950787	-	2005	-	-	MFS peptide transporter	PTR2	NCU05079	80879	138633	42.9969	68.0323	89.2641	4.45341	4.76997	3.66201	122.367	70.8128	52.5394	2.28213	2.98203	13.4563	19.0517	15.5291	344.079	259.28	299.292
TrA0968C	maker	ChI	2955563	2957480	-	1918	-	-	membrane transporter	PHO84	NCU09767	80875	102793	35.5529	29.0836	25.0426	32.4839	34.793	35.4439	19.4534	15.1787	37.6357	48.0948	36.6449	38.4702	35.2322	52.8558	16.0006	36.3148	8.94812
TrA0969C	maker	ChI	2958172	2958554	-	383	-	-	-	-	-	-	11347	0	0	0	0	0	0	5.53434	0	0.751372	1.23857	1.99806	1.39107	0	1.28673	0	1.91598	0.930674
TrA0970W	maker	ChI	2960690	2962204	+	1515	-	-	hypothetical protein	-	NCU08712	67239	132965	3.34408	9.19158	4.94653	19.7427	12.6877	20.0223	7.23301	7.5248	10.3109	13.6513	10.5759	9.09017	10.2154	11.8651	9.57554	11.7088	8.41293
TrA0971W	maker	ChI	2963156	2963953	+	798	-	-	alkaline ceramidase	YPC1	NCU02969	67493	87673	181.735	194.388	183.863	35.4266	57.8208	45.7775	80.3463	81.9802	27.0608	16.5981	16.1772	12.8162	11.7216	16.2855	85.8111	57.2363	65.9976
AT-block	-	ChI	2964000	2964500	-	500	-			-	-	-	-	-	-	-	-	-	-	-	-	-	-	-	-	-	-	-	-	-
TrA0972W	maker	ChI	2964859	2965911	+	1053	-	-	hypothetical protein	-	NCU03534	-	87747	1.04892	0	0	0	0	0	0	0	2.75931	3.80804	2.79853	2.01965	1.98355	2.71065	4.84036	2.1454	1.69564
TrA0973C	maker	ChI	2966101	2968455	-	2355	-	-	phosphoribosylformylglycinamidine cyclo-ligase	ADE5,7	NCU00177	80872	26214	53.7822	48.2899	66.2951	62.6569	42.171	63.7068	55.837	44.1722	43.8261	47.6243	41.0456	33.5275	40.1811	37.5036	67.9134	55.2326	42.5146
AT-block	-	ChI	2969000	2969500	-	500	-			-	-	-	-	-	-	-	-	-	-	-	-	-	-	-	-	-	-	-	-	-
TrA0974W	maker	ChI	2970807	2972363	+	1557	-	-	hypothetical protein	APP1	NCU16947	80871	142573	4.02086	1.84196	0.99127	26.9034	22.8831	31.2317	5.79789	4.52384	29.4198	39.7051	35.3229	22.5884	18.1902	23.8147	5.04308	120.127	5.15933
AT-block	-	ChI	2972500	2973000	-	500	-			-	-	-	-	-	-	-	-	-	-	-	-	-	-	-	-	-	-	-	-	-
TrA0975C	maker	ChI	2972970	2974552	-	1583	-	-	hypothetical protein	-	NCU10245	80870	102785	64.3015	92.2458	76.7588	149.185	152.656	161.009	58.5598	106.614	30.725	37.1324	33.4746	42.0876	40.8605	40.2779	48.7737	45.263	32.3809
TrA0976W	maker	ChI	2978246	2981785	+	3540	-	-	hypothetical protein	-	NCU08452	110570	87580	5.99383	5.83479	8.12718	14.1545	9.4754	13.579	15.6651	5.90066	52.0327	61.9683	54.1179	41.8525	36.881	38.3468	44.4321	44.643	39.7112
TrA0977C	maker	ChI	2981902	2982165	-	264	-	-	-	-	-	-	120300	46.0571	13.1868	14.1932	18.8827	36.4049	40.3706	6.91793	10.7955	26.5328	44.8983	27.7231	16.519	19.5408	28.9514	30.4272	22.2201	22.4913
AT-block	-	ChI	2982000	2982500	-	500	-			-	-	-	-	-	-	-	-	-	-	-	-	-	-	-	-	-	-	-	-	-
TrA0978C	maker	ChI	2983604	2984106	-	503	-	-	-	-	-	110569	132957	0	0	3.10696	0	0	0	4.54312	3.5448	0.770998	1.62678	1.47618	1.14192	1.64993	2.46463	0.298239	1.04855	0.509324
TrA0979W	maker	ChI	2984800	2985310	+	511	-	-	hypothetical protein	YMR31	NCU08137	80867	124553	98.2116	82.3005	67.9125	25.9269	22.7208	36.8247	86.3515	104.433	390.833	337.226	368.182	159.258	230.498	236.402	539.373	551.392	671.846
TrA0980W	maker	ChI	2986448	2988781	+	2334	-	-	hypothetical protein	-	NCU08708	67394	38048	112.407	105.66	105.881	67.3019	72.0859	75.5053	37.2721	50.7067	61.4368	70.1107	67.6957	95.486	100.152	102.1	77.8577	77.017	69.5351
AT-block	-	ChI	2989000	2989500	-	500	-			-	-	-	-	-	-	-	-	-	-	-	-	-	-	-	-	-	-	-	-	-
TrA0981C	maker	ChI	2991477	2993412	-	1936	-	-	permease general amino acid	GAP1	NCU03509	51110	102778	12.3353	12.7816	14.4812	310.373	253.814	308.923	109.051	52.8699	661.998	926.358	830.259	1203.32	1083.66	1145.04	39.3385	567.845	49.6144
TrA0982C	maker	ChI	3001015	3001293	-	279	-	-	-	-	-	-	124551	47.2127	20.7964	26.8602	64.323	53.5853	47.0155	6.546	20.4302	27.9947	37.2105	25.9963	46.0699	46.7538	48.4483	12.0322	29.9644	24.2175
TrA0983W	maker	ChI	3015942	3018881	+	2940	-	-	Ras guanine-nucleotide exchange protein	CDC25	NCU09758	67275	87479	13.7858	13.8147	11.8952	47.4765	63.5641	53.5401	32.3025	23.2654	142.383	172.806	169.797	121.36	104.053	120.598	15.8225	38.4	13.6673
TrA0984C	Trinity_maker	ChI	3023359	3024015	-	657	-	-	-	-	-	-	-	1.9337	0	0	19.0269	14.2655	9.3874	0	2.71948	1.30128	0.936021	1.25832	2.19014	2.10964	3.7816	0.915207	2.6814	0.0976853
TrA0985W	maker	ChI	3025002	3026667	+	1666	-	-	DUF895 domain membrane protein	-	NCU09771	80863	102774	14.0174	9.17341	14.8103	301.467	543.788	377.512	68.5778	55.3857	273.597	345.885	341.669	585.006	601.371	633.294	31.7501	736.612	46.8709
TrA0986W	maker	ChI	3029442	3031592	+	2151	-	-	Pheromone-regulated membrane protein 1-like	PRM1	NCU09337	67472	11332	5.65276	1.07897	4.06462	17.1498	11.915	15.2456	0	1.98746	94.9276	115.303	117.863	30.0914	23.4007	24.3138	8.02625	30.6682	6.92489
TrA0987W	maker	ChI	3032747	3035336	+	2590	-	-	tryptophan-3	TRP5	NCU08409	51103	114390	82.5616	84.3465	89.6273	76.6218	68.7199	70.9763	102.309	134.584	117.433	135.108	118.166	74.4368	79.5651	80.2388	162.909	119.218	139.224
TrA0988C	maker	ChI	3035664	3036536	-	873	-	-	50S ribosomal protein L24	MRPL24	NCU08410	80854	87525	13.9279	5.31701	10.0149	18.2728	8.56259	8.45189	35.5643	32.6462	43.5267	32.2114	32.4016	30.6299	42.3777	35.6687	83.9107	66.39	78.0412
TrA0989W	maker	ChI	3037161	3038356	+	1196	-	-	hypothetical protein	-	NCU16588	40534	41474	0.905502	4.14812	4.4647	15.1467	9.54314	6.59383	9.79267	0	16.0649	14.7566	14.4953	26.6653	19.2309	18.657	8.78566	13.3097	6.44985
TrA0990C	maker	ChI	3038698	3040529	-	1832	-	-	aspartate aminotransferase	AAT2	NCU08411	5233	114383	149.055	138.925	204.257	53.0489	64.34	71.8477	378.7	158.334	200.322	163.748	192.7	145.026	162.79	153.501	491.858	354.232	426.078
TrA0991W	maker	ChI	3043901	3045935	+	2035	-	-	MFS alpha-glucoside transporter	MAL31	NCU08858	67469	87685	21.4068	22.4732	32.9841	75.4776	54.5219	78.423	24.6512	16.7255	52.7118	72.0074	89.6173	65.3963	54.2778	61.1762	44.5374	48.6904	39.4717
TrA0992C	maker	ChI	3046657	3047231	-	575	-	atg8	autophagy protein 8	ATG8	NCU01545	67420	120275	241.252	276.294	290.384	399.361	361.942	401.879	148.358	223.531	1279.53	1370.9	1329.06	1472.96	1342.44	1608.48	792.9	1400.53	753.755
TrA0993W	maker	ChI	3049207	3050551	+	1345	-	-	coproporphyrinogen III oxidase	HEM13	NCU01546	123382	102759	2666.94	3187.93	2760.47	176.603	132.41	157.762	1626.35	2996.88	697.792	525.556	633.082	643.95	866.44	994.655	1146.12	891.904	1284.62
TrA0994W	maker	ChI	3051001	3051789	+	789	-	-	hypothetical protein	-	NCU16568	-	26201	6.42114	2.94154	1.58302	35.3817	36.5433	49.8758	9.25898	1.80609	7.3066	8.59938	8.85833	5.23635	6.07134	5.47144	7.29382	5.83213	4.60619
TrA0995C	maker	ChI	3051988	3053152	-	1165	-	-	regulatory particle, non-ATPase-like-8	RPN8	NCU01547	80843	26200	40.3727	39.4706	48.552	37.7874	20.7556	26.292	23.0732	16.6182	213.555	181.128	204.152	318.304	364.473	333.974	288.37	263.533	283.593
AT-block	-	ChI	3053500	3054000	-	500	-			-	-	-	-	-	-	-	-	-	-	-	-	-	-	-	-	-	-	-	-	-
TrA0996W	maker	ChI	3054035	3055258	+	1224	-	-	UPD-GlcNAc transporter	YEA4	NCU02980	29756	59770	23.0048	8.38293	15.4675	23.6648	29.7551	33.8424	24.5019	13.2354	31.154	27.6704	28.1028	40.031	46.165	44.2586	36.2522	32.7701	26.7821
TrA0997W	maker	ChI	3056341	3059269	+	2929	-	-	AMP deaminase	AMD1	NCU02979	67484	87529	16.4211	11.5403	9.66077	38.9255	49.9523	45.2947	3.36341	5.77352	23.4025	25.2313	23.873	24.7703	21.9597	23.3815	7.4629	35.2945	6.63641
TrA0998W	maker	ChI	3059782	3060140	+	359	-	-	hypothetical protein	-	NCU03574	110550	11320	14.8462	4.25068	0	10.9561	11.7349	0	13.3797	5.21981	18.6192	20.3616	18.8389	23.1208	18.6266	16.0723	39.5249	31.9097	34.8747
TrA0999C	maker	ChI	3060293	3063713	-	3421	-	-	isoleucyl-tRNA synthetase	ILS1	NCU03575	5227	87495	263.958	193.225	229.741	100.849	108.682	98.2371	140.4	138.376	95.365	104.059	90.7057	80.5451	83.4449	85.6376	258.964	153.1	179.019
TrA1000W	maker	ChI	3064318	3065736	+	1419	-	-	hym1-like	HYM1	NCU03576	23034	102752	110.783	109.339	94.3689	142.683	202.185	145.019	32.4682	44.3336	64.1371	69.3205	63.0642	113.131	109.726	101.909	93.9954	80.6189	77.8044
TrA1001C	maker	ChI	3066227	3067975	-	1749	-	swib	SWI-SNF complex subunit	SNF12	NCU03572	80835	11317	36.9311	30.7604	32.2803	40.9638	55.9061	48.3533	26.6265	15.1094	85.28	98.4851	93.1582	87.2324	92.011	85.4962	107.815	102.958	79.9862
TrA1002C	maker	ChI	3068814	3070287	-	1474	-	chi18-5	glycosyl hydrolase family 18-4	CTS2	NCU04883	80833	124526	7.1524	2.73044	4.89804	129.024	270.529	129.244	7.16209	1.11765	31.3101	32.4419	31.9596	11.8814	14.8549	11.2122	4.70165	75.074	4.33585
TrA1003W	maker	ChI	3073462	3076070	+	2609	-	ama1	WD domain-containing protein	AMA1	NCU01572	67408	114362	16.569	16.0564	16.7581	57.6885	76.1171	62.218	5.36031	8.96232	20.8707	23.8554	26.6509	37.0515	34.2064	35.9043	18.1472	25.0377	16.8692
TrA1004C	maker	ChI	3076442	3077355	-	914	-	-	SNARE complex subunit	SYN8	NCU01575	67382	87373	99.0401	93.0676	70.4323	164.918	115.085	115.064	52.6387	69.6433	58.1819	60.746	61.5569	59.8265	60.7674	55.871	82.0314	79.1003	73.6376
TrA1005W	maker	ChI	3078273	3082713	+	4441	-	-	WD repeat protein	RAV1	NCU01658	67281	102742	171.951	216.885	154.467	124.311	115.052	122.954	42.9563	56.5823	86.3038	92.8066	82.7286	122.078	116.509	132.483	127.897	109.572	118.647
TrA1006C	maker	ChI	3083048	3085065	-	2018	-	vel2	hypothetical protein	-	NCU02775	40551	102739	44.0247	40.178	26.2858	65.6549	45.673	50.6482	47.1152	55.1429	102.177	103.889	111.102	111.257	104.016	99.3566	92.8696	117.612	78.6398
AT-block	-	ChI	3085500	3086000	-	500	-			-	-	-	-	-	-	-	-	-	-	-	-	-	-	-	-	-	-	-	-	-
TrA1007C	maker	ChI	3086153	3087207	-	1055	-	-	DUF887 domain-containing protein	TDA4	NCU02977	80825	87483	183.292	140.337	205.628	232.027	270.225	285.775	59.393	66.6163	215.258	228.456	221.931	220.78	173.532	171.315	181.666	343.374	119.593
AT-block	-	ChI	3087500	3088000	-	500	-			-	-	-	-	-	-	-	-	-	-	-	-	-	-	-	-	-	-	-	-	-
TrA1008W	maker	ChI	3088071	3090383	+	2313	-	pdk1	pkh1	PKH2	NCU03571	67534	138610	13.025	23.147	17.1627	26.5161	36.448	21.4407	21.8577	8.84314	100.484	118.234	101.71	127.379	108.128	113.433	113.037	132.549	90.553
AT-block	-	ChI	3091000	3091500	-	500	-			-	-	-	-	-	-	-	-	-	-	-	-	-	-	-	-	-	-	-	-	-
TrA1009W	maker	ChI	3092123	3093211	+	1089	-	-	histidine-2	HIS1	NCU09320	80820	114352	165.71	265.933	230.284	38.4263	20.0227	38.4297	117.951	72.7348	97.1149	77.5734	85.1674	27.1368	31.8585	33.026	395.519	242.043	325.678
TrA1010C	maker	ChI	3093524	3101089	-	7566	-	-	semicolonial-1	CCH1	NCU02762	23028	87644	46.6675	47.1019	29.3834	58.1422	67.4058	64.5164	14.5235	25.9693	40.3601	44.99	42.4499	46.1069	45.9566	52.0457	36.5675	34.0788	33.1156
AT-block	-	ChI	3100000	3101000	-	1000	-			-	-	-	-	-	-	-	-	-	-	-	-	-	-	-	-	-	-	-	-	-
TrA1011W	QM6a v2.0 (JGI)	ChI	3101424	3104210	+	2787	-	MSH5	hypothetical protein	MSH5	NCU09384	110535	87468	21.6508	19.4233	13.7888	31.6003	33.8466	32.6999	8.45525	14.2095	10.3534	10.2182	9.9092	22.4786	21.0487	23.338	19.1708	21.291	13.9999
AT-block	-	ChI	3104000	3303000	-	199000	-			-	-	-	-	-	-	-	-	-	-	-	-	-	-	-	-	-	-	-	-	-
cen1	-	ChI	3104000	3303000	-	199000	-			-	-	-	-	-	-	-	-	-	-	-	-	-	-	-	-	-	-	-	-	-
TrA1012C	maker	ChI	3136474	3136620	-	147	-	-	-	-	-	-	-	0	0	0	0	0	0	0	0	0	0	0	0	0	0	0	0	0
Satellite	RepeatMasker	ChI	3161539	3161745	+	207	Satellite			-	-	-	-	-	-	-	-	-	-	-	-	-	-	-	-	-	-	-	-	-
Class II transposons	RepeatMasker	ChI	3161585	3161783	+	199	CMC-EnSpm			-	-	-	-	-	-	-	-	-	-	-	-	-	-	-	-	-	-	-	-	-
TrA1013W	maker	ChI	3181877	3182104	+	228	-	-	Pseudogene: encodes fragment of Ty Pol protein	-	-	-	-	0	0	0	0	0	0	0	0	0	0.717069	0	0.503348	0.323231	0	0.525843	0.308126	0.224505
TrA1014W	maker	ChI	3182120	3182287	+	168	-	-	-	-	-	-	-	0	0	0	0	0	0	0	0	0	0	0	0	0	0	0	0	0
TrA1015C	mix_maker	ChI	3188777	3189897	-	1121	-	-	-	-	-	112674	-	0	0	0	0	0	0	0	0	0.59604	1.17903	0	2.20699	1.06293	1.02072	1.15281	0.50663	0.246092
TrA1016C	QM6a v2.0 (JGI)	ChI	3193326	3195021	-	1696	-	-	-	-	-	112675	-	0	0	0	0	0	0	0	0	0.365497	0.192797	0.427651	0.47367	0.217266	0.208638	0.212073	0.186402	0.120724
TrA1017W	QM6a v2.0 (JGI)	ChI	3210176	3213383	+	3208	-	-	-	-	-	112677	-	0	0	0	0	0	0	0	0.444205	0.463752	0.560601	0.554948	0.42929	0.482428	0.529451	0.560593	0.503682	0.430814
TrA1018W	maker	ChI	3234936	3235082	+	147	-	-	-	-	-	-	-	0	0	0	0	0	0	0	0	1.26507	0.556094	1.34563	0	0	0	0.815592	1.19477	0.696423
TrA1019C	maker	ChI	3302939	3303631	-	693	-	-	hypothetical protein	-	NCU03569	104623	80255	89.19	82.0511	55.8716	126.604	134.063	118.302	73.7913	74.0264	50.8965	46.0042	50.3322	72.5344	65.2955	60.4558	70.5858	66.6032	53.2552
TrA1020W	maker	ChI	3304711	3307445	+	2735	-	-	hypothetical protein	-	NCU01549	45748	24957	167.784	226.683	145.959	209.806	218.733	199.39	70.8797	103.235	109.141	118.406	109.638	173.16	156.451	167.968	161.769	137.067	133.254
AT-block	-	ChI	3307500	3308000	-	500	-			-	-	-	-	-	-	-	-	-	-	-	-	-	-	-	-	-	-	-	-	-
TrA1021C	maker	ChI	3307918	3308968	-	1051	-	-	adenylate kinase cytosolic	ADK1	NCU01550	120539	99126	390.097	312.59	411.724	262.435	260.074	261.177	265.077	268.175	229.959	237.797	227.654	253.665	299.138	282.819	464.232	348.758	420.011
AT-block	-	ChI	3309000	3309500	-	500	-			-	-	-	-	-	-	-	-	-	-	-	-	-	-	-	-	-	-	-	-	-
TrA1022C	maker	ChI	3309999	3310796	-	798	-	-	hypothetical protein	-	NCU01551	57580	35482	64.757	93.0676	78.2581	142.43	116.423	152.049	61.7932	51.786	136.172	137.165	140.878	189.978	173.991	178.61	170.072	193.195	142.593
TrA1023W	maker	ChI	3311254	3311761	+	508	-	-	ribosomal protein S28	RPS23B	NCU01552	120540	123319	3076.78	1878.42	1554.12	2228.47	1945.59	2251.73	3619.31	3826.05	922.464	847.134	849.341	847.625	888.903	842.777	1426.39	994.685	963.205
TrA1024C	maker	ChI	3312044	3313198	-	1155	-	-	para-hydroxybenzoate-polyprenyltransferase Coq2	COQ2	NCU01553	58055	130060	164.051	188.885	193.568	208.033	141.459	143.382	30.0436	70.3251	72.2391	66.883	66.2215	52.0658	52.9595	53.7362	86.9866	67.9718	64.9256
AT-block	-	ChI	3313500	3314000	-	500	-			-	-	-	-	-	-	-	-	-	-	-	-	-	-	-	-	-	-	-	-	-
TrA1025W	maker	ChI	3313878	3314738	+	861	-	-	hypothetical protein	-	NCU09376	-	79740	98.8543	130.734	85.5877	186.432	181.08	174.25	78.4836	117.509	82.6509	86.493	78.8782	130.892	115.039	129.375	161.249	142.831	127.76
TrA1026W	maker	ChI	3315398	3319423	+	4026	-	jhd3	DNA methylation modulator-1	-	NCU01554	24889	66072	36.6366	49.0023	41.8641	62.3623	61.4403	57.9877	19.7624	15.4197	40.0494	45.3281	41.3645	42.2829	40.6314	44.3036	50.9122	42.515	45.2565
AT-block	-	ChI	3319500	3320000	-	500	-			-	-	-	-	-	-	-	-	-	-	-	-	-	-	-	-	-	-	-	-	-
TrA1027C	maker	ChI	3319949	3321954	-	2006	-	-	B-regulatory subunit-1	CDC55	NCU09377	120545	99135	66.5893	79.4066	44.8489	68.8989	54.2621	60.5432	42.07	33.7909	140.061	136.742	134.91	195.238	182.644	188.624	214.522	179.249	188.796
TrA1028C	maker	ChI	3323145	3323634	-	490	-	-	hypothetical protein	PFD1	NCU02970	58036	8628	391.679	276.294	370.851	458.009	520.478	603.967	352.989	363.237	163.739	165.324	178.415	194.808	175.262	168.104	182.357	168.547	134.778
TrA1029W	maker	ChI	3324449	3327686	+	3238	-	rat1	5'-3' exoribonuclease 2	RAT1	NCU01643	124317	-	29.1844	31.1703	35.9744	63.8859	70.8463	62.0845	10.6388	21.6749	58.3171	63.5184	62.7993	63.7698	59.005	68.0445	49.47	54.2128	44.1302
TrA1030C	maker	ChI	3327977	3328455	-	479	-	cepnA2	histone H3v	HHT2	NCU00145	57870	80202	49.3638	23.8038	19.2154	33.2336	19.167	27.3278	98.3411	69.4235	53.2463	53.03	57.3137	39.4315	52.5325	40.8288	72.5501	48.8166	50.1371
TrA1031W	maker	ChI	3329262	3332599	+	3338	-	-	intracellular protein transporter UsoA	USO1	NCU01644	104639	24964	33.4041	32.8462	28.2824	38.5124	40.5388	33.3066	38.9229	26.0991	63.1855	65.0047	63.0378	82.5471	76.2244	80.338	74.9775	64.2521	61.7722
AT-block	-	ChI	3333000	3333500	-	500	-			-	-	-	-	-	-	-	-	-	-	-	-	-	-	-	-	-	-	-	-	-
TrA1032W	maker	ChI	3333666	3335485	+	1820	-	prmt3	putative arginine methyltransferase-3	HMT1	NCU01669	75646	99143	60.5751	61.6657	58.0755	101.748	75.4479	99.5087	34.1886	57.6543	19.4649	19.8441	18.873	21.6221	22.2959	24.8721	36.5613	26.6629	29.89
TrA1033C	F-augustus	ChI	3335561	3338515	-	2955	-	-	oligonucleotide transporter	-	NCU10381	75648	8633	26.4164	17.2877	26.1662	40.8457	36.7891	36.6406	13.604	11.278	62.5077	76.7224	60.4414	63.4191	53.7972	60.7212	43.9828	52.1172	35.5545
TrA1034C	maker	ChI	3338847	3340273	-	1427	-	-	alkaline ceramidase	YDC1	NCU02969	58162	79636	179.396	172.48	131.043	95.887	70.0248	92.2872	31.9359	32.7051	43.2224	25.8192	30.8422	28.3459	20.2968	27.0705	116.092	88.6413	107.241
TrA1035W	maker	ChI	3340922	3346526	+	5605	-	phd1	hypothetical protein	IOC2	NCU09388	104643	80067	14.6957	14.8335	17.1937	27.2045	25.9882	31.2375	8.08112	9.80832	27.7179	30.9662	26.4846	27.9009	24.167	26.4431	29.2657	27.5623	24.1465
AT-block	-	ChI	3344000	3344500	-	500	-			-	-	-	-	-	-	-	-	-	-	-	-	-	-	-	-	-	-	-	-	-
TrA1036W	maker	ChI	3349367	3350242	+	876	-	ste11	female and male fertility-1	ROX1	NCU09387	34248	41506	5.78343	7.94819	8.55479	11.3814	7.31423	17.7818	4.16971	4.88017	4.9534	5.87898	5.56994	3.27521	3.28102	5.33199	4.51648	4.04996	6.01857
TrA1037W	maker	ChI	3351887	3355653	+	3767	-	-	cytoskeleton assembly control protein SLA1p	SLA1	NCU02978	45775	79959	13.0723	11.1413	11.6169	21.2384	27.8744	25.8273	13.6989	14.5365	82.0186	81.0101	82.2767	105.053	98.2622	104.297	106.367	98.9924	107.074
TrA1038W	maker	ChI	3356282	3357526	+	1245	-	-	hypothetical protein	COG8	NCU02974	75655	99152	12.2079	15.8453	12.0386	29.6299	26.5897	23.0475	23.471	12.5904	16.2812	17.9907	20.8665	31.8941	30.1298	34.9018	49.0161	43.2802	37.825
TrA1039W	maker	ChI	3357724	3358770	+	1047	-	-	mitochondrial carrier protein	HEM25	NCU02973	120556	137254	312.242	348.248	401.24	99.3995	92.4849	87.5149	112.192	216.693	50.2523	47.4175	49.1367	50.3896	51.3576	51.8837	147.782	113.727	129.076
TrA1040C	maker	ChI	3359086	3361243	-	2158	-	-	hypothetical protein	-	NCU02972	120557	99159	20.2651	22.5054	20.4382	86.4073	66.6615	64.0961	32.0992	16.4092	90.7282	130.001	115.288	161.017	178.346	193.824	59.7281	113.405	53.886
AT-block	-	ChI	3361500	3362500	-	1000	-			-	-	-	-	-	-	-	-	-	-	-	-	-	-	-	-	-	-	-	-	-
TrA1041W	protein2genome	ChI	3363096	3363666	+	571	-	-	hypothetical protein	-	NCU02773	104651	80134	11.7275	10.7448	11.5648	16.1552	12.3597	15.1821	16.9105	0	82.077	85.5304	77.078	61.8979	49.8135	58.4835	45.2371	69.4396	36.0205
TrA1042C	maker	ChI	3364157	3365580	-	1424	-	-	uroporphyrinogen decarboxylase	HEM12	NCU02771	58073	80225	82.131	67.6393	70.5264	105.33	103.092	91.0926	59.8798	40.2325	64.5852	78.7679	73.8028	76.1954	86.5835	85.6588	115.743	94.758	89.4142
TrA1043W	maker	ChI	3365984	3366435	+	452	-	-	DUF786 family protein	EMC6	NCU11402	57537	8641	0	9.83421	7.0565	11.2656	12.0664	13.8955	10.3183	12.0763	25.916	23.0921	29.2428	32.419	35.8074	26.7886	37.2546	31.7526	27.7625
TrA1044C	maker	ChI	3366619	3369168	-	2550	-	-	hypothetical protein	-	NCU09241	120558	80196	65.4496	75.8818	47.3106	21.4667	26.8247	28.7661	50.9742	46.023	40.411	45.3709	40.3293	43.9743	40.8153	45.9384	105.169	62.3815	66.3922
TrA1045C	maker	ChI	3370034	3371357	-	1324	-	spo20	hypothetical protein	SEC9	NCU09243	75662	99165	131.213	138.213	140.775	232.715	233.038	220.195	119.712	165.169	101.827	112.85	106.995	125.864	118.704	113.141	113.663	132.784	126.024
TrA1046W	maker	ChI	3372163	3374505	+	2343	-	-	pre-mRNA-splicing factor ATP-dependent RNA helicase PRP16	DHR2	NCU09254	75664	137260	22.9204	24.7639	23.9885	53.6163	36.9177	42.3388	18.7076	21.8951	19.7897	22.8874	18.4328	12.5882	12.2671	13.0787	30.2928	26.1161	22.8081
TrA1047C	maker	ChI	3374646	3375317	-	672	-	-	acetate non-utilizing protein 9	SDH7	NCU09255	2776	79958	10.3924	17.8529	16.0128	33.2336	13.6907	12.6128	18.7316	7.30774	11.7619	10.8994	9.97494	10.8878	12.6607	9.07308	15.3708	16.2122	17.7186
TrA1048W	maker	ChI	3375938	3377279	+	1342	-	-	hypothetical protein	HPM1	NCU00956	104659	80008	3.5741	5.11656	11.0141	9.67114	8.47522	10.8444	1.61052	7.53973	13.9391	12.6872	16.2224	14.2695	15.5972	11.6702	15.6473	16.51	13.6318
TrA1049C	maker	ChI	3377513	3378850	-	1338	-	phd4	PHD finger domain-containing protein	YNG2	NCU02796	58119	130086	18.175	27.7533	13.0688	37.2574	22.3472	34.3129	12.2848	11.7153	25.342	25.599	29.2228	26.0748	23.9046	26.9751	26.4336	28.2218	20.5437
TrA1050W	maker	ChI	3379523	3380269	+	747	-	-	-	-	-	104661	-	5.92548	3.39309	0	2.91522	9.36735	9.58869	5.34016	12.5001	16.6752	15.5365	16.5804	19.1272	10.1279	6.41482	8.76404	10.9898	8.98019
TrA1051W	maker	ChI	3380896	3382386	+	1491	-	phd1	histone deacetylase-2	HOS2	NCU02795	57220	79848	8.83456	5.44806	9.21462	8.0242	6.44594	9.34753	8.57434	0.95574	22.3257	21.1629	22.3325	23.0143	20.8585	23.5425	39.2403	30.6973	36.7339
TrA1052C	Trinity_maker	ChI	3382440	3385986	-	3547	-	-	cell wall synthesis protein-Penicillium chrysogenum	SUN4	NCU02668	104664	130089	58.8558	54.0005	58.1218	55.2796	62.0285	58.7141	179.017	68.6638	267.409	264.177	265.224	225.853	233.081	220.368	206.151	182.877	188.514
TrA1053C	Trinity_maker	ChI	3386781	3387818	-	1038	-	-	-	-	-	-	-	2.04492	25.7615	18.9051	14.0849	7.54303	12.4092	22.115	33.0729	3.50287	1.89723	3.26021	1.50547	1.85915	2.71368	2.05668	2.83563	3.40903
TrA1054W	maker	ChI	3390632	3392590	+	1959	-	-	NSDC	CRZ1	NCU02666	75672	24974	8.75856	14.4193	15.5197	12.3885	6.34611	12.8445	17.7601	6.92873	150.064	170.558	139.673	93.9312	88.9058	100.821	81.5474	113.065	121.123
TrA1055W	maker	ChI	3393859	3395058	+	1200	-	dga1	diacylglycerol O-acyltransferase	DGA1	NCU02665	120566	123334	98.7925	84.1316	86.3891	89.7306	54.2838	69.6858	95.8825	93.8131	237.105	227.185	210.501	117.824	99.3677	137.884	111.799	183.477	246.21
TrA1056W	maker	ChI	3395627	3397112	+	1486	-	apn1	hypothetical protein	APN1	NCU10044	58076	8652	13.0495	20.2197	10.4083	15.1062	16.18	11.1795	8.30152	14.0342	27.3312	23.9045	23.0776	20.953	22.6673	20.5876	29.5189	23.4974	32.1083
TrA1057C	maker	ChI	3397592	3401300	-	3709	-	-	mitotic spindle checkpoint component mad3	BUB1	NCU10043	57904	80220	10.8668	12.1089	10.1368	17.6282	20.1194	15.4461	15.8812	18.5871	22.8907	23.4101	26.0878	31.2023	31.1662	31.4465	25.438	22.1041	22.9823
TrA1058C	maker	ChI	3402116	3403670	-	1555	-	-	embden-meyerhof pathway-7	ENO1	NCU10042	120568	123337	493.164	266.099	545.311	105.984	102.977	113.918	1084.43	432.804	909.255	669.112	761.694	613.117	719.34	769.174	2015.59	1331.79	1807.56
TrA1059W	maker	ChI	3404618	3405028	+	411	-	-	hypothetical protein	SEN15	NCU00027	120570	110805	86.287	98.8206	97.2457	50.942	44.1701	45.8787	53.3236	72.8107	65.7588	49.5249	56.6312	40.4883	61.1449	81.4458	122.226	119.908	135.503
TrA1060C	maker	ChI	3405502	3406391	-	890	-	-	pre-rRNA-processing protein PNO1	PNO1	NCU07956	120571	99189	113.893	97.4527	75.8437	140.405	92.439	138.757	40.1133	101.26	75.2828	73.4023	66.0213	61.3851	69.412	64.5525	83.3358	83.5045	71.9529
TrA1061W	maker	ChI	3407367	3409128	+	1762	-	-	polarity defective-1	MDM31	NCU07955	75686	141387	59.4634	53.7996	40.314	58.5098	50.7618	59.6592	13.9333	29.2695	35.6869	39.5297	31.9233	40.7464	38.2756	38.9567	39.5419	42.1557	23.5509
TrA1062C	maker	ChI	3410118	3411240	-	1123	-	-	hypothetical protein	HCR1	NCU07954	75687	141388	22.9189	26.248	34.1988	22.5513	17.798	31.2317	41.3099	22.0537	103.683	97.6085	98.0407	79.6513	85.804	80.543	176.555	141.258	153.196
AT-block	-	ChI	3411500	3412000	-	500	-			-	-	-	-	-	-	-	-	-	-	-	-	-	-	-	-	-	-	-	-	-
TrA1063W	maker	ChI	3412353	3415096	+	2744	-	-	arginyl-tRNA synthetase	-	NCU08195	75689	141389	170.633	136.792	158.986	141.724	107.898	136.03	73.2705	81.1669	119.617	104.946	103.133	103.736	104.942	108.521	231.768	171.474	195.14
TrA1064W	maker	ChI	3416922	3418010	+	1089	-	-	alternative oxidase-1	-	NCU07953	57940	130101	1385.21	1187.37	1632.4	82.0322	72.093	78.6971	115.591	132.279	468.639	299.907	279.185	97.2099	103.471	111.082	460.598	234.176	746.532
TrA1065W	maker	ChI	3422380	3424632	+	2253	-	-	C2H2 type zinc finger domain-containing protein	CRZ1	NCU07952	36391	141391	8.64799	8.80369	9.47558	29.7826	24.8108	24.8788	32.9069	15.5406	71.5407	78.0249	72.4078	129.456	107.208	113.353	61.282	62.4746	59.4877
AT-block	-	ChI	3425000	3425500	-	500	-			-	-	-	-	-	-	-	-	-	-	-	-	-	-	-	-	-	-	-	-	-
TrA1066W	maker	ChI	3430031	3438803	+	8773	-	-	hypothetical protein	-	NCU16490	120577	-	15.1678	20.2433	18.6967	46.6539	40.2783	42.6151	16.1451	11.2536	93.5814	120.807	116.655	152.531	126.763	144.543	43.935	78.7321	45.7751
TrA1067W	maker	ChI	3440510	3443283	+	2774	-	-	hypothetical protein	SGM1	NCU02968	57957	79682	9.81838	12.1441	10.1663	18.9354	11.1755	11.4395	10.6182	8.28493	45.9145	53.8952	50.4999	51.8659	57.6148	55.7931	59.6672	59.7965	62.3371
TrA1068C	F-augustus	ChI	3443522	3444873	-	1352	-	nas6	Evolutionarily conserved 19S regulatory particle assembly-chaperone; proteasome-interacting protein involved in the assembly of the base subcomplex of the 19S proteasomal regulatory particle (RP); ortholog of human oncoprotein gankyrin, also known as p28, which interacts with the Rb tumor suppressor and CDK4/6	NAS6	NCU02967	-	-	2.62842	9.03063	6.47989	3.8794	2.77011	0	9.47514	3.69652	57.727	49.8321	56.3578	108.512	126.747	109.964	90.6577	88.9321	93.5442
TrA1069W	maker	ChI	3445319	3446943	+	1625	-	-	pre-mRNA splicing factor prp46	PRP46	NCU02966	57391	79786	28.6112	33.5663	16.3437	40.512	36.0372	46.2991	20.1249	27.4795	22.9254	26.2352	23.0685	25.0551	26.748	24.1749	37.8172	37.4004	35.9226
TrA1070C	maker	ChI	3447404	3449700	-	2297	-	-	origin recognition complex subunit 1	ORC1	NCU02965	104683	79518	5.13869	4.81509	5.18257	12.8705	6.89271	7.18157	9.26218	10.5118	16.8331	20.0502	16.142	19.7357	19.8087	19.9683	18.9041	14.1056	12.1537
TrA1071W	maker	ChI	3450972	3452597	+	1626	-	-	-	-	-	104684	79550	5.60584	4.81509	3.45505	2.06848	5.90804	4.53573	2.52605	9.85483	4.8013	3.90074	3.64792	5.07943	5.45335	5.57938	7.13051	6.02444	6.15944
TrA1072C	maker	ChI	3452660	3453804	-	1145	-	-	c-myc binding protein	GIM5	NCU02963	33728	8667	57.0231	27.6294	24.3312	62.5827	85.5227	56.785	75.109	64.7731	56.2187	57.5052	54.804	77.751	76.7275	66.3277	57.0915	58.696	50.7439
TrA1073C	maker	ChI	3454024	3456125	-	2102	-	-	prolyl-tRNA synthetase	AIM10	NCU09892	2790	130110	125.031	126.994	156.212	89.6249	95.9957	97.0434	28.5524	40.5781	29.5578	33.1365	30.5935	38.703	33.9062	40.6601	57.4357	48.6591	39.3835
TrA1074W	maker	ChI	3456477	3459693	+	3217	-	-	CCAAT-box-binding transcription factor	MAK21	NCU09894	57666	80161	45.6051	34.9505	54.9475	47.9103	41.5587	57.1525	22.8678	21.7006	21.9004	27.6359	22.0233	14.1367	15.3878	15.9741	32.9044	27.6375	24.5629
TrA1075W	maker	ChI	3460412	3461418	+	1007	-	-	thioesterase	MRX3	NCU09895	120579	137276	18.5706	21.268	14.307	25.125	14.6787	15.9647	18.8282	24.4847	84.2841	94.2933	80.8906	60.6024	55.1248	67.5274	77.0441	107.351	90.882
AT-block	-	ChI	3461500	3462000	-	500	-			-	-	-	-	-	-	-	-	-	-	-	-	-	-	-	-	-	-	-	-	-
TrA1076W	maker	ChI	3462501	3463142	+	642	-	-	adenylyl-sulfate kinase	MET14	NCU09896	75704	99214	45.7701	56.0335	38.9096	17.0827	31.6039	19.155	59.7399	88.7856	213.29	200.799	198.219	91.7035	133.848	99.1	299.73	196.532	207.14
TrA1077C	maker	ChI	3463443	3464879	-	1437	-	-	vacuolar membrane ATPase-5	VMA5	NCU09897	75707	130114	68.2415	39.5716	33.0085	39.9483	36.4153	44.7309	21.7977	15.7929	92.7974	88.4361	99.2133	122.688	114.535	119.277	124.696	116.399	115.815
TrA1078W	maker	ChI	3466002	3468947	+	2946	-	hmgA2	hypothetical protein	-	NCU09898	104691	35531	15.6104	18.2842	25.3648	31.7674	27.6691	27.8445	11.5105	15.9665	32.253	37.0948	33.0604	38.7769	38.0869	36.1284	39.1245	35.4584	30.576
AT-block	-	ChI	3469000	3470500	-	1500	-			-	-	-	-	-	-	-	-	-	-	-	-	-	-	-	-	-	-	-	-	-
TrA1079C	maker	ChI	3470631	3472398	-	1768	-	-	Frp1	-	NCU09899	120583	35532	22.8044	12.7055	15.9544	73.9871	76.6482	74.3036	84.4291	49.4072	145.921	170.403	140.976	216.752	248.704	215.754	101.223	131.724	91.2899
TrA1080W	Trinity_maker	ChI	3477613	3478000	+	388	-	-	-	-	-	-	-	0	7.27546	0	0	0	0	11.4504	4.46711	1.16592	0.76877	0.826785	0	0.693072	0.443699	0.375837	0.660684	0.160461
TrA1081W	maker	ChI	3481540	3482826	+	1287	-	-	-	-	-	57253	80321	1.5746	2.70498	2.91142	3.87338	3.31897	4.45908	14.1906	4.42893	37.4241	43.1913	44.4697	61.2607	71.578	59.1675	43.9698	59.0079	49.1189
TrA1082C	protein2genome	ChI	3483767	3484745	-	979	-	-	hypothetical protein	-	NCU09900	57865	51316	1.34563	3.08217	9.95219	3.97214	5.67266	3.26627	14.5525	9.46221	16.382	16.5012	12.872	11.8878	11.1573	11.748	12.1007	15.9538	15.3629
TrA1083C	protein2genome	ChI	3485026	3485415	-	390	-	-	-	-	-	104695	79909	2.86231	19.6684	3.52825	2.8164	6.03321	4.63183	10.3183	24.1527	8.58029	4.15657	5.96032	0.648381	1.45728	2.39898	4.40282	7.64048	10.2663
TrA1084W	maker	ChI	3486510	3488431	+	1922	-	-	cytochrome P450 52A11	ERG11	NCU09115	75713	99224	18.7304	10.3796	19.3643	13.0794	3.82067	14.1772	37.0276	14.4455	125.714	91.7874	86.3027	51.7359	50.9329	57.5191	294.69	204.349	340.942
TrA1085C	maker	ChI	3488836	3490814	-	1979	-	-	aromatic aminotransferase Aro8	ARO8	NCU09116	57322	99227	81.6284	73.1624	94.7869	32.5933	57.9758	44.5093	36.2495	29.9476	75.5583	98.8777	131.487	98.0815	68.9212	105.721	55.4317	99.7605	59.1655
TrA1086W	maker	ChI	3492743	3496156	+	3414	-	ckb2	DUF1339 domain-containing protein	-	NCU11228	57274	80342	38.2827	43.8434	40.3394	36.4536	31.8867	32.7234	20.0329	14.7624	50.8636	65.9546	59.1456	100.497	89.5273	95.4166	57.0602	60.3634	42.5155
TrA1087W	maker	ChI	3497204	3498406	+	1203	-	ckb2	casein kinase II subunit beta-2	CKB2	NCU02754	120589; 45841	99228	60.1301	52.7471	50.4646	91.8958	101.125	77.6357	59.9554	35.9851	158.336	165.866	169.669	213.443	187.312	190.954	139.874	166.229	122.991
AT-block	-	ChI	3498500	3499500	-	1000	-			-	-	-	-	-	-	-	-	-	-	-	-	-	-	-	-	-	-	-	-	-
TrA1088C	maker	ChI	3499403	3500807	-	1405	-	dpp1	PAP2 domain-containing protein; Diacylglycerol pyrophosphate (DGPP) phosphatase; zinc-regulated vacuolar membrane-associated lipid phosphatase, dephosphorylates DGPP to phosphatidate (PA) and Pi, then PA to diacylglycerol; involved in lipid signaling and cell metabolism	DPP1	NCU02755	-	99230	31.1519	30.0437	15.1578	25.0058	14.6876	19.2356	4.43285	8.07044	108.128	130.357	118.215	49.768	45.017	39.6793	39.867	100.889	47.377
AT-block	-	ChI	3502500	3503000	-	500	-			-	-	-	-	-	-	-	-	-	-	-	-	-	-	-	-	-	-	-	-	-
TrA1089C	maker	ChI	3503395	3504650	-	1256	-	-	60S ribosomal protein L2	RML2	NCU02757	104704	141401	176.792	142.033	182.146	57.1202	57.4726	62.6261	72.9265	68.0343	68.1763	60.5998	59.125	68.4396	80.3498	77.8347	205.544	144.866	160.937
TrA1090W	maker	ChI	3506661	3508251	+	1591	-	clb2	G2/mitotic-specific cyclin-B	CLB2	NCU02758	57421	79723	17.5456	9.20981	14.4185	33.809	26.1961	33.1246	57.9789	17.4785	146.249	177.529	167.457	183.323	165.366	184.533	104.841	104.365	74.6017
TrA1091W	maker	ChI	3509759	3511241	+	1483	-	-	WD repeat-containing protein	RSA4	NCU02753	104707	130127	90.2009	127.407	71.6538	92.699	89.782	94.0659	32.5163	42.2851	35.9299	40.0239	36.1311	57.779	50.589	47.04	60.3611	46.7656	49.4657
TrA1092W	Trinity_maker	ChI	3513187	3513601	+	415	-	gms2	gms2 (UDP-galactose transmembrane transporter Gms2)	-	-	-	-	0	0	0	0	0	2.61928	0	0	0.990227	0.261169	1.68527	0	0.941811	0.226102	0	1.23447	0.327074
TrA1093W	maker	ChI	3518199	3521354	+	3156	-	-	C6 transcription factor Prf	CHA4	NCU02752	57760	141402	21.3276	25.3138	25.8117	49.9839	45.3633	61.1816	20.2693	19.6327	126.918	139.591	131.418	127.105	126.015	129.406	118.057	134.658	123.903
TrA1094W	maker	ChI	3522915	3524714	+	1800	-	-	glutathione transferase omega-1	-	NCU00549	58026	130129	0	2.57875	4.62593	4.43114	8.70123	9.71654	4.05852	3.16669	6.61208	9.08287	6.20288	6.46075	4.31262	5.76644	2.75308	3.90293	2.84373
TrA1095C	maker	ChI	3525004	3527472	-	2469	-	-	phosphorus-5	PHO84	NCU08325	45852	24994	1.60579	1.22603	3.299	1.58004	2.8206	2.16543	1.92957	3.76389	5.23936	5.57064	5.8517	6.06251	4.63281	6.20593	5.5101	7.12547	4.62387
TrA1096W	Trinity_maker	ChI	3527645	3528083	+	439	-	-	-	-	-	-	-	0	0	0	2.61682	8.40849	0	0	0	3.09128	2.78923	3.98039	0.903649	5.80289	4.08646	2.20274	6.54586	3.22438
TrA1097W	Trinity_maker	ChI	3529944	3530699	+	756	-	-	-	-	-	-	-	0	1.83034	1.97003	4.7177	1.68435	3.87934	0	0	1.66214	1.03149	2.184	1.62913	0.813686	0.892997	0.567313	1.10809	0.322947
TrA1098W	maker	ChI	3531509	3532970	+	1462	-	-	-	-	-	57527	80239	1.08952	2.49556	1.34301	1.07205	6.88953	2.64462	11.7828	19.9195	16.8635	17.1403	14.2507	18.5102	17.2751	20.6983	13.923	15.8635	12.4941
TrA1099W	maker	ChI	3533697	3535009	+	1313	-	-	acetate kinase	ACS1	NCU02712	21716	99242	668.197	757.817	688.551	291.593	258.413	281.161	778.533	1695.62	634.187	587.024	589.145	563.518	719.605	881.846	399.064	636.074	578.644
AT-block	-	ChI	3535000	3535500	-	500	-			-	-	-	-	-	-	-	-	-	-	-	-	-	-	-	-	-	-	-	-	-
TrA1100C	maker	ChI	3536454	3537350	-	897	-	csp1	conidial separation-1	NRG1	NCU02713	120597	110866	14.7921	19.7641	15.1946	24.2581	18.1877	21.942	11.1091	12.1351	147.957	193.425	139.974	168.934	151.069	155.229	177.942	149.864	136.437
TrA1101W	Trinity_maker	ChI	3539536	3540957	+	1422	-	-	-	-	-	-	-	9.85953	10.4231	7.47904	12.6865	11.9896	10.432	1.36702	1.06662	3.89746	2.56986	2.66508	5.84125	4.082	3.81395	2.87167	3.12877	2.68196
TrA1102W	maker	ChI	3540824	3543364	+	2541	-	-	hypothetical protein	-	NCU07593	104715	79973	2.42551	4.86119	1.49491	10.1431	7.66878	9.81249	5.46479	1.70558	3.04191	2.20141	2.09133	5.83776	4.36623	5.03987	3.87443	3.69972	3.52275
AT-block	-	ChI	3543500	3555000	-	11500	-			-	-	-	-	-	-	-	-	-	-	-	-	-	-	-	-	-	-	-	-	-
TrA1103C	maker	ChI	3555108	3555203	-	96	-	-	-	-	-	104716	-	0	0	0	0	0	0	0	0	0	0	0	0	0	0	1.24888	0.3659	0
TrA1104C	maker	ChI	3560542	3562526	-	1985	-	-	pre-mRNA splicing factor	PRP31	NCU02716	75736	24997	19.9003	22.7909	25.2117	18.4933	16.3124	21.4686	12.9527	10.8839	31.6874	35.7666	31.2234	35.6875	41.8941	37.9139	41.1414	45.1104	38.3135
TrA1105W	maker	ChI	3563041	3565107	+	2067	-	-	pre-mRNA-splicing factor clf-1	CLF1	NCU02717	75739	79831	50.001	55.0183	29.6086	46.3051	32.5478	37.6798	28.2742	26.887	37.2169	39.8645	37.418	47.0824	44.9953	45.1257	66.5294	45.2717	51.2614
TrA1106C	maker	ChI	3566014	3566294	-	281	-	-	-	-	-	-	130137	243.695	357.434	252.962	765.634	378.488	764.486	708.957	1088.3	235.921	221.093	213.666	328.311	286.08	354.447	168.962	227.358	207.988
TrA1107C	maker	ChI	3566838	3568967	-	2130	-	-	hypothetical protein	-	NCU02718	120600	123348	144.139	149.277	119.623	166.168	126.842	136.639	202.354	318.453	221.47	238.061	206.073	303.503	325.061	375.214	271.812	326.725	349.418
TrA1108W	maker	ChI	3571404	3572117	+	714	-	-	-	-	-	-	141408	7.73478	0	0	5.07383	5.43449	4.17218	13.9415	3.62598	63.881	52.4172	57.2117	66.8723	69.5712	87.5171	36.9133	89.7376	99.2482
AT-block	-	ChI	3572500	3573000	-	500	-			-	-	-	-	-	-	-	-	-	-	-	-	-	-	-	-	-	-	-	-	-
AT-block	-	ChI	3573500	3574000	-	500	-			-	-	-	-	-	-	-	-	-	-	-	-	-	-	-	-	-	-	-	-	-
TrA1109C	F-augustus	ChI	3574155	3576623	-	2469	-	sro9	RNA-binding protein	SLF1	NCU02720	-	-	5.17628	3.9521	5.84887	27.1641	20.0028	24.431	28.7673	20.0193	79.3787	105.758	80.3359	105.578	98.4505	101.53	92.4838	76.8772	58.2038
TrA1110W	Trinity_maker	ChI	3579400	3580100	+	701	-	-	-	-	-	-	-	2.90331	9.9751	0	2.85675	6.11964	2.34909	0	0	0.710467	1.40537	0.944643	0.328835	1.47816	1.21668	1.03059	0.503243	0.586671
TrA1111C	maker	ChI	3581085	3582313	-	1229	-	-	SFT2 domain-containing protein	SFT2	NCU02723	104721	8694	14.073	5.37239	7.70988	27.6946	26.3674	32.8945	14.0921	10.9954	65.9103	75.5645	69.1922	120.077	111.227	113.909	55.8756	57.0803	48.9753
TrA1112W	maker	ChI	3588003	3589547	+	1545	-	-	HLH transcription factor	RTG3	NCU02724	58130	35555	36.0706	42.0611	34.7618	149.067	185.928	155.476	37.827	30.4371	231.744	295.079	277.23	269.118	225.717	244.099	105.303	198.867	113.539
AT-block	-	ChI	3590500	3591000	-	500	-			-	-	-	-	-	-	-	-	-	-	-	-	-	-	-	-	-	-	-	-	-
TrA1113C	maker	ChI	3590959	3593313	-	2355	-	rmd11	hypothetical protein	NPR3	NCU02725	75742	137296	4.15269	4.22745	5.11885	9.53422	8.26681	14.9332	9.97997	4.54238	28.3407	32.4973	29.9955	32.4536	26.9818	31.9045	16.5971	24.5213	11.3283
TrA1114W	maker	ChI	3595612	3596910	+	1299	-	-	ethanolamine kinase	EKI1	NCU02726	58170	8697	55.7455	48.8209	70.7362	70.9843	74.3022	57.0434	65.0151	62.2577	106.072	121.362	117.202	110.214	106.431	94.9898	137.061	123.766	109.414
TrA1115C	maker	ChI	3603737	3604419	-	683	-	-	-	-	-	-	35558	1.89748	2.1731	0	1.86705	0	1.53527	3.4201	0	2.6699	3.52089	2.96342	3.00878	2.34615	2.78309	4.49034	5.26237	2.3964
TrA1116W	maker	ChI	3606594	3610079	+	3486	-	-	hypothetical protein	ACE2	NCU02994	45866	137297	10.9166	15.1542	13.0486	10.7415	13.9455	11.2416	10.1364	3.25663	35.8208	42.7545	46.1531	50.2816	46.5567	50.715	39.1812	42.3053	33.3393
AT-block	-	ChI	3610000	3610500	-	500	-			-	-	-	-	-	-	-	-	-	-	-	-	-	-	-	-	-	-	-	-	-
TrA1117W	maker	ChI	3611361	3612056	+	696	-	-	-	-	-	-	79802	11.048	10.8452	17.5093	24.8475	18.297	17.878	5.68951	4.43928	11.8762	11.587	13.3515	15.9096	13.4307	12.5666	11.0181	11.6541	8.69064
TrA1118C	maker	ChI	3612162	3613432	-	1271	-	-	short-chain dehydrogenase	PBR1	NCU09735	58066	8699	42.7277	31.4576	31.3504	77.0778	90.062	98.7751	7.33467	21.461	11.8873	16.6611	12.4458	13.9421	14.7985	16.1293	13.1207	13.578	9.30207
AT-block	-	ChI	3614000	3614500	-	500	-			-	-	-	-	-	-	-	-	-	-	-	-	-	-	-	-	-	-	-	-	-
TrA1119C	maker	ChI	3614781	3616867	-	2087	-	-	MFS phosphate transporter	PHO84	NCU07375	45868	110883	32.2629	31.1759	47.8473	31.7455	28.158	29.3672	49.0657	31.9032	89.5899	101.918	84.1423	75.0815	77.5465	70.77	131.583	113.872	101.992
AT-block	-	ChI	3621000	3621500	-	500	-			-	-	-	-	-	-	-	-	-	-	-	-	-	-	-	-	-	-	-	-	-
TrA1120C	maker	ChI	3622729	3628654	-	5926	-	rim15	serine/threonine protein kinase-12	RIM15	NCU07378	120605	35563	37.5474	32.801	41.5472	95.8859	78.9589	84.7811	24.2378	14.4908	77.1273	103.683	96.0517	143.761	134.412	154.091	63.0043	84.1652	55.0954
TrA1121W	maker	ChI	3634769	3636238	+	1470	-	flbB	bZIP-type transcription factor	CIN5	NCU07379	57840	80010	53.6264	38.789	44.0687	84.2411	59.4918	78.4056	40.6982	34.4013	87.6008	101.784	97.8939	114.017	110.853	116.439	69.9092	91.7786	61.9283
TrA1122W	maker	ChI	3636873	3638820	+	1948	-	-	eukaryotic translation initiation factor 3	SKI2	NCU07380	120607	141414	181.822	326.846	280.156	185.134	160.697	174.581	476.029	548.64	128.165	147.477	139.473	158.622	192.8	171.038	281.995	219.056	255.063
AT-block	-	ChI	3639000	3639500	-	500	-			-	-	-	-	-	-	-	-	-	-	-	-	-	-	-	-	-	-	-	-	-
TrA1123C	maker	ChI	3639645	3641135	-	1491	-	-	-	-	-	120609	8704	0	2.33488	1.67539	0	0.716216	0.549855	1.22491	0	2.24505	2.41235	1.23824	5.31098	3.50937	2.46817	3.29683	2.16742	1.95685
TrA1124W	maker	ChI	3644161	3644816	+	656	-	-	-	SEC31	-	120610	25007	88.7315	127.845	119.96	87.3085	93.5147	125.059	82.5462	44.2799	128.529	130.701	128.333	134.215	128.657	122.548	172.387	133.956	151.392
AT-block	-	ChI	3645000	3645500	-	500	-			-	-	-	-	-	-	-	-	-	-	-	-	-	-	-	-	-	-	-	-	-
TrA1125C	Trinity_maker	ChI	3645068	3645364	-	297	-	-	-	-	-	-	-	49.7581	36.2636	22.3036	89.0185	61.975	47.5796	146.759	63.6165	83.2967	80.6511	69.7627	94.7823	81.2637	101.1	81.3554	72.6049	67.183
TrA1126C	maker	ChI	3645665	3648181	-	2517	-	-	actin binding protein	ABP1	NCU10073	57997	80156	10.2608	6.36526	3.68903	23.1373	13.968	11.4154	30.8242	16.8355	74.3597	85.402	87.2749	131.615	148.42	139.629	117.211	111.07	115.678
TrA1127W	maker	ChI	3650602	3651435	+	834	-	-	thioredoxin	GRX3	NCU09803	75753	119024	72.7466	60.9973	54.4436	43.4593	24.6433	35.7363	63.2192	42.0195	99.8169	99.3527	105.92	62.2371	56.4063	55.9809	162.162	146	141.093
TrA1128W	maker	ChI	3654254	3657040	+	2787	-	-	C6 transcription factor	ASG1	NCU09804	57534	80145	56.9802	55.3264	51.9144	32.5023	28.7204	30.0672	25.3037	14.5172	100.636	93.7712	88.3178	81.3726	88.8324	87.4964	196.351	153.116	174.754
TrA1129W	maker	ChI	3657822	3661045	+	3224	-	-	hypothetical protein	-	NCU09807	104741	80212	14.3533	10.7876	8.29349	13.6818	10.8726	11.2505	1.61694	0	4.91186	4.66809	3.79446	3.7594	3.32761	4.00999	5.94419	5.52008	5.64213
TrA1130C	maker	ChI	3661880	3664615	-	2736	-	-	dynamin-1	DNM1	NCU09808	57508	79870	42.4819	39.5001	53.4026	45.9393	48.7615	41.8595	21.9858	12.4222	63.1204	65.7292	61.2009	72.0785	69.5973	72.0332	74.5033	68.955	64.0423
TrA1131W	maker	ChI	3666602	3667091	+	490	-	-	mitochondrial copper ion transporter	COX19	NCU09809	104744	123359	203.341	232.877	135.946	108.518	72.6447	111.542	43.4841	48.4697	64.3075	52.5509	51.3584	26.9343	29.0776	23.59	68.9176	81.4836	59.5442
TrA1132W	maker	ChI	3668100	3670700	+	2601	-	-	LIM domain-containing protein	PXL1	NCU09812	57727	79863	12.9583	10.532	11.3358	9.04874	9.69196	8.11716	11.3016	6.46662	23.4502	27.5184	27.4462	24.3351	25.9945	25.079	30.5665	25.4173	25.5302
TrA1133C	maker	ChI	3671372	3671811	-	440	-	smt3	SMT3	SMT3	NCU09813	57208	79699	239.804	243.692	274.78	345.629	384.436	319.735	103.492	133.001	255.391	192.375	228.578	221.876	201.929	155.458	260.166	220.008	256.789
TrA1134W	maker	ChI	3672829	3672912	+	84	-	cmc4	Protein that localizes to the mitochondrial intermembrane space; localizes via the Mia40p-Erv1p system; contains twin cysteine-x(9)-cysteine motifs	CMC4	NCU16378	-	79992	48.2503	69.0736	29.7381	35.6074	25.4257	48.7996	21.7421	16.9644	11.8073	11.678	6.27963	13.6623	9.65075	5.8975	25.6912	15.0542	30.4685
TrA1135W	maker	ChI	3673915	3676897	+	2983	-	-	hypothetical protein	NUP84	NCU09814	75758	99283	8.79181	7.97118	9.03109	15.1389	13.1265	11.8559	17.8276	7.21263	51.3431	60.9991	60.501	67.5469	64.1049	71.0003	60.0327	50.7719	53.1672
AT-block	-	ChI	3677000	3677500	-	500	-			-	-	-	-	-	-	-	-	-	-	-	-	-	-	-	-	-	-	-	-	-
TrA1136C	maker	ChI	3677533	3679502	-	1970	-	nag1	exochitinase	-	NCU10852	21725	99285	2.31734	1.32697	1.42824	26.7921	45.7924	30.9371	10.4422	11.4066	85.4863	91.8882	94.0975	111.483	96.9981	99.6202	14.1211	93.9113	15.7161
TrA1137C	maker	ChI	3680187	3681012	-	826	-	-	alcohol dehydrogenase	-	NCU09035	104750	79962	3.90465	0	0	3.84203	0	3.15928	3.51895	0	3.58313	5.35522	2.03271	6.85485	3.83393	3.95439	2.07905	3.38404	2.07115
TrA1138W	Trinity_maker	ChI	3681870	3682366	+	497	-	-	-	-	-	-	-	2.52682	2.89386	0	4.9726	13.3152	24.5337	0	0	2.16418	1.63084	1.80872	1.43097	1.10269	1.41187	0.597966	0.875969	0.382946
TrA1139W	maker	ChI	3683655	3685250	+	1596	-	-	nuclear polyadenylated RNA-binding protein Nab2	NAB2	NCU16397	75764	99288	13.5101	10.0571	14.1553	22.5988	12.1026	14.757	32.874	10.4501	69.0135	80.3289	71.123	75.8204	79.1994	87.4717	92.9563	87.488	77.1901
TrA1140W	maker	ChI	3686004	3688041	+	2038	-	-	hypothetical protein	HEM14	NCU16396	57263	137307	129.263	177.374	176.96	76.1969	82.8688	69.4039	126.695	148.281	38.8838	47.8172	49.578	59.8443	67.4145	61.4505	130.183	89.3956	102.735
TrA1141C	maker	ChI	3689115	3692381	-	3267	-	-	hypothetical protein	RGR1	NCU09112	120618	99294	9.96319	6.08554	5.32186	9.47663	14.7004	13.4355	8.38042	4.67063	59.0016	66.2326	57.1403	70.3777	63.0685	74.4813	49.0414	48.1246	45.097
TrA1142C	maker	ChI	3694196	3696244	-	2049	-	-	glucose-6-phosphate 1-dehydrogenase	ZWF1	NCU09111	75769	99296	141.789	138.64	129.434	79.6289	71.1918	96.8648	74.7411	34.8022	260.064	184.589	192.499	190.894	194.676	191.943	645.281	513.61	690.941
TrA1143W	Trinity_maker	ChI	3698251	3698710	+	460	-	-	-	-	-	-	-	3.05198	10.4859	3.76205	0	0	2.46938	0	0	1.30698	2.216	2.38323	2.07404	1.10989	1.91846	2.16672	2.96246	5.08787
TrA1144W	maker	ChI	3699470	3699921	+	452	-	-	60S ribosomal protein L33	RPL33B	NCU09109	120621	119034	1006.43	1242.49	517.263	731.81	992.371	924.728	1039.23	1861.63	606.733	554.331	508.84	530.153	629.772	623.586	848.126	597.385	563.058
TrA1145W	maker	ChI	3709807	3711243	+	1437	-	-	hypothetical protein	-	NCU09108	120623	137312	6.92825	11.9019	5.33761	11.0779	22.8179	22.4228	29.6584	18.2693	182.415	152.453	145.623	158.315	151.425	155.573	251.056	201.331	289.141
AT-block	-	ChI	3712000	3712500	-	500	-			-	-	-	-	-	-	-	-	-	-	-	-	-	-	-	-	-	-	-	-	-
TrA1146C	maker	ChI	3712053	3712655	-	603	-	vma21	hypothetical protein	VMA21	NCU09107	57832	79548	6.25467	3.58159	7.70988	6.15436	13.1837	15.1821	0	8.79635	18.9408	19.6796	21.1647	28.3366	24.793	20.532	16.6517	13.9855	12.9548
TrA1147W	maker	ChI	3713605	3716787	+	3183	-	swr2	chromatin remodelling factor 10-1	FUN30	NCU09106	2826	79806	5.85697	3.35386	3.20873	7.04372	7.20149	8.95129	2.93246	3.66091	7.88289	8.92537	8.99898	8.80811	7.85719	8.24968	7.00718	5.62879	5.80252
AT-block	-	ChI	3717000	3719000	-	2000	-			-	-	-	-	-	-	-	-	-	-	-	-	-	-	-	-	-	-	-	-	-
TrA1148C	maker	ChI	3719126	3720049	-	924	-	-	hypothetical protein	-	NCU09329	104762	35583	0	0	1.45064	8.10575	4.9611	2.85656	0	0	71.4916	76.619	84.392	45.7188	45.1082	41.7551	13.0893	27.8237	20.0943
TrA1149C	maker	ChI	3726270	3728686	-	2417	-	-	chitin synthase activator	SKT5	NCU09322	57287	80119	6.91938	9.90556	8.52923	26.3826	23.7002	23.4438	19.4871	11.5558	81.7779	98.0043	87.2394	102.126	99.6462	110.459	78.7511	73.7908	79.6316
TrA1150C	Trinity_maker	ChI	3734312	3734741	-	430	-	-	hypothetical protein	-	NCU06817	-	-	0	6.37602	0	0	2.93373	0	0	0	0.851486	0.67373	0.181143	1.26114	0	0.583269	0.658748	0.772008	0.984367
TrA1151W	maker	ChI	3737390	3741129	+	3740	-	CHS3	chitin synthase-4	CHS3	NCU09324	58188	79604	35.8012	26.0629	33.8677	80.5579	81.6045	87.3501	39.0178	42.1531	149.461	179.366	161.237	218.557	197.312	219.23	95.8217	108.419	80.1945
AT-block	-	ChI	3741500	3742000	-	500	-			-	-	-	-	-	-	-	-	-	-	-	-	-	-	-	-	-	-	-	-	-
TrA1152C	maker	ChI	3742277	3745479	-	3203	-	cdc5, tpk5	cdc5-like	CDC5	NCU09258	2829	80312	13.0565	13.3791	13.5531	38.2034	30.7798	29.7464	9.28959	8.69792	38.5929	49.3691	48.4515	59.9307	58.6025	58.651	29.3124	29.5995	20.7248
TrA1153W	maker	ChI	3746980	3747712	+	733	-	-	hypothetical protein	-	NCU09257	2830	99307	26.5823	51.9331	23.1296	30.7718	41.199	40.4856	5.63683	10.9954	75.4764	77.2044	75.2974	88.0207	89.6188	77.5412	111.751	85.0513	89.1034
TrA1154W	maker	ChI	3748263	3749280	+	1018	-	-	-	-	-	57397	137314	18.1437	6.39359	5.16116	21.9726	22.0636	16.9387	5.03122	7.85129	7.00142	7.99443	5.1768	8.06189	6.49668	8.67566	6.77077	5.03187	6.76854
TrA1155W	maker	ChI	3753110	3753706	+	597	-	-	hyphal anastamosis-6	-	NCU02767	57737	8730	0	0	0	13.6576	2.43808	7.48706	8.33942	9.76033	105.154	97.9831	131.872	80.7012	79.5857	72.0626	40.5115	67.6062	40.0849
TrA1156C	maker	ChI	3754413	3755052	-	640	-	-	RNA binding protein	RTC3	NCU02765	72859	119041	942.769	662.626	532.183	268.758	213.576	318.428	809.939	817.831	1098	906.787	804.229	626.375	616.916	832.624	1091.89	937.008	1535.32
TrA1157C	maker	ChI	3756146	3759217	-	3072	-	-	round spore	-	NCU02764	58058	130182	2.31601	0.884142	0.951619	2.27887	1.62724	1.56159	0	0	1.60579	1.40136	1.30616	2.36085	2.24599	2.26464	1.50721	1.25786	1.28699
AT-block	-	ChI	3759500	3760500	-	1000	-			-	-	-	-	-	-	-	-	-	-	-	-	-	-	-	-	-	-	-	-	-
TrA1158W	maker	ChI	3761282	3764512	+	3231	-	-	calcium P-type ATPase-1	PMR1	NCU03305	120627	141428	24.6806	20.1344	33.7568	29.2748	42.7579	25.7138	10.969	10.936	121.35	117.286	127.032	96.1914	101.041	95.8004	75.6876	75.984	103.723
AT-block	-	ChI	3764500	3765000	-	500	-			-	-	-	-	-	-	-	-	-	-	-	-	-	-	-	-	-	-	-	-	-
TrA1159C	maker	ChI	3765002	3765677	-	676	-	-	proteosome catalytic beta-3	PUP3	NCU03304	58125	137317	51.0146	40.2929	43.368	29.4256	35.2251	31.3131	72.9265	34.6356	182.736	149.867	161.406	273.759	350.955	287.012	295.984	281.194	305.612
TrA1160W	maker	ChI	3766795	3768444	+	1650	-	-	hypothetical protein	UBX4	NCU03303	2835	79781	25.2828	28.9552	29.5669	14.6712	9.56512	18.3584	5.8424	7.29371	74.3621	64.1729	64.7127	75.0404	76.3371	78.422	97.9541	112.458	165.908
AT-block	-	ChI	3768500	3769000	-	500	-			-	-	-	-	-	-	-	-	-	-	-	-	-	-	-	-	-	-	-	-	-
TrA1161C	maker	ChI	3768994	3769625	-	632	-	-	60S ribosomal protein L36	RPL36A	NCU03302	45912	110939	2166.71	2178.56	1119.39	2530.14	2488.36	2975.12	1820.59	3002.38	589.668	538.032	478.762	452.197	542.76	523.431	834.72	646.966	583.179
TrA1162W	maker	ChI	3772742	3773290	+	549	-	-	-	-	-	2837	35596	3.69128	2.11373	0	29.0567	23.3416	19.4132	6.65331	2.59564	36.6961	51.8171	46.9599	73.7914	71.9516	71.9302	3.05736	30.0078	7.8319
TrA1163C	maker	ChI	3774064	3776869	-	2806	-	-	transketolase	TKL1	NCU01328	120635	110941	239.282	255.431	444.251	196.204	160.856	190.418	397.569	219.498	428.345	329.208	320.581	360.016	416.433	384.352	926.105	631.097	932.535
TrA1164W	Trinity_maker	ChI	3777837	3778708	+	872	-	-	-	-	-	-	-	3.77611	4.32461	4.65466	2.47704	2.65311	0	2.26874	3.54039	1.07806	1.42167	1.14671	0.142563	0.823938	0.439565	1.78721	1.30906	1.90759
TrA1165W	maker	ChI	3778810	3779979	+	1170	-	-	hypothetical protein	BMT6	NCU01329	29713	80324	0.866031	2.97548	2.13504	2.55643	2.73815	4.20427	4.68291	0	6.35777	6.63749	5.29743	7.25854	9.32231	7.68187	9.93977	5.70428	6.4312
TrA1166C	maker	ChI	3780071	3783081	-	3011	-	-	SacI domain-containing protein	SAC1	NCU01330	104785	79709	70.1129	84.7807	74.1415	111.712	76.8932	107.986	29.5087	42.0445	40.0626	49.616	41.6414	75.5012	72.48	75.0207	60.6409	58.4082	53.4705
TrA1167W	maker	ChI	3785630	3787895	+	2266	-	-	hypothetical protein	-	NCU04270	104786	79667	4.25143	3.24598	3.49371	9.2961	9.9569	10.7018	11.0687	8.63642	43.0016	49.6573	51.8574	39.9131	41.4694	44.5406	43.5971	43.5927	48.6337
AT-block	-	ChI	3788500	3789000	-	500	-			-	-	-	-	-	-	-	-	-	-	-	-	-	-	-	-	-	-	-	-	-
TrA1168C	maker	ChI	3788556	3788744	-	189	-	-	-	-	-	-	123376	10.7223	6.13987	13.2169	26.3758	33.9009	21.6887	0	0	22.9586	16.4357	20.5832	18.2164	19.1065	17.9733	17.1274	13.7532	11.9166
TrA1169W	maker	ChI	3793507	3796441	+	2935	-	-	ZZ type zinc finger domain-containing protein	-	NCU04272	75794	99324	76.5466	57.8411	85.6012	224.792	217.484	231.137	93.877	65.4794	1471.33	1733.5	1730.46	2671.6	2739.09	2931.03	1177.02	1331	1023.62
TrA1170W	maker	ChI	3798133	3802010	+	3878	-	-	hypothetical protein	NUP2	NCU06644	57886	79640	22.5921	23.2863	22.2787	59.7426	57.4416	58.7227	47.8471	56.7938	99.2364	107.559	99.8413	103.984	101.857	112.585	69.3022	71.6037	67.6075
TrA1171W	maker	ChI	3802838	3804686	+	1849	-	-	tubulin gamma chain	TUB4	NCU03954	104790	141433	21.2931	17.6588	16.2913	39.7358	35.5959	38.0213	7.94058	5.16307	26.2776	28.6111	29.5757	33.7637	31.6682	28.9747	16.0725	18.5304	10.052
TrA1172C	maker	ChI	3805174	3806307	-	1134	-	-	MYG1 protein	-	NCU03859	57282	130196	38.4215	34.7926	37.448	64.1812	49.9096	29.6412	122.4	84.1936	29.4089	32.583	34.1309	36.3316	44.9719	44.5589	64.175	56.6854	58.1835
AT-block	-	ChI	3806500	3807000	-	500	-			-	-	-	-	-	-	-	-	-	-	-	-	-	-	-	-	-	-	-	-	-
TrA1173W	maker	ChI	3806842	3807144	+	303	-	-	-	-	-	21737	123383	138.171	87.9118	61.5038	230.369	226.52	242.223	186.784	145.74	175.164	190.121	188.817	261.695	225.556	251.716	142.599	191.199	155.5
TrA1174C	maker	ChI	3807418	3808129	-	712	-	-	cAMP-regulated phosphoprotein family protein Igo1	IGO2	NCU03860	21737	79975	14.5942	7.16319	7.70988	67.698	85.6939	52.2939	37.5789	17.5927	182.648	196.123	187.226	268.017	236.557	222.066	152.949	223.84	214.122
TrA1175C	Trinity_maker	ChI	3809328	3810163	-	836	-	-	-	-	-	-	-	0	5.26673	1.88956	1.50833	3.2311	1.24029	0	0	4.87653	3.83377	6.38413	5.90311	3.23329	2.56956	2.17656	1.70052	4.33658
TrA1176W	maker	ChI	3813213	3815641	+	2429	-	-	glutamate-cysteine ligase catalytic subunit	GSH1	NCU01157	57430	8746	10.8648	10.8199	10.4811	13.4793	16.4289	14.9061	6.8115	16.6085	46.614	39.2914	33.4138	42.1602	40.1638	42.8249	107.651	87.4638	114.282
TrA1177W	maker	ChI	3817141	3817772	+	632	-	-	-	-	-	104795	130200	9.65006	38.6812	5.94762	23.7383	50.8513	31.2317	8.69683	13.5715	15.0543	13.235	10.3614	20.2202	19.6524	22.242	21.1238	17.7304	15.5999
TrA1178C	Trinity_maker	ChI	3817674	3818989	-	1316	-	-	-	-	-	-	-	3.29782	2.83264	2.03255	4.05617	7.8201	6.00366	1.48603	1.15949	3.9846	5.72022	2.62886	4.66898	4.0776	5.06734	2.73147	3.74414	2.41566
TrA1179C	maker	ChI	3824446	3824634	-	189	-	-	-	-	-	-	8747	5.36114	18.4196	6.60846	5.27517	11.3003	4.33774	9.66314	0	2.62384	5.19021	5.58189	6.07214	4.67915	7.48889	5.0748	5.2039	2.16665
TrA1180C	maker	ChI	3827737	3829388	-	1652	-	sub1;nsdD	submerged protoperithecia-1	GAT2	NCU01154	57735	99336	58.2083	48.5573	53.1489	247.484	184.796	193.039	95.8501	71.7558	524.042	538.305	413.059	629.734	671.267	646.115	155.435	413.071	280.077
TrA1181W	maker	ChI	3837012	3837287	+	276	-	-	-	-	-	-	119058	12.9905	9.91826	0	110.779	141.471	168.171	23.4145	6.08978	9.00683	12.5763	4.22667	9.3184	3.14943	8.16577	0.512359	12.009	5.24996
TrA1182C	Trinity_maker	ChI	3837282	3837944	-	663	-	-	-	-	-	-	-	10.0322	21.064	12.3663	19.7427	31.7191	14.8815	15.0688	11.7575	5.31912	2.02341	2.17611	3.59819	6.68864	3.97059	3.16547	2.84025	3.46315
TrA1183W	F-augustus	ChI	3840063	3842099	+	2037	-	-	-	-	-	-	-	1.52829	1.75028	1.88386	12.0302	6.4427	8.65586	0	8.59734	12.9025	13.3161	7.65773	9.17415	9.33713	12.5956	4.52082	7.94714	6.33083
TrA1184W	maker	ChI	3842485	3842898	+	414	-	-	-	-	-	-	123389	0	0	10.9561	14.5761	9.36735	7.19152	5.34016	16.6668	13.0501	16.0145	11.3749	8.7247	7.97303	10.1396	1.05169	7.60044	3.14307
TrA1185C	Trinity_maker	ChI	3843491	3844001	-	511	-	-	-	-	-	-	-	0	2.66767	2.87126	4.58394	9.81956	7.5387	4.19847	3.27588	7.12508	4.88596	9.09463	5.27648	2.03301	5.69414	1.10246	5.08726	2.11809
AT-block	-	ChI	3847500	3848000	-	500	-			-	-	-	-	-	-	-	-	-	-	-	-	-	-	-	-	-	-	-	-	-
TrA1186W	Trinity_maker	ChI	3847809	3848142	+	334	-	-	-	-	-	-	-	3.65797	0	0	3.5993	0	8.87906	6.59326	5.14444	2.01406	1.77067	2.38036	1.24293	2.92658	2.29939	0	1.14129	1.47833
TrA1187C	maker	ChI	3848800	3851607	-	2808	-	bgl3j	glycosylhydrolase family 3-5	-	NCU05577	104797	8750	2.15954	2.47322	4.79156	87.5462	67.3682	88.7628	0.778488	3.0371	31.9453	41.3956	29.8483	53.8106	44.7332	54.2087	1.53315	8.32492	0.872755
AT-block	-	ChI	3853000	3853500	-	500	-			-	-	-	-	-	-	-	-	-	-	-	-	-	-	-	-	-	-	-	-	-
TrA1188C	RepeatMasker	ChI	3853607	3853680	-	74	tRNA	-	-	-	-	-	-	-	-	-	-	-	-	-	-	-	-	-	-	-	-	-	-	-
TrA1189W	maker	ChI	3854291	3854449	+	159	-	-	-	-	-	-	123394	6.37268	29.1934	15.7107	0	20.1486	25.7809	11.4864	0	9.74657	5.14125	7.87915	2.16535	6.95252	11.1274	12.8187	9.27866	12.2334
TrA1190C	maker	ChI	3855090	3856599	-	1510	-	gna2, tga2, tgaB	guanine nucleotide-binding protein alpha-2	GPA2	NCU06729	2845	110957	54.2306	35.9572	36.3559	41.1909	43.1162	46.9576	24.0081	10.7043	106.166	113.446	102.093	123.169	105.459	109.112	213.667	159.734	183.841
AT-block	-	ChI	3860500	3861000	-	500	-			-	-	-	-	-	-	-	-	-	-	-	-	-	-	-	-	-	-	-	-	-
TrA1191W	F-augustus	ChI	3860591	3860757	+	167	-	-	-	-	-	-	-	19.8678	0	0	0	0	0	0	0	4.25409	1.60286	1.29286	0	0	0	0	1.03313	0.501834
TrA1192W	maker	ChI	3867004	3868133	+	1130	-	-	spermidine-3	SPE3	NCU06727	120646	99341	57.9356	47.9986	79.0122	140.697	103.93	130.655	148.862	88.4129	220.201	226.243	228.29	179.126	186.842	176.925	232.346	233.535	212.283
TrA1193C	maker	ChI	3868560	3869477	-	918	-	nit3b	nitrilase	NIT3	NCU06726	104803	130207	3.3113	1.26409	2.72113	3.25819	3.4898	7.14452	7.95788	6.20919	27.4828	26.9815	29.0176	19.7523	22.0769	16.9601	28.6017	27.0909	33.0653
TrA1194C	RepeatMasker	ChI	3870026	3870125	-	100	tRNA	-	-	-	-	-	-	-	-	-	-	-	-	-	-	-	-	-	-	-	-	-	-	-
TrA1195W	maker	ChI	3870896	3871707	+	812	-	-	-	-	-	57402	80062	32.2477	7.77512	10.4606	43.4207	39.3523	20.5988	3.05919	4.7739	70.191	73.941	56.3273	83.6216	79.622	78.9494	48.8003	67.1343	42.2701
TrA1196W	maker	ChI	3872329	3873270	+	942	-	-	phytanoyl-CoA dioxygenase	-	NCU04228	120648	123400	65.6143	48.0435	70.2728	84.6715	81.6212	83.5499	149.286	164.89	75.7414	78.4483	74.8255	112.327	143.169	133.351	78.2735	85.1684	96.7773
TrA1197C	maker	ChI	3873623	3874822	-	1200	-	-	hypothetical protein	-	NCU10062	104807	35614	31.2421	63.824	61.4092	66.4671	37.3757	49.19	80.6631	62.9379	17.615	15.7361	13.7916	21.1356	24.3199	22.4695	40.8632	32.3748	32.5891
AT-block	-	ChI	3875000	3885500	-	10500	-			-	-	-	-	-	-	-	-	-	-	-	-	-	-	-	-	-	-	-	-	-
TrA1198W	maker	ChI	3885919	3886909	+	991	-	-	proteasome catalytic alpha-1	SCL1	NCU10061	120650	99350	300.52	254.321	226.197	168.785	147.149	151.701	55.1256	48.6223	371.523	340.071	362.562	583.004	664.527	594.765	513.868	468.628	429.38
TrA1199W	maker	ChI	3888661	3890235	+	1575	-	-	Benomyl resistant	TUB2	NCU04054	21742	35616	183.325	131.351	291.656	134.178	154.186	161.482	209.98	186.699	233.975	236.276	227.485	195.875	193.043	200.893	200.568	163.046	161.819
AT-block	-	ChI	3890500	3891000	-	500	-			-	-	-	-	-	-	-	-	-	-	-	-	-	-	-	-	-	-	-	-	-
TrA1200W	Trinity_maker	ChI	3894855	3895445	+	591	-	-	-	-	-	-	-	9.65006	0	0	0	0	0	0	0	5.90364	1.81657	4.18642	8.37955	7.01873	9.21133	23.2172	11.8203	11.0499
TrA1201W	maker	ChI	3895402	3896219	+	818	-	-	hypothetical protein	-	NCU08972	2852	130214	3.69128	8.45491	0	3.63208	5.8354	10.4532	0	0	5.19391	2.68019	2.88245	8.36163	10.0679	7.2188	18.3441	11.9647	9.32369
TrA1202C	maker	ChI	3896867	3897742	-	876	-	-	integral membrane protein	-	NCU11375	42766	42185	0	9.55092	0	2.05145	2.19728	3.3738	11.2737	17.5927	11.7344	12.4469	11.6677	19.5995	13.1926	9.02827	24.1758	17.6355	22.0126
TrA1203C	maker	ChI	3900139	3901318	-	1180	-	-	WD-repeat protein pop3	LST8	NCU04281	21743	137337	78.35	90.9433	40.4587	86.4698	63.604	101.087	22.9007	20.8465	75.5906	75.7665	73.8594	62.3584	56.7549	56.054	93.9593	97.304	99.6998
AT-block	-	ChI	3906000	3906500	-	500	-			-	-	-	-	-	-	-	-	-	-	-	-	-	-	-	-	-	-	-	-	-
TrA1204C	maker	ChI	3906426	3908407	-	1982	-	-	hypothetical protein	VPS64	NCU04255	120654	25036	61.6715	44.886	61.8106	64.0852	91.7233	87.6727	19.7385	29.9916	315.794	329.262	303.576	373.993	324.047	372.569	241.557	282.15	222.218
TrA1205W	maker	ChI	3912064	3913443	+	1380	-	-	hypothetical protein	-	NCU04256	57936	123406	211.462	159.77	131.235	114.873	105.24	116.44	226.307	207.556	535.614	575.479	513.441	554.773	581.456	697.084	593.205	641.87	558.05
AT-block	-	ChI	3913500	3914000	-	500	-			-	-	-	-	-	-	-	-	-	-	-	-	-	-	-	-	-	-	-	-	-
TrA1206C	maker	ChI	3914212	3916138	-	1927	-	-	hypothetical protein	MCH4	NCU09550	104816	45579	0	0.817785	0	0	0	0	0	0	21.9733	23.2161	38.0561	0.727886	0.882906	1.24683	1.35185	63.4948	1.91185
TrA1207C	maker	ChI	3918245	3919501	-	1257	-	-	DUF92 domain-containing protein	-	NCU11040	21745	141446	105.098	89.5017	89.6888	159.097	191.233	137.366	105.241	106.118	64.4062	79.7167	83.5892	129.109	138.9	134.701	116.491	111.078	75.873
TrA1208W	maker	ChI	3923571	3924275	+	705	-	-	hypothetical protein	-	NCU02787	-	8766	0	0	0	0	0	0	0	0	1.84646	2.31903	2.61874	0.97671	0.522671	0.501915	1.02036	2.69053	1.08909
TrA1209C	maker	ChI	3924539	3926826	-	2288	-	-	NIMA interactive protein	-	NCU04570	57728	60566	14.7651	13.7392	17.6316	32.6888	18.4788	19.7865	36.5932	38.9347	15.5535	16.1556	17.685	23.0468	22.0822	24.5246	23.7491	18.5069	19.0436
TrA1210C	maker	ChI	3927778	3928713	-	936	-	-	hypothetical protein	RRP7	NCU04571	58063	80331	37.8889	45.8719	22.6848	68.1714	39.9313	58.6846	29.2682	13.702	36.226	37.1175	33.5316	33.5953	36.1397	28.807	65.8382	49.4246	41.4528
AT-block	-	ChI	3929000	3929500	-	500	-			-	-	-	-	-	-	-	-	-	-	-	-	-	-	-	-	-	-	-	-	-
TrA1211C	maker	ChI	3929464	3931181	-	1718	-	-	3-chlorobenzoate-3,4-dioxygenase reductase subunit	CBR1	NCU04575	104820	80000	10.4207	23.1666	8.31155	21.1102	24.5489	28.7661	14.3632	14.6553	5.85007	6.57725	7.61875	4.65163	6.64295	8.00604	10.7344	7.67127	6.25517
TrA1212W	maker	ChI	3932687	3933441	+	755	-	-	4-carboxymuconolactone decarboxylase	-	NCU04594	21746	99368	15.0951	15.1267	11.6294	27.8494	23.8632	38.1673	34.0099	47.7657	34.8612	31.6632	35.3624	29.0648	28.271	27.4118	17.861	25.1183	24.2114
AT-block	-	ChI	3933500	3934000	-	500	-			-	-	-	-	-	-	-	-	-	-	-	-	-	-	-	-	-	-	-	-	-
TrA1213C	maker	ChI	3934144	3934878	-	735	-	-	-	-	-	21747	79934	0	0	0	2.71294	2.90579	2.23084	0	0	3.71086	3.22535	2.69127	4.05966	4.41177	4.81429	1.95742	5.49596	1.3232
TrA1214W	maker	ChI	3936191	3936976	+	786	-	-	protein kinase-11	BUD32	NCU04595	58205	8772	11.6022	5.90553	11.1234	25.3691	24.4552	15.6457	9.29432	21.7559	25.3947	24.0245	24.4953	31.684	24.1905	24.1302	27.1511	33.0259	30.4127
TrA1215C	maker	ChI	3937278	3938315	-	1038	-	-	gamma-cysteine synthetase regulatory subunit	-	NCU04596	75838	137346	13.0322	18.6565	16.0643	29.9209	29.7586	14.938	17.6174	30.5468	48.4345	33.7322	41.3426	30.9972	40.9163	39.1397	56.7978	59.3345	109.013
TrA1216W	maker	ChI	3939676	3940517	+	842	-	-	AP-1 complex subunit theta-1	APS1	NCU10618	120661	123411	108.563	117.425	106.561	146.386	245.781	191.945	43.4841	45.2384	134.185	167.06	147.702	165.086	118.734	124.269	103.478	139.321	76.3744
TrA1217W	maker	ChI	3942854	3943888	+	1035	-	-	mitogen-activated protein kinase MAF1	MAF1	NCU04597	21749	35632	6.85294	14.5755	8.44734	14.4494	14.4447	18.2185	12.352	2.75364	79.6563	93.0402	84.1561	74.1804	71.6317	75.4196	63.4791	73.5447	54.5501
AT-block	-	ChI	3945000	3945500	-	500	-			-	-	-	-	-	-	-	-	-	-	-	-	-	-	-	-	-	-	-	-	-
TrA1218C	maker	ChI	3945694	3949573	-	3880	-	-	hypothetical protein	-	NCU04661	104831	79837	4.5069	1.82172	3.92151	11.9996	8.94089	11.3687	9.55695	4.47412	34.7082	41.7285	34.5207	43.7794	48.3213	48.0318	16.4687	16.5338	14.9597
TrA1219W	maker	ChI	3955834	3957551	+	1718	-	-	hypothetical protein	-	NCU09410	57643	35634	0	0	0.846206	1.35096	0	0	1.23735	0.965453	3.14981	4.09837	1.56352	10.0301	11.7835	9.44559	0.324911	2.40363	0.762951
TrA1220C	maker	ChI	3957890	3958510	-	621	-	-	hypothetical protein	-	NCU04635	45971	123417	20.4136	53.1335	20.5879	51.1286	35.2048	54.0549	40.1392	23.4892	481.147	531.198	249.494	211.451	189.371	371.607	87.833	253.283	130.124
TrA1221C	maker	ChI	3959436	3961275	-	1840	-	-	cysteine desulfurase	NFS1	NCU04636	75845	99382	992.991	922.16	707.767	465.27	332.466	416.475	258.122	280.252	272.004	275.647	209.94	202.06	188.663	214.575	520.811	421.657	355.818
TrA1222W	maker	ChI	3962437	3963937	+	1501	-	-	BAR adaptor protein RVS167	RVS167	NCU04637	21752	25045	109.457	149.532	125.285	37.6955	26.3674	47.4441	40.867	14.2941	284.926	271.477	259.929	178.432	150.862	194.727	250.33	278.328	303.647
AT-block	-	ChI	3964000	3965000	-	1000	-			-	-	-	-	-	-	-	-	-	-	-	-	-	-	-	-	-	-	-	-	-
TrA1223C	maker	ChI	3965628	3968433	-	2806	-	-	hypothetical protein	-	NCU04576	104838	79936	10.4694	9.90489	8.41644	5.3747	9.11486	7.36598	2.46137	1.9205	9.41241	11.6413	9.38982	14.8997	15.9246	13.9251	4.41651	6.80119	2.8284
TrA1224W	maker	ChI	3969378	3972726	+	3349	-	spt16	transcription elongation complex subunit	SPT16	NCU01164	57600	79528	56.4552	49.3326	66.7742	79.9532	68.7844	74.4583	59.4073	42.6814	116.011	132.189	123.187	148.952	146.04	151.888	137.191	119.52	111.293
AT-block	-	ChI	3973000	3973500	-	500	-			-	-	-	-	-	-	-	-	-	-	-	-	-	-	-	-	-	-	-	-	-
TrA1225C	maker	ChI	3973943	3975582	-	1640	-	-	LEM3/CDC50 family protein	CDC50	NCU01165	45980	141455	30.0576	28.0824	31.2006	47.4765	36.6796	50.5596	29.9399	24.4732	247.856	234.836	243.464	314.188	280.462	262.252	261.591	265.161	257.893
TrA1226C	Trinity_maker	ChI	3978857	3979501	-	645	-	-	-	-	-	-	-	2.23677	2.56167	0	2.2009	9.42938	5.42936	8.06328	3.14571	7.25248	9.38363	4.94884	11.147	6.8328	11.7169	3.70527	6.20333	2.25992
TrA1227W	maker	ChI	3980711	3981303	+	593	-	-	hypothetical protein	-	NCU17019	75854	99393	240.4	373.16	276.739	267.823	261.735	355.261	150.404	134.118	776.797	761.038	891.559	986.065	859.795	810.525	355.445	655.967	434.488
TrA1228C	maker	ChI	3981953	3982411	-	459	-	-	hydroxyisourate hydrolase	-	NCU01428	104842	35642	2.20753	17.6973	10.8845	10.8606	9.30612	14.289	27.8526	15.523	66.0397	80.143	100.269	89.5105	90.3948	94.0516	36.5684	79.4361	46.8379
TrA1229W	maker	ChI	3983710	3984800	+	1091	-	-	arsenical pump-driving ATPase	GET3	NCU06717	75859	99397	71.524	67.1233	74.6951	35.1885	30.3612	40.1879	78.783	47.5003	112.794	102.503	119.59	72.0084	74.5637	70.9781	129.53	134.548	167.211
AT-block	-	ChI	3985000	3985500	-	500	-			-	-	-	-	-	-	-	-	-	-	-	-	-	-	-	-	-	-	-	-	-
TrA1230C	maker	ChI	3985671	3987847	-	2177	-	-	zinc knuckle domain-containing protein	MPE1	NCU06718	2869	79796	21.3317	18.0318	18.1559	34.4829	40.1458	35.7521	6.40819	9.28577	45.5202	49.2114	43.4616	65.5216	59.5853	69.6348	45.1323	56.7656	51.1358
AT-block	-	ChI	3988000	3988500	-	500	-			-	-	-	-	-	-	-	-	-	-	-	-	-	-	-	-	-	-	-	-	-
TrA1231W	maker	ChI	3989372	3990876	+	1505	-	argE-1	glutamate carboxypeptidase	DUG1	NCU07153	120675	137356	112.584	66.496	110.848	201.352	225.366	207.966	96.9961	61.7404	311.76	344.978	344.84	393.853	328.004	407.509	223.53	296.156	202.137
TrA1232W	maker	ChI	3991919	3992740	+	822	-	-	yippee family protein	MOH1	NCU07154	57574	79707	55.2218	79.4215	82.3168	190.809	217.907	201.581	127.311	130.039	35.8259	38.5418	46.0466	48.1454	37.8291	37.0444	45.2824	58.722	38.5363
TrA1233C	Trinity_maker	ChI	3993023	3993518	-	496	-	-	-	-	-	-	-	0	0	0	6.25083	0	0	5.72518	0	2.91481	2.56257	1.65357	3.23784	2.07922	4.65884	3.75837	3.9641	4.33245
TrA1234W	maker	ChI	3996025	3998462	+	2438	-	-	trehalase-2	NTH1	NCU04221	120676	99403	123.357	81.8457	114.464	93.6094	94.5067	97.2309	50.0478	40.3304	125.592	134.407	122.808	139.407	128.39	141.953	140.413	126.272	129.669
TrA1235W	maker	ChI	4000443	4002285	+	1843	-	-	acetate utilization-3	ICL1	NCU04230	21758	25052	5.55716	8.48582	6.08897	68.0468	87.851	66.446	22.2588	13.0257	331.926	423.973	443.19	599.203	463.422	583.885	37.6261	363.465	42.9834
TrA1236C	maker	ChI	4003240	4005491	-	2252	-	snf1	protein kinase-10	SNF1	NCU04566	45998	111030	55.7894	46.6247	57.6175	45.4983	34.4306	39.4463	67.038	54.4274	237.099	227.153	240.915	544.102	624.959	578.446	495.566	362.223	482.621
AT-block	-	ChI	4007000	4009500	-	2500	-			-	-	-	-	-	-	-	-	-	-	-	-	-	-	-	-	-	-	-	-	-
TrA1237C	RepeatMasker	ChI	4008427	4008491	-	65	tRNA	-	-	-	-	-	-	-	-	-	-	-	-	-	-	-	-	-	-	-	-	-	-	-
TrA1238C	RepeatMasker	ChI	4009070	4009180	-	111	tRNA	-	-	-	-	-	-	-	-	-	-	-	-	-	-	-	-	-	-	-	-	-	-	-
TrA1239C	maker	ChI	4009646	4010474	-	829	-	-	hypothetical protein	-	NCU04588	57472	8792	107.336	99.9811	45.8672	147.861	70.8902	110.006	28.3752	46.2927	82.8261	70.4308	65.8429	77.6436	70.5739	70.9699	108.716	120.759	134.691
TrA1240W	maker	ChI	4010864	4013295	+	2432	-	polE2	DNA polymerase epsilon subunit B	DPB2	NCU10155	58184	79563	3.44645	2.9603	4.2483	6.78236	9.53462	7.66851	6.21202	6.66458	11.2538	14.0414	11.522	18.7857	18.7688	17.9934	8.30885	8.1394	9.33642
TrA1241C	maker	ChI	4013760	4017088	-	3329	-	-	60S ribosomal protein L19	-	NCU04614	104856	35651	18.8885	13.9326	16.1798	16.3805	14.8457	15.0238	9.23265	8.10431	32.7078	40.3951	38.1867	32.2715	30.0841	33.272	31.9712	24.4053	19.0031
TrA1242W	maker	ChI	4018580	4019687	+	1108	-	-	HAD superfamily hydrolase	-	NCU04613	58068	130255	2.87449	1.64601	0	7.07097	10.603	4.65154	5.18109	2.02129	17.0577	23.0744	19.8276	19.5342	18.398	17.6674	18.0263	27.0049	12.4882
TrA1243C	maker	ChI	4020325	4022087	-	1763	-	-	mitogen activated protein kinase kinase 2	STE7	NCU04612	75872	141463	18.166	16.9519	7.46414	17.2126	15.5998	19.0532	10.9143	8.51599	65.5692	65.8418	70.183	85.0438	86.0284	87.7811	66.3148	65.5645	54.2461
AT-block	-	ChI	4024500	4025000	-	500	-			-	-	-	-	-	-	-	-	-	-	-	-	-	-	-	-	-	-	-	-	-
TrA1244W	maker	ChI	4025189	4029607	+	4419	-	spt6	transcription elongation factor spt-6	SPT6	NCU04611	57295	79746	55.7734	43.04	42.7841	66.6556	64.8345	65.8501	34.9476	34.6742	77.0569	88.6594	77.5563	95.8666	92.7432	103.004	92.3903	81.7291	77.2825
TrA1245W	maker	ChI	4034187	4034632	+	446	-	-	hypothetical protein	STF2	NCU04314	46002	123435	289.882	274.119	265.535	1146.17	1160.37	1065.14	191.741	306.695	1654.81	1404.7	1337.24	1948.57	1725.2	2047.87	716.835	1087.63	1475.69
TrA1246W	maker	ChI	4036337	4037129	+	793	-	-	hypothetical protein	-	NCU01167	57923	35656	0	0	0	2.91522	1.56122	1.19859	0	4.16669	22.2034	20.9145	21.5931	22.4829	21.6565	19.0375	18.4045	18.693	15.9398
TrA1247C	maker	ChI	4037963	4039462	-	1500	-	pkar1	microcycle blastoconidiation	BCY1	NCU01166	75878	80219	63.3735	50.3103	39.9467	145.973	119.918	129.938	71.3919	39.4992	155.433	160.238	158.631	153.752	139.903	138.572	143.922	160.228	132.424
TrA1248C	maker	ChI	4044142	4045692	-	1551	-	-	transcriptional co-activator	HFI1	NCU04320	75879	136003	15.6574	16.2239	9.19058	45.4852	33.0028	42.8316	14.7827	22.02	33.7993	39.0985	31.0031	48.4726	33.1337	32.6511	35.2001	36.1861	22.1848
TrA1249W	maker	ChI	4046317	4049022	+	2706	-	-	spindle pole body component	SPC98	NCU04319	57435	5979	7.05283	5.38486	6.27881	11.9517	19.4084	18.3876	12.0061	11.0209	20.9504	20.5787	19.429	20.858	22.1717	21.8385	18.0812	16.6667	15.2809
TrA1250C	maker	ChI	4050277	4050730	-	454	-	-	-	-	-	104867	70350	2.50187	2.86527	15.4198	56.6201	29.0041	34.4128	4.50947	10.5556	4.13255	5.44972	4.07013	3.96713	4.18524	5.41696	1.18412	3.12234	1.64304
TrA1251W	maker	ChI	4051670	4054382	+	2713	-	-	hypothetical protein	-	NCU03604	120688	107433	0	0	0	66.6221	56.4224	61.7901	0	1.10723	30.8737	38.8086	38.8854	34.5093	29.3756	26.5044	3.26047	12.8551	1.71021
TrA1252C	Trinity_maker	ChI	4054506	4054893	-	388	-	-	-	-	-	-	-	0	10.5176	3.77341	126.508	148.406	141.18	0	8.61032	46.0698	73.8429	61.5536	46.1134	48.5374	57.514	2.17327	20.1632	2.16501
AT-block	-	ChI	4055500	4056500	-	1000	-			-	-	-	-	-	-	-	-	-	-	-	-	-	-	-	-	-	-	-	-	-
TrA1253W	maker	ChI	4057621	4059153	+	1533	-	-	hypothetical protein	-	NCU01421	120689	140277	4.79567	5.49226	6.75591	16.1786	15.1626	13.8579	11.1136	6.74446	17.5193	19.787	18.0109	19.6316	17.6394	15.0727	18.6445	14.63	11.0057
TrA1254W	maker	ChI	4060502	4062254	+	1753	-	-	MFS multidrug resistance transporter	AQR1	NCU01411	57749	71426	72.2431	77.0796	55.5618	100.247	80.042	104.415	24.4847	26.9197	11.7101	15.8411	10.2862	5.31506	5.70352	6.68455	20.2377	15.9257	20.4624
TrA1255W	maker	ChI	4065637	4068007	+	2371	-	-	hypothetical protein	-	NCU04219	75884	71028	86.0838	98.0079	111.105	39.3621	41.0927	48.7557	11.8652	19.228	50.0614	49.4724	44.221	75.5339	75.2067	72.1847	159.437	104.449	132.918
TrA1256W	maker	ChI	4068859	4069143	+	285	-	-	-	-	-	-	122184	7.11057	32.5737	21.9123	13.9931	18.7347	40.2725	38.4491	105.001	95.0486	90.6375	98.7884	96.2402	87.1431	109.011	107.272	78.264	68.9679
TrA1257C	maker	ChI	4069203	4070888	-	1686	-	-	hypothetical protein	-	NCU04232	57581	5975	20.6979	29.0917	35.9508	38.8805	38.6697	53.2854	23.7406	10.585	100.263	121.594	125.444	118.706	120.98	117.621	123.343	111.641	101.376
TrA1258C	maker	ChI	4072428	4074613	-	2186	-	-	hypothetical protein	DIT2	NCU04234	75886	107423	37.4125	50.5831	43.5549	147.762	147.312	120.242	62.751	75.2697	48.4144	63.7199	53.7294	80.4521	90.6658	91.6018	25.0236	41.0348	24.3336
AT-block	-	ChI	4076000	4076500	-	500	-			-	-	-	-	-	-	-	-	-	-	-	-	-	-	-	-	-	-	-	-	-
TrA1259C	maker	ChI	4076393	4079613	-	3221	-	-	C-1-tetrahydrofolate synthase	MIS1	NCU03877	75890	95812	91.2649	85.5925	99.2113	61.1639	61.3462	62.505	55.6967	66.7025	85.6185	91.6307	90.6036	125.507	137.646	136.27	234.98	178.92	195.636
AT-block	-	ChI	4081000	4081500	-	500	-			-	-	-	-	-	-	-	-	-	-	-	-	-	-	-	-	-	-	-	-	-
TrA1260W	maker	ChI	4082041	4083331	+	1291	-	-	eukaryotic translation initiation factor 3 subunit 2	TIF34	NCU03876	57676	23807	52.9611	24.0327	67.7465	59.9777	53.7098	54.1704	72.0447	26.7013	139.076	119.878	123.939	162.525	178.718	156.127	286.842	239.545	310.454
AT-block	-	ChI	4083500	4084000	-	500	-			-	-	-	-	-	-	-	-	-	-	-	-	-	-	-	-	-	-	-	-	-
TrA1261C	maker	ChI	4084338	4087951	-	3614	-	iswI1	chromatin remodelling factor 4-1	ISW2	NCU03875	57608	71775	34.2518	36.157	29.7381	57.7338	51.793	53.0168	31.6736	32.6722	75.4536	89.9157	74.871	93.6796	90.0087	99.3318	77.1792	72.0493	60.9972
TrA1262W	maker	ChI	4089215	4089955	+	741	-	-	hypothetical protein	-	NCU03874	104878	32953	54.6967	61.0756	82.5924	78.0383	90.7912	91.8302	36.9703	32.6925	99.8838	93.4396	124.398	97.8819	91.002	101.045	111.802	129.034	122.89
TrA1263C	maker	ChI	4090426	4091298	-	873	-	-	-	-	-	104879	72006	15.4932	12.4206	5.72936	59.4545	50.6181	37.607	22.3405	0	10.9001	12.8743	11.7959	40.1847	32.1155	30.8401	7.14953	12.9441	5.47874
TrA1264W	maker	ChI	4092292	4093062	+	771	-	pab2	polyadenylate-binding protein 2	SGN1	NCU03946	57869	122182	155.886	150.758	136.643	245.417	175.241	218.622	81.1704	158.334	133.301	159.719	137.508	199.904	187.958	183.518	181.58	166.325	146.124
AT-block	-	ChI	4094000	4094500	-	500	-			-	-	-	-	-	-	-	-	-	-	-	-	-	-	-	-	-	-	-	-	-
TrA1265W	maker	ChI	4096259	4099211	+	2953	-	-	ubiquitin ligase	RSP5	NCU03947	57334	135994	82.6811	80.0138	64.2081	100.067	65.7893	94.326	42.4729	48.8375	116.718	125.304	123.452	172.215	146.491	159.355	112.799	115.554	100.307
AT-block	-	ChI	4099500	4100000	-	500	-			-	-	-	-	-	-	-	-	-	-	-	-	-	-	-	-	-	-	-	-	-
TrA1266C	maker	ChI	4100200	4101134	-	935	-	-	NADH:ubiquinone oxidoreductase 19.3	-	NCU03953	58201	72259	54.0403	39.5408	51.8104	17.7246	28.4767	40.0807	29.7625	21.1112	96.6098	93.372	101.004	111.533	145.428	99.4974	177.085	158.251	163.95
AT-block	-	ChI	4101500	4102000	-	500	-			-	-	-	-	-	-	-	-	-	-	-	-	-	-	-	-	-	-	-	-	-
TrA1267W	maker	ChI	4102560	4103585	+	1026	-	-	alcohol dehydrogenase-1	ADH2	NCU01754	120696	95799	9.87579	4.52412	10.9561	17.4913	7.28572	8.78964	3.5601	1.3889	27.3691	24.7787	22.6213	7.15873	5.38718	7.24254	48.1438	50.3615	59.0697
TrA1268C	maker	ChI	4104136	4104642	-	507	-	-	-	SYP1	-	120697	122177	0	0	0	15.7319	23.1689	37.1916	3.60224	2.81067	201.003	261.845	252.56	105.256	102.623	85.2869	0.709421	92.2153	0.908646
TrA1269C	maker	ChI	4106463	4108569	-	2107	-	pacC;rim1-1	pH-response transcription factor pacC/RIM101	RIM101	NCU00090	120698	95791	3.79497	4.3462	3.34136	75.2156	65.7068	73.6929	16.6119	24.3982	293.922	360.443	343.369	267.72	229.883	237.869	18.2821	212.995	13.2555
TrA1270W	F-augustus	ChI	4109526	4110361	+	836	-	-	Syntaxin, SNARE complex subunit	-	NCU04119	-	-	6.37268	7.29834	7.85534	6.27048	8.95495	10.3124	11.4864	14.9372	3.89863	4.113	2.07346	2.88713	2.31751	3.11566	1.25673	3.38745	1.50235
TrA1271C	maker	ChI	4114326	4115399	-	1074	-	-	hypothetical protein	STB3	NCU00083	57730	71758	14.1516	22.6901	16.2812	64.9818	63.6352	51.1442	15.3045	15.9219	83.1704	108.614	91.2914	100.658	94.351	97.5229	74.0116	116.237	64.1983
TrA1272W	maker	ChI	4115499	4115723	+	225	-	-	hypothetical protein	-	NCU04397	-	117748	4.50336	5.15749	11.1022	35.4491	23.7306	21.8622	16.2341	12.6667	17.3567	15.2592	15.2386	12.7515	10.1538	16.9848	8.52566	25.9154	16.6074
TrA1273C	Trinity_maker	ChI	4116887	4117343	-	457	-	-	-	-	-	-	-	0	0	0	0	0	0	0	0	0.802436	0.26455	1.28031	1.11421	1.1925	0.687087	0.388	1.59149	1.32523
TrA1274C	maker	ChI	4120570	4122884	-	2315	-	top3	DNA topoisomerase 3-beta	TOP3	NCU00081	57488	70959	23.9072	16.3114	16.9292	31.5318	25.1959	28.8094	5.50101	5.72293	30.3406	36.0716	29.1284	26.7897	23.6037	25.1887	26.2414	27.5439	19.1952
TrA1275W	maker	ChI	4123701	4124975	+	1275	-	-	DUF1295 domain-containing protein	-	NCU00080	46035	95790	80.6852	67.6921	57.8241	215.095	225.441	185.222	33.821	31.6669	194.517	236.155	159.284	121.883	138.727	135.97	40.6301	129.057	43.9356
TrA1276C	maker	ChI	4125188	4126308	-	1121	-	-	4-nitrophenylphosphatase	PHO13	NCU00088	104890	140265	57.559	55.9696	52.209	27.7837	18.313	15.8167	58.7246	50.4022	22.3902	14.2814	19.5759	10.4554	8.37283	7.81276	80.4421	54.892	67.2619
TrA1277W	Trinity_maker	ChI	4126779	4127380	+	602	-	-	-	-	-	-	-	0	0	0	0	0	0	0	6.78576	2.50905	1.55706	1.88389	3.00571	1.93015	1.685	0.570915	1.42178	2.8031
TrA1278W	maker	ChI	4128657	4129055	+	399	-	-	-	-	-	120702	23798	5.07898	17.4502	9.39098	0	2.67639	0	0	7.1429	15.6913	9.21946	9.25419	41.706	40.4501	32.9905	18.6298	18.6636	45.9273
TrA1279C	maker	ChI	4129425	4130239	-	815	-	-	hypothetical protein	-	NCU00078	57823	23797	46.3945	70.1363	66.3388	65.7367	89.9677	52.5534	46.8291	31.3189	55.744	42.6695	54.4637	71.4644	69.6474	65.8446	74.8777	58.4153	67.4057
TrA1280W	maker	ChI	4130672	4133264	+	2593	-	ku80	mutagen sensitive-52	YKU80	NCU00077	58213	5956	36.3938	31.5143	20.7893	18.7785	17.7746	29.0874	7.19974	13.1078	25.8216	25.3509	25.3	66.1033	70.5655	66.8332	25.7849	21.1866	22.421
TrA1281W	maker	ChI	4134054	4135525	+	1472	-	-	QDE-2-interacting protein	-	NCU00076	57424	127199	2.3619	2.70498	5.82284	3.87338	3.31897	7.64413	0	1.10723	3.61237	4.25561	4.55968	7.1337	6.47065	7.86333	2.04944	4.20315	2.06816
TrA1282C	maker	ChI	4135869	4136467	-	599	-	-	translocase of inner mitochondrial membrane-14	PAM18	NCU00075	21773	117743	86.0312	83.9309	78.5534	43.8934	40.2973	77.3428	34.4591	31.3681	60.6237	46.0142	44.7868	32.4802	37.7753	36.7203	88.5995	73.0142	86.4386
TrA1283C	maker	ChI	4137058	4137644	-	587	-	-	hypothetical protein	PAR32	NCU04249	120705	107383	34.7987	51.5749	20.1859	62.4388	40.9892	48.0306	47.9643	92.1218	37.3182	32.0378	24.5096	27.3577	21.2901	32.4541	65.3957	67.0594	82.2096
TrA1284C	Trinity_maker	ChI	4143973	4144570	-	598	-	-	-	-	-	-	-	2.05946	0	5.07723	6.07931	4.34097	4.99898	7.42412	5.79272	2.39385	3.9876	2.68033	1.63281	2.54643	2.58915	1.4621	1.71348	1.97674
TrA1285W	maker	ChI	4145796	4147393	+	1598	-	-	hypothetical protein	-	NCU00073	75918	95772	38.1807	46.2493	62.45	75.1368	73.5133	70.6958	86.023	76.4135	57.5412	62.7903	58.5302	53.1404	50.7332	57.8981	49.7813	51.5186	58.5313
TrA1286W	maker	ChI	4148574	4149878	+	1305	-	-	hypothetical protein	-	NCU00072	104898	72246	39.4193	55.4054	56.3209	38.7872	51.9304	57.99	87.199	107.096	56.9458	63.026	61.2139	74.9869	91.0946	85.5372	61.1651	57.1153	49.241
AT-block	-	ChI	4150000	4150500	-	500	-			-	-	-	-	-	-	-	-	-	-	-	-	-	-	-	-	-	-	-	-	-
TrA1287C	Trinity_maker	ChI	4150145	4150616	-	472	-	-	-	-	-	-	-	16.9684	13.8808	14.9402	23.8518	12.7737	33.3425	65.5383	95.4551	8.60123	7.62701	10.411	11.2567	12.3415	16.592	7.17058	5.96644	8.81691
TrA1288W	maker	ChI	4153807	4154595	+	789	-	-	hypothetical protein	-	NCU00071	57592	71232	17.881	9.10146	12.2451	74.2868	29.3143	69.1232	3.58105	5.58827	25.6461	27.8898	24.4351	36.4543	31.6462	33.3035	13.6348	19.2162	13.1481
TrA1289W	maker	ChI	4155676	4158288	+	2613	-	phd3	hypothetical protein	PHO23	NCU00070	25874	70852	13.1081	21.5174	14.0034	15.9074	15.1962	14.4947	3.93776	5.53043	37.7436	43.9926	41.4268	41.6692	38.7074	41.5648	34.1736	34.3841	28.1209
TrA1290W	maker	ChI	4159104	4159675	+	572	-	-	hypothetical protein	-	NCU16653	57237	54011	0	0	0	6.04247	2.15733	4.96869	7.37913	0	9.1417	8.25716	14.3861	12.9833	15.6326	11.4376	2.90648	8.51548	3.92951
TrA1291W	maker	ChI	4164303	4167962	+	3660	-	-	hypothetical protein	-	NCU00068	57476	23794	13.4981	14.7717	15.899	36.0079	45.5223	32.0361	8.65049	11.3899	79.4212	92.1759	84.5184	86.3613	77.4055	88.4939	33.54	103.227	40.5345
TrA1292C	maker	ChI	4168673	4168997	-	325	-	-	dolichyl-phosphate mannosyltransferase polypeptide 2	-	NCU00067	72896	117739	0	14.3264	0	12.3087	21.9728	10.1214	7.51578	29.3212	59.1822	62.2345	59.4239	57.6178	58.5327	57.9557	36.5104	41.4867	38.7589
TrA1293W	maker	ChI	4169809	4172406	+	2598	-	-	pre-mRNA-splicing factor cwc-22	CWC22	NCU00066	58183	32930	50.4108	58.258	63.2691	75.7563	67.1348	74.5303	29.7368	43.1821	43.1759	49.8757	41.512	55.5391	55.2308	52.8134	67.6189	54.9217	55.1228
TrA1294C	maker	ChI	4172727	4175575	-	2849	-	-	glycosylhydrolase family 2-1	-	NCU00890	57857	127187	8.30229	3.02535	4.65177	22.2795	23.4655	21.679	0.680199	1.06146	15.953	18.3281	20.1123	16.7123	18.0879	21.376	10.4487	9.52402	5.50952
TrA1295C	maker	ChI	4176970	4178544	-	1575	-	-	hypothetical protein	-	NCU03486	57383	5944	7.23755	8.28883	7.93016	30.8597	37.291	29.2798	1.44947	2.26192	6.19882	7.97995	8.21584	22.8616	16.728	21.7927	7.51704	16.8662	4.91558
TrA1296C	Trinity_maker	ChI	4179970	4180483	-	514	-	-	-	-	-	-	-	6.94011	2.6494	0	29.5915	21.9427	14.9741	4.16971	9.76033	4.10424	3.35942	5.26886	15.459	15.3114	12.1181	9.30669	9.86425	4.67462
TrA1297W	maker	ChI	4182037	4182619	+	583	-	-	hypothetical protein	-	NCU04490	104907	72219	8.37402	6.39359	10.3223	10.9863	38.2436	15.8095	0	7.85129	3.41533	2.70234	6.72076	7.27151	11.7752	8.77314	7.92675	9.57991	5.78146
TrA1298C	maker	ChI	4182760	4184541	-	1782	-	-	tRNA-dihydrouridine synthase 1	DUS1	NCU00065	75921	5943	14.347	17.8002	15.4743	41.1743	22.0506	35.7921	4.30993	8.40713	22.345	25.2713	21.8231	23.6975	23.3047	23.4647	21.6442	26.0287	21.2902
TrA1299C	maker	ChI	4185802	4188398	-	2597	-	-	hypothetical protein	BNI4	NCU00064	57603	71415	77.2898	57.8172	64.9832	89.6779	83.3397	77.7179	54.7578	31.4155	147.263	169.006	161.439	198.964	205.2	199.236	218.216	183.097	207.705
TrA1300W	Trinity_maker	ChI	4192942	4193770	+	829	-	-	-	-	-	-	-	1.44339	0	0	7.10119	4.56358	1.16785	5.20323	10.1496	4.06191	4.89078	2.62993	2.12525	1.15479	3.22598	1.36629	1.10083	1.38541
TrA1301W	maker	ChI	4196732	4198777	+	2046	-	-	hypothetical protein	OAF1	NCU02386	75923	5941	46.835	47.449	36.6373	70.012	61.6996	54.6555	21.1043	16.4668	50.0314	51.7361	63.0642	50.8019	53.3236	54.1626	76.6244	68.8164	54.0991
AT-block	-	ChI	4199500	4200000	-	500	-			-	-	-	-	-	-	-	-	-	-	-	-	-	-	-	-	-	-	-	-	-
TrA1302C	maker	ChI	4199952	4200389	-	438	-	-	hypothetical protein	-	NCU08986	104911	71182	3.01564	3.45368	0	0	6.35641	2.43998	5.43552	0	116.228	113.13	134.423	35.1804	37.0677	26.5387	22.4798	120.224	24.8318
AT-block	-	ChI	4200500	4201000	-	500	-			-	-	-	-	-	-	-	-	-	-	-	-	-	-	-	-	-	-	-	-	-
TrA1303W	maker	ChI	4203959	4209041	+	5083	-	-	hypothetical protein	YTA7	NCU06484	21775	70806	10.5548	13.984	15.3064	32.9892	20.7207	19.2567	21.6355	18.3365	51.8341	60.9254	56.6436	62.3979	60.1946	67.0841	48.8041	47.6961	46.0328
AT-block	-	ChI	4209000	4209500	-	500	-			-	-	-	-	-	-	-	-	-	-	-	-	-	-	-	-	-	-	-	-	-
TrA1304C	maker	ChI	4209662	4210969	-	1308	-	-	short chain dehydrogenase	FOX2	NCU00305	2902	70913	2.12423	3.64917	3.92767	3.13524	4.47747	4.29682	1.9144	2.98744	11.241	9.08287	12.0952	7.45842	9.27002	7.12151	14.8294	23.8962	23.7156
TrA1305W	maker	ChI	4211721	4212827	+	1107	-	-	DSBA family oxidoreductase	-	NCU16638	57965	72237	10.0181	27.8636	22.9336	32.3886	33.1826	37.0546	0	14.0891	17.6859	16.6263	18.1604	20.0998	17.4873	16.9928	13.2085	21.8795	12.7245
TrA1306W	maker	ChI	4213175	4213985	+	811	-	-	dihydrofolate reductase	DFR1	NCU16651	57302	71055	28.6486	43.171	24.1622	17.8037	44.4949	24.3998	59.7907	48.7726	12.2685	9.24507	12.5593	14.3454	13.9278	10.3206	18.1979	14.5314	16.8338
TrA1307C	maker	ChI	4214324	4215399	-	1076	-	-	ubiquinol cytochrome-c reductase assembly protein Cbp3	CBP3	NCU00057	46057	135976	27.6343	35.1647	52.9879	30.2123	20.4946	22.3591	16.603	15.8334	23.6056	22.3769	26.9072	17.5043	20.0991	18.8005	39.964	35.5876	34.5901
TrA1308C	maker	ChI	4216032	4217477	-	1446	-	cem1	condensing enzyme with mitochondrial function	CEM1	NCU00056	120712	95756	45.3464	65.3641	43.368	40.0034	33.7832	39.853	25.3657	34.0859	21.4759	24.3471	21.9787	28.6023	28.4892	23.8084	56.8007	50.7652	52.4905
TrA1309W	maker	ChI	4218279	4221279	+	3001	-	-	small oligopeptide transporter	OPT1	NCU10763	58158	95752	16.5362	14.6771	12.7397	36.6098	41.3906	45.825	17.1382	15.1164	12.0385	15.2419	12.9397	16.0603	13.1397	12.1559	5.3318	7.60999	4.71982
TrA1310C	maker	ChI	4221744	4225361	-	3618	-	-	hypothetical protein	ASG1	NCU00054	120715	95750	28.6847	32.3886	28.3864	114.091	88.1382	88.9133	26.2153	50.5685	70.021	93.8057	83.314	65.5268	66.1742	76.1314	16.2533	30.3364	13.307
TrA1311C	F-augustus	ChI	4226203	4226772	-	570	-	isa2	Protein required for maturation of mitochondrial [4Fe-4S] proteins; functions in a complex with Isa1p and possibly Iba57p; localizes to the mitochondrial intermembrane space, overexpression of ISA2 suppresses grx5 mutations	ISA2	-	-	-	5.33293	2.03585	2.19123	12.2439	14.9878	4.31491	3.20409	0	31.1029	53.3499	54.5997	28.3888	24.6948	34.0193	7.3618	15.283	4.49009
TrA1312C	maker	ChI	4229514	4230955	-	1442	-	-	pyruvate dehydrogenase X component	PDX1	NCU00050	75934	95749	19.7747	9.05883	8.77517	14.0095	10.0035	7.67994	64.1569	21.136	87.9739	90.2331	98.4666	61.6372	74.7898	58.7264	148.812	107.189	110.646
TrA1313W	maker	ChI	4231686	4232651	+	966	-	-	hypothetical protein	-	NCU00051	75935	23786	57.6906	40.8435	56.8903	15.4815	19.8983	11.033	32.1405	13.2765	31.7641	25.5562	27.1662	18.652	20.3696	21.0259	74.7154	55.0167	51.452
TrA1314C	maker	ChI	4233413	4233867	-	455	-	-	-	-	-	104923	71389	0	0	3.41257	0	0	0	0	0	0.5081	0.223349	0.360306	0	0.805428	0.193361	0	0.0959736	0.139855
TrA1315W	maker	ChI	4235470	4237842	+	2373	-	-	-	-	-	58117	71653	5.41848	3.10277	6.67914	2.66579	2.37941	1.82672	3.2555	3.81018	5.88391	6.70287	12.8993	16.0587	18.0958	18.2602	6.57163	18.1737	8.37151
TrA1316W	maker	ChI	4239853	4242003	+	2151	-	-	-	-	-	104925	71725	1.57583	2.4063	0.647486	4.13481	7.19669	6.80007	0	1.47746	1.86382	2.54264	2.7687	6.18735	5.57787	5.28299	1.92673	2.13053	0.769531
AT-block	-	ChI	4242000	4242500	-	500	-			-	-	-	-	-	-	-	-	-	-	-	-	-	-	-	-	-	-	-	-	-
TrA1317C	maker	ChI	4242641	4244608	-	1968	-	-	multidrug resistant protein	TPO2	NCU00754	75937	95741	0.561984	1.28723	2.0782	2.76486	2.96139	2.72823	4.05177	0	4.84766	5.30464	3.51074	3.18257	3.10646	3.0616	4.72121	3.89643	3.83264
TrA1318W	Trinity_maker	ChI	4246770	4247334	+	565	-	-	-	-	-	-	-	0	0	0	0	0	0	0	0	1.27025	0.167512	0.27023	0.705513	0.604071	0.580082	0.737042	0.575842	0.314675
TrA1319C	maker	ChI	4249449	4249694	-	246	-	-	-	-	-	104927	72211	8.23786	4.71722	10.1545	12.1586	17.3639	29.9939	7.42412	0	6.29961	5.6491	4.02049	6.99777	2.9958	6.90439	0.974732	4.14091	0.416155
TrA1320C	Trinity_maker	ChI	4252732	4253040	-	309	-	-	-	-	-	-	-	0	0	0	0	4.44949	0	7.60972	0	1.80799	2.04365	1.92314	1.43454	0	2.06412	1.49865	1.60996	1.0664
AT-block	-	ChI	4253000	4256000	-	3000	-			-	-	-	-	-	-	-	-	-	-	-	-	-	-	-	-	-	-	-	-	-
TrA1321W	maker	ChI	4262431	4265030	+	2600	-	-	leucine Rich Repeat domain-containing protein	CYR1	NCU00046	75939	127164	10.7485	16.5709	13.7589	30.9149	41.8263	38.1318	11.9222	4.65119	190.492	218.256	177.955	190.289	149.829	140.414	29.7407	104.978	23.2441
TrA1322W	maker	ChI	4267482	4272254	+	4773	-	epl1	PHD finger domain-containing protein	NTO1	NCU00045	25018	127163	25.311	28.9875	28.8515	49.8102	45.3195	52.6296	20.1127	16.4586	27.5059	37.3708	31.5601	41.2137	40.3224	41.6674	27.9523	28.3521	27.1678
TrA1323W	maker	ChI	4277862	4279157	+	1296	-	glc7	protein phosphatase-3	GLC7	NCU00043	120722	107342	39.388	25.9378	27.9174	69.7614	68.4936	73.299	60.3453	31.8515	278.435	280.43	270.921	311.166	305.816	320.7	298.623	274.866	296.179
TrA1324C	maker	ChI	4279873	4280598	-	726	-	-	selenoprotein domain-containing protein	-	NCU00042	43076	67297	26.1149	9.96938	10.7302	15.4176	16.5136	11.2692	6.27606	12.2423	11.503	11.9388	10.4229	11.0425	9.24374	10.3358	13.184	12.6141	11.1697
TrA1325C	maker	ChI	4282328	4282677	-	350	-	gbg1, gng1	guanine nucleotide-binding protein subunit gamma	STE18	NCU00041	75949	127161	283.856	213.981	345.468	367.691	337.025	438.989	226.673	282.98	425.564	518.304	448.225	658.465	587.744	662.779	556.52	465.113	529.841
TrA1326C	maker	ChI	4285001	4285927	-	927	-	-	hypothetical protein	HUB1	NCU03397	58229	127160	118.51	113.668	94.9532	206.981	135.827	154.618	144.184	218.751	128.326	117.36	121.654	145.132	135.434	124.261	167.043	165.618	160.147
TrA1327W	maker	ChI	4286586	4289898	+	3313	-	-	eukaryotic translation initiation factor 3 110 kDa subunit	RPG1	NCU00040	75954	95725	99.3201	89.685	144.01	140.326	108.029	117.965	157.215	139.233	150.384	159.871	148.651	194.914	207.939	205.418	260.049	191.832	201.918
AT-block	-	ChI	4290000	4290500	-	500	-			-	-	-	-	-	-	-	-	-	-	-	-	-	-	-	-	-	-	-	-	-
TrA1328C	Trinity_maker	ChI	4290393	4290851	-	459	-	-	-	-	-	-	-	0	0	0	0	0	0	0	0	1.24287	0.409754	0.661013	1.15051	0.369407	0.886842	0	0.44018	0.641442
TrA1329C	maker	ChI	4291300	4292713	-	1414	-	-	-	-	-	104939	127158	0	0	0	0	0	0	0	0	0.756877	0.898306	0.885588	1.26114	0.989821	1.29615	0.439165	0.60045	0.374997
TrA1330W	maker	ChI	4293227	4296442	+	3216	-	-	hypothetical protein	HKR1	NCU00039	72907	71534	4.27534	4.48833	6.14838	0.70113	1.12645	1.44134	4.4952	5.01058	5.20928	4.82887	4.79914	13.6393	13.8635	14.582	11.3822	7.65764	8.06322
TrA1331W	maker	ChI	4297974	4298986	+	1013	-	-	3-oxo-5-alpha-steroid 4-dehydrogenase	DFG10	NCU00387	2912	127156	186.197	182.248	162.797	80.9536	63.8901	75.3266	68.2924	111.138	17.6825	19.0391	18.1042	32.737	33.5414	33.1167	30.2292	24.9938	23.6248
TrA1332C	maker	ChI	4299029	4299953	-	925	-	-	alkB	-	NCU11182	104942	5917	53.8826	30.1021	21.0597	31.0352	19.3908	24.4568	45.0069	35.1169	62.3098	56.6178	71.5804	87.9704	67.9615	70.1275	54.1147	68.7948	59.4195
TrA1333W	maker	ChI	4306572	4307081	+	510	-	-	hypothetical protein	-	NCU00388	-	117717	13.9074	11.3768	24.4902	62.5573	56.5347	57.8706	53.7157	33.5296	88.3636	99.6979	97.8698	122.639	119.793	134.879	96.854	98.4915	84.5089
TrA1334C	maker	ChI	4307619	4307924	-	306	-	-	-	-	-	-	117714	9.93389	0	0	19.5492	17.449	13.396	0	0	18.0293	25.6458	14.8679	28.1283	24.8064	19.4271	17.2394	11.2496	7.02568
AT-block	-	ChI	4308000	4308500	-	500	-			-	-	-	-	-	-	-	-	-	-	-	-	-	-	-	-	-	-	-	-	-
TrA1335W	maker	ChI	4308647	4310473	+	1827	-	-	developmentally regulated GTP-binding protein 1	RBG1	NCU00389	21782	140244	87.7278	104.49	99.4874	100.996	109.099	113.57	28.4623	50.5847	59.5194	67.5907	55.7745	58.2263	62.4029	61.2114	117.193	81.9919	67.4517
TrA1336C	Trinity_maker	ChI	4310901	4311377	-	477	-	-	-	-	-	-	-	50.7837	91.3947	50.6754	85.6617	61.1672	64.5692	61.0231	51.0146	37.4296	35.3127	34.9351	40.2631	36.0568	38.3408	58.0861	41.2462	35.0613
TrA1337W	maker	ChI	4319609	4321365	+	1757	-	cenpB	hypothetical protein	-	NCU00392	57756	127151	7.21179	8.94761	2.96323	14.7836	18.368	16.5328	3.2497	5.07121	21.3613	21.3819	19.3193	25.6618	26.4014	25.8986	32.5686	33.5013	28.9028
AT-block	-	ChI	4322000	4322500	-	500	-			-	-	-	-	-	-	-	-	-	-	-	-	-	-	-	-	-	-	-	-	-
TrA1338C	maker	ChI	4322989	4328797	-	5809	-	-	mRNA processing protein	MSS51	NCU00395	120730	23776	253.894	220.168	247.594	51.2038	51.001	52.5637	36.443	34.0287	88.4909	80.1147	77.648	100.31	98.1176	101.49	251.315	174.781	182.864
TrA1339W	maker	ChI	4329119	4333179	+	4061	-	-	pre-mRNA-splicing factor rse-1	RSE1	NCU00396	75965	95713	316.869	244.907	297.234	309.321	283.183	296.032	106.398	169.56	114.045	135.277	115.51	135.105	131.88	146.149	143.35	116.914	99.6734
TrA1340C	maker	ChI	4333474	4334375	-	902	-	-	hypothetical protein	-	NCU16683	2916	32898	0	2.96408	1.59515	3.81995	10.9106	2.09408	2.33248	5.4598	56.3673	54.706	56.4204	50.4197	40.3779	38.1417	26.0302	54.6859	26.9991
TrA1341W	maker	ChI	4335343	4336599	+	1257	-	-	hypothetical protein	-	NCU06243	21784	122131	3.22436	5.53908	4.96818	4.75898	7.6459	7.17436	2.90586	1.13366	22.586	21.3307	23.4474	26.9333	25.6209	26.0672	21.7465	23.5573	20.2386
TrA1342C	maker	ChI	4337035	4337411	-	377	-	-	translocase of inner mitochondrial membrane, subunit 13	TIM13	NCU06244	120733	95708	209.085	202.616	223.036	98.9094	67.8018	133.386	130.452	135.715	106.02	76.5557	72.2157	75.1427	63.461	62.0642	166.041	140.366	178.749
TrA1343W	maker	ChI	4338596	4339830	+	1235	-	-	lectin family integral membrane protein	UIP5	NCU06242	75972	135956	52.5392	74.9065	62.1196	74.9074	113.003	98.033	83.103	66.3496	163.137	188.578	206.251	238.271	248.619	238.746	165.819	153.552	126.045
TrA1344C	Trinity_maker	ChI	4340297	4341058	-	762	-	-	-	-	-	-	-	7.95335	5.46516	0	3.13032	0	3.86107	0	2.23706	1.84894	1.92494	0.931593	1.26114	1.50401	1.33319	1.88214	1.6543	2.08927
TrA1345C	Trinity_maker	ChI	4341490	4341882	-	393	-	-	-	-	-	-	-	0	0	0	3.02123	3.23599	2.48434	5.53434	0	0.751372	1.734	1.59845	2.08661	1.56326	2.359	0	1.49021	0.465337
TrA1346W	protein2genome	ChI	4343237	4343811	+	575	-	-	-	-	-	104952	-	0	0	0	1.73998	0	0	3.18732	2.48693	18.9318	24.3954	26.6966	14.4205	18.1348	15.4385	10.0433	17.5325	12.4171
TrA1347W	protein2genome	ChI	4344005	4345594	+	1590	-	-	protein kinase A catalytic subunit-1	TPK2	NCU06240	57399	127143	15.0446	6.89198	14.8359	22.9452	22.9907	26.1714	14.9144	16.9266	94.524	89.9387	85.1246	111.526	107.891	98.2479	72.6295	80.4751	60.4593
TrA1348W	maker	ChI	4348020	4350227	+	2208	-	-	hypothetical protein	-	NCU06239	58051	127142	24.3739	21.5339	14.5931	37.6875	19.0824	42.8229	22.5938	18.6084	17.1266	17.9785	17.6736	22.1639	25.5786	26.8975	39.4696	33.7261	33.4211
AT-block	-	ChI	4350500	4351000	-	500	-			-	-	-	-	-	-	-	-	-	-	-	-	-	-	-	-	-	-	-	-	-
TrA1349C	maker	ChI	4350834	4352995	-	2162	-	-	LMBR1 domain-containing protein	-	NCU00377	75975	135955	12.581	16.071	17.2975	16.6644	6.11964	15.2691	7.84957	13.6104	54.4691	66.6771	45.028	46.5301	42.6906	48.0925	58.2284	59.1478	54.4382
TrA1350W	maker	ChI	4353730	4355311	+	1582	-	hat1	histone acetyl transferase-1	HAT1	NCU06472	120737	140238	28.435	20.6512	30.7762	31.391	27.7751	23.5681	27.5013	28.2856	35.046	43.8664	39.67	40.8467	39.3957	45.3393	38.8152	34.6455	27.6081
TrA1351C	maker	ChI	4355571	4356716	-	1146	-	-	proline-1	PRO3	NCU06471	57868	70634	0.993389	4.55073	4.89804	3.90983	4.18776	5.62631	5.37157	9.77947	23.0936	19.1542	22.9483	16.4269	15.8231	14.6397	19.982	18.9751	20.525
TrA1352W	maker	ChI	4358206	4359131	+	926	-	-	hypothetical protein	CTK3	NCU06470	104958	70533	29.2541	44.1636	39.3386	57.57	36.4368	45.1877	28.7612	14.9607	14.8056	18.13	16.0946	19.5791	21.4707	19.7822	27.2196	22.2651	11.0838
TrA1353C	maker	ChI	4359520	4360196	-	677	-	-	54S ribosomal protein L12	MNP1	NCU06469	57595	71591	20.4136	14.8774	16.0128	5.47806	1.95582	6.0061	70.2436	15.6594	82.3104	75.9069	74.5102	68.5217	88.409	70.2515	177.862	127.188	149.249
TrA1354W	maker	ChI	4375277	4375519	+	243	-	mdn1	midasin; mitochondrial ribosomal protein subunit S37 (predicted)	MDN1	NCU06468	-	122125	4.16978	14.3264	0	16.4116	4.39456	6.7476	22.5473	23.4569	11.7344	11.1013	9.49697	11.8069	13.041	11.3581	15.2949	12.4315	15.5878
AT-block	-	ChI	4375500	4376000	-	500	-			-	-	-	-	-	-	-	-	-	-	-	-	-	-	-	-	-	-	-	-	-
TrA1355W	maker	ChI	4377095	4378029	+	935	-	-	isochorismatase domain-containing protein 2A	-	NCU00166	75985	95689	1.67204	3.82982	0	19.7427	17.6217	6.7643	12.055	7.0545	112.213	133.545	99.4481	103.969	90.8439	74.9742	20.5755	39.9374	21.0323
TrA1356C	maker	ChI	4378440	4380436	-	1997	-	-	hypothetical protein	-	NCU00398	57696	72225	7.05913	11.1939	9.37084	33.1267	27.4695	30.7547	8.80868	9.16404	32.2897	36.8864	34.8762	39.4845	42.496	44.639	30.3264	35.7099	25.0175
TrA1357C	maker	ChI	4382424	4383366	-	943	-	-	hypothetical protein	IAH1	NCU00397	75989	140234	26.3673	17.2556	7.73854	25.9444	34.405	42.6679	13.5787	8.82905	21.2004	17.2203	18.3837	22.0425	25.5701	26.1332	44.8667	31.4266	34.3784
AT-block	-	ChI	4383500	4384000	-	500	-			-	-	-	-	-	-	-	-	-	-	-	-	-	-	-	-	-	-	-	-	-
TrA1358W	maker	ChI	4384246	4389816	+	5571	-	utp10	U3 small nucleolar RNA-associated protein 10	UTP10	NCU00336	57494	71860	23.8984	19.0306	36.363	32.8845	27.1544	32.9323	21.2012	18.1179	22.9129	27.4294	21.6992	13.6819	15.345	15.6615	30.575	22.615	23.9288
AT-block	-	ChI	4390000	4390500	-	500	-			-	-	-	-	-	-	-	-	-	-	-	-	-	-	-	-	-	-	-	-	-
TrA1359W	maker	ChI	4390499	4392576	+	2078	-	-	thiamine-phosphate pyrophosphorylase	THI6	NCU11173	75992	5893	6.60963	15.8964	24.4423	13.6576	5.57275	10.161	17.8702	10.2251	16.3361	20.1032	19.398	16.9188	21.4889	19.5275	24.5572	23.8529	27.8808
TrA1360C	maker	ChI	4392818	4395485	-	2668	-	-	hypothetical protein	WAR1	NCU06324	104968	5892	30.1473	47.4006	40.9405	55.3055	44.6968	53.746	44.2078	48.147	16.5677	15.6649	14.3643	22.8601	19.9572	22.2338	69.7708	52.1493	54.6202
TrA1361C	maker	ChI	4396706	4398649	-	1944	-	-	5-aminolevulinate synthase	HEM1	NCU06189	57947	71023	13.9834	16.0145	20.5515	12.7007	13.6035	6.09218	14.5409	6.80737	95.8119	75.8449	82.9451	65.727	72.797	59.8765	274.466	161.574	215.861
TrA1362C	maker	ChI	4400807	4406744	-	5938	-	ercc6	atrx ortholog	RAD54	NCU06190	58225	5890	8.04607	12.9845	12.3976	25.7304	22.3559	23.2293	8.56969	5.65786	13.9057	16.5085	14.708	19.7382	17.7824	22.4916	15.0163	15.3095	16.739
TrA1363W	maker	ChI	4408337	4410091	+	1755	-	-	glutathione synthetase large subunit	GSH2	NCU06191	104972	70294	7.83951	5.98549	6.44229	19.2845	8.95062	11.6288	8.24264	15.6191	16.9059	12.6493	16.2821	23.5298	20.4317	19.3922	35.0168	31.3669	32.0126
TrA1364C	maker	ChI	4410390	4410993	-	604	-	-	ssDNA binding protein	RIM1	NCU00137	75995	95680	544.291	448.034	664.935	327.554	348.277	340.123	135.771	184.533	201.425	195.445	214.885	242.462	236.642	198.054	206.72	209.158	191.123
TrA1365W	maker	ChI	4412780	4414242	+	1463	-	hpr2, ste3	pheromone receptor-1	STE3	NCU00138	57526	70769	0	0.875141	0	0	0	0	0	0	1.02846	0.924727	1.04424	0.778937	0.833673	0.640452	0.361665	0.980147	0.193013
TrA1366C	maker	ChI	4415246	4418684	-	3439	-	-	hypothetical protein	-	NCU00128	46127	95677	3.66127	2.09654	7.14574	61.5436	60.1304	56.2848	9.89883	14.5891	53.5514	68.4785	68.537	39.0147	33.6861	38.8905	17.9784	16.5108	10.4039
TrA1367C	maker	ChI	4423491	4425100	-	1610	-	-	hypothetical protein	-	NCU00127	75998	71451	8.57574	5.28845	4.06575	46.0856	34.0664	31.491	9.51216	5.56644	40.5183	52.1556	47.0911	38.9269	32.5782	34.4635	14.9085	29.7522	7.73138
TrA1368W	maker	ChI	4427784	4429687	+	1904	-	-	hypothetical protein	-	NCU00126	104978	5884	27.5119	20.1115	24.5326	39.1661	35.781	30.3116	44.3131	37.0453	42.9728	47.0358	26.5116	35.2047	36.9548	39.9027	49.5914	52.3344	37.3184
AT-block	-	ChI	4430500	4431000	-	500	-			-	-	-	-	-	-	-	-	-	-	-	-	-	-	-	-	-	-	-	-	-
TrA1369W	maker	ChI	4430775	4432532	+	1758	-	-	-	RCH1	-	57291	5883	33.484	41.6823	23.329	45.1232	40.6591	39.4604	45.9207	58.3516	18.169	18.3224	21.6945	8.32694	10.2709	11.6425	13.2639	13.0714	13.4219
TrA1370C	maker	ChI	4432781	4437406	-	4626	-	-	hypothetical protein	-	NCU06129	120747	23761	4.34687	8.46307	10.7164	79.1275	31.1522	60.8456	2.35049	3.66798	2.34018	2.70031	2.46093	6.69576	5.5644	6.22387	0.82294	3.14947	1.36148
TrA1371W	maker	ChI	4438083	4442254	+	4172	-	-	hypothetical protein	MSP1	NCU09856	46128	42179	10.2128	10.8608	9.44168	10.049	9.61013	11.5095	5.91685	7.18147	1.18264	1.58901	2.37351	6.89902	7.53415	6.98019	1.55368	3.04732	1.01342
TrA1372C	maker	ChI	4442528	4444001	-	1474	-	bgl2, cel1a	glycosylhydrolase family 1-1	-	NCU00130	120749	127115	7.95562	5.79804	8.91506	2402.49	3118.26	2399.23	61.2689	72.2167	868.631	1137.03	1034.74	3151.53	4045.16	3452.32	11.0393	7.14562	2.99596
AT-block	-	ChI	4444000	4444500	-	500	-			-	-	-	-	-	-	-	-	-	-	-	-	-	-	-	-	-	-	-	-	-
TrA1373C	maker	ChI	4445973	4446995	-	1023	-	-	hypothetical protein	-	NCU00132	120751	70802	177.986	221.494	288.496	148.93	128.5	155.349	363.751	551.871	360.955	328.453	452.615	186.669	255.849	260.567	271.125	360.154	606.174
AT-block	-	ChI	4447500	4448000	-	500	-			-	-	-	-	-	-	-	-	-	-	-	-	-	-	-	-	-	-	-	-	-
TrA1374C	maker	ChI	4448259	4450193	-	1935	-	fat2	AMP-binding domain-containing protein	PCS60	NCU00129	57370	71919	2.88184	4.62062	3.55233	75.9948	85.6489	78.3458	8.31096	11.3482	119.287	154.889	160.114	155.499	151.082	153.496	7.36538	31.2301	6.87153
TrA1375W	maker	ChI	4451945	4454318	+	2374	-	-	VPS9 domain-containing protein	MUK1	NCU06435	57465	71368	5.51432	2.1051	2.8322	11.3039	11.6232	8.55155	7.45442	1.29252	25.0483	27.0262	24.9989	31.5925	29.1779	29.0783	25.0115	25.6478	22.0302
TrA1376C	maker	ChI	4454886	4457821	-	2936	-	-	transport of potassium	TRK2	NCU06449	120752	95662	26.0087	13.2385	15.5847	23.8144	19.0353	30.9812	15.6264	12.7006	32.5963	38.1772	34.4372	28.3942	24.2766	23.7918	24.4913	24.2816	20.4566
TrA1377C	maker	ChI	4462285	4464774	-	2490	-	xpb	DNA repair helicase RAD25	SSL2	NCU06438	120753	107265	30.6285	34.1163	19.1358	35.5042	31.8373	32.2502	12.8562	11.8013	33.3941	39.4682	31.0159	39.7276	33.6594	33.8465	54.4603	44.5952	35.3329
TrA1378W	maker	ChI	4465460	4465995	+	536	-	-	zinc finger protein	HOT13	NCU06439	76009	122112	22.3307	3.19679	3.44077	19.226	26.4763	20.3264	60.3747	19.6282	50.0346	46.6154	51.9496	42.9968	33.7015	38.7968	43.5971	54.4797	50.059
TrA1379C	maker	ChI	4466258	4467394	-	1137	-	-	proteosome catalytic alpha-4	PRE6	NCU06440	76010	95652	89.9851	105.879	53.1813	77.6258	68.8534	84.7759	148.862	97.0809	397.72	370.74	384.627	707.289	886.781	803.351	783.674	728.423	729.073
AT-block	-	ChI	4468000	4468500	-	500	-			-	-	-	-	-	-	-	-	-	-	-	-	-	-	-	-	-	-	-	-	-
TrA1380C	protein2genome	ChI	4468486	4470401	-	1916	-	-	hypothetical protein	ARG81	NCU06443	104994	-	6.68816	1.53193	5.77096	13.1618	7.75357	4.32915	2.411	5.6436	18.2487	26.5472	19.2368	21.5134	19.7497	19.7595	16.777	15.2098	14.0553
TrA1381C	protein2genome	ChI	4472863	4474506	-	1644	-	-	D-lactate dehydrogenase 2	DLD2	NCU06441	76013	23753	424.656	465.163	291.737	203.768	155.245	154.093	102.204	123.085	100.26	111.729	115.027	114.205	120.452	120.275	201.789	141.104	156.613
TrA1382C	maker	ChI	4475411	4477711	-	2301	-	-	alpha-actinin	SAC6	NCU06429	57891	70278	79.8601	80.3917	85.2731	74.0748	59.5052	76.5507	17.4199	27.8993	70.9192	74.195	70.7687	89.4141	89.4571	94.7153	109.901	94.3933	89.3718
TrA1383C	maker	ChI	4481575	4482332	-	758	-	-	mitochondrial ribosomal protein	IMG1	NCU06450	72918	72199	237.622	222.503	193.429	126.464	113.403	153.568	131.992	182.855	71.4053	63.2988	58.8368	73.4621	78.262	64.7159	165.161	124.496	142.69
TrA1384W	maker	ChI	4482601	4483854	+	1254	-	-	hypothetical protein	-	NCU06451	58077	95650	25.9145	21.7644	38.3325	25.4989	15.4765	25.86	45.1523	32.8007	35.9352	33.1722	38.2238	36.102	33.6755	32.4589	97.6104	80.3444	87.7555
TrA1385C	maker	ChI	4484119	4485326	-	1208	-	-	cysteine-17	MCY1	NCU06452	76018	140219	164.779	168.904	135.785	35.8313	25.9054	36.0933	260.905	256.066	36.3686	45.6837	36.8484	35.8829	36.6166	39.0411	34.0394	28.5303	22.5352
TrA1386C	maker	ChI	4485912	4488437	-	2526	-	-	hypothetical protein	RVS167	NCU06437	21798	95644	22.9859	34.3833	19.0819	38.3109	42.5174	32.262	14.3739	14.514	34.237	38.6401	32.5407	51.6435	46.811	49.9649	46.4027	43.3225	30.7122
TrA1387W	maker	ChI	4489918	4490834	+	917	-	-	nucleoside-diphosphate-sugar epimerase	FMP52	NCU04933	105003	70947	145.535	150.951	121.854	66.1969	73.7964	63.3205	37.1206	40.549	54.8486	33.23	34.3082	58.9368	70.8007	60.6052	136.625	137.554	140.383
TrA1388C	maker	ChI	4490977	4491942	-	966	-	-	enoyl-CoA hydratase	EHD3	NCU06448	120765	72207	262.309	461.25	271.833	188.438	146.787	164.342	150.625	231.788	74.7693	61.0519	72.8091	132.642	118.016	152.322	91.4641	123.445	122.192
TrA1389W	maker	ChI	4493991	4495214	+	1224	-	-	pfs domain-containing protein	GDE1	NCU05316	58115	58899	1.80134	0	4.44089	7.08983	1.89845	2.18622	0	2.53335	6.28147	8.86489	10.0809	8.569	7.2059	6.73101	15.2396	9.64804	6.46095
TrA1390W	maker	ChI	4495710	4496799	+	1090	-	-	hypothetical protein	FAF1	NCU00151	120767	95637	26.7209	25.7059	19.7627	47.3263	36.0465	43.2401	36.6037	43.592	26.2208	21.9886	23.7871	23.7275	20.2899	20.9025	40.3434	39.9062	40.9821
AT-block	-	ChI	4497000	4497500	-	500	-			-	-	-	-	-	-	-	-	-	-	-	-	-	-	-	-	-	-	-	-	-
TrA1391C	maker	ChI	4497516	4499669	-	2154	-	ste12	protoperithecium-1	STE12	NCU00340	36543	135928	15.5808	24.7514	33.4554	73.6875	64.0938	78.8927	63.4144	47.3589	348.284	413.068	392.444	465.202	442.546	467.552	265.832	260.311	249.029
TrA1392W	maker	ChI	4505200	4505580	+	381	-	-	-	-	-	-	5981	9.51414	0	5.86385	0	0	0	0	0	0.582049	0.383783	1.5478	1.07759	1.38398	2.32577	0	1.64912	0.96126
TrA1393W	Trinity_maker	ChI	4507269	4507751	+	483	-	-	-	-	-	-	-	0	0	0	0	5.18387	3.97977	4.43285	3.45876	1.50457	3.76983	1.76043	3.89973	0.536626	1.03063	1.455	1.36413	0.993924
AT-block	-	ChI	4510000	4511000	-	1000	-			-	-	-	-	-	-	-	-	-	-	-	-	-	-	-	-	-	-	-	-	-
TrA1394C	maker	ChI	4511331	4514019	-	2689	-	-	coronin 1	CRN1	NCU00202	57750	95830	29.5882	22.3776	43.3537	51.0863	38.2436	51.9454	55.3434	20.4133	129.407	147.458	141.971	163.577	171.472	191.332	138.388	136.944	117.97
TrA1395C	maker	ChI	4515366	4520247	-	4882	-	-	bud4-like	BUD4	NCU00152	76029	107441	38.9531	35.3626	38.0614	83.6682	80.3537	80.9071	62.5046	64.1354	76.5916	96.0025	94.5609	127.031	116.47	130.209	54.9716	66.5968	60.0062
TrA1396C	maker	ChI	4522920	4523931	-	1012	-	-	histidine-7	HIS6	NCU00150	105011	5984	23.7264	39.9599	18.9242	13.7329	16.18	20.3264	45.281	41.2193	36.0317	31.1895	35.0569	25.7664	23.0429	20.5681	49.7073	46.3513	53.1612
TrA1397W	maker	ChI	4525326	4525814	+	489	-	-	hypothetical protein	-	NCU06081	-	117773	31.0815	21.3577	22.9877	53.0106	52.4112	41.9138	14.9393	43.7119	72.6365	65.0289	71.0599	10.3264	9.79608	8.53871	5.14874	35.27	21.3541
TrA1398C	maker	ChI	4526048	4527794	-	1747	-	-	choline transporter	HNM1	NCU00648	72922	32968	16.982	9.36417	27.9106	0.618875	3.9772	1.52669	2.26733	4.42275	12.1591	13.1423	12.6879	9.54581	14.5472	11.817	14.5121	44.4803	19.922
TrA1399W	maker	ChI	4532355	4533916	+	1562	-	-	drug resistance protein	AMF1	NCU05492	58220	71205	2.73484	3.13208	5.05668	6.72744	8.64678	8.29791	3.69703	6.73081	11.879	16.3823	14.1037	17.1138	14.4211	16.9523	13.5101	20.6207	8.22033
TrA1400W	maker	ChI	4534648	4535853	+	1206	-	-	aminomethyl transferase	IBA57	NCU06424	57357	71703	41.1688	42.3376	52.8184	14.054	15.9385	12.2363	12.115	23.632	21.4851	14.8444	17.2768	13.7983	16.5604	18.1326	46.6247	39.9322	58.2327
TrA1401W	maker	ChI	4537033	4538884	+	1852	-	-	hypothetical protein	-	NCU05694	57558	5989	5.72461	5.82768	4.70433	36.9262	62.3431	39.6278	4.5859	0.894544	7.12106	9.23682	5.75337	21.9729	14.5728	19.8582	3.31152	18.2798	2.85979
TrA1402W	maker	ChI	4539373	4540224	+	852	-	-	hypothetical protein	SIS1	NCU06415	105019	70404	2.37854	5.44806	5.86385	12.8722	13.7872	16.3582	2.14358	6.69018	22.8454	23.123	23.1395	22.7641	17.1267	17.9417	30.9581	20.6553	19.6457
TrA1403C	maker	ChI	4540343	4541482	-	1140	-	-	uracil-5-carboxylate decarboxylase	-	NCU06417	57524	72091	36.4417	39.6991	31.7728	229.137	225.753	202.082	22.4287	42.5003	46.7087	47.6134	45.5769	73.3882	67.4906	63.0101	23.6629	58.2666	37.0433
TrA1404W	maker	ChI	4542204	4543430	+	1227	-	-	thymine dioxygenase	RIM13	NCU06416	76034	95843	5.02607	4.60491	0	13.8473	14.8316	17.0799	3.62368	1.4137	34.4994	37.548	35.1267	53.1692	46.4991	49.1458	17.0085	51.9577	32.8552
TrA1405W	maker	ChI	4543902	4545152	+	1251	-	-	hypothetical protein	-	NCU04085	120774	23818	6.19729	4.73165	6.36595	14.2284	28.3026	25.0714	1.86171	1.45261	5.75018	5.58305	4.83934	7.72109	6.83629	8.80116	4.64414	13.0694	4.53953
AT-block	-	ChI	4547000	4547500	-	500	-			-	-	-	-	-	-	-	-	-	-	-	-	-	-	-	-	-	-	-	-	-
TrA1406C	maker	ChI	4548003	4550592	-	2590	-	-	intracellular protein transporter	RGP1	NCU06774	76037	136010	20.9584	20.3099	22.3568	15.4667	17.8404	21.5231	16.7087	4.53463	38.8104	42.2711	42.069	55.647	48.281	52.7256	68.864	55.456	50.7391
TrA1407W	Trinity_maker	ChI	4551095	4551653	+	559	-	-	-	-	-	-	-	0	4.75589	2.55943	2.04305	4.37655	0	0	5.8402	1.14323	0.83756	1.21603	0	1.96323	0.725102	0	0.647822	1.04892
TrA1408C	maker	ChI	4551630	4553330	-	1701	-	-	-	-	-	57776	5995	4.47777	4.39559	1.57702	8.18251	8.08998	4.14057	0	1.79925	1.91756	1.65143	2.03969	3.11542	2.27976	2.68068	1.89224	2.23975	1.19566
TrA1409W	protein2genome	ChI	4554469	4556499	+	2031	-	-	protein phosphatase 2C isoform gamma	-	NCU04600	105026	-	8.39537	18.4901	41.3945	9.53162	13.6122	11.4954	16.2962	10.8987	12.9982	12.0873	11.3466	19.3832	13.7154	14.2532	12.4553	12.7162	9.85245
TrA1410W	protein2genome	ChI	4557199	4559915	+	2717	-	-	serine/threonine protein kinase-20	VHS1	NCU02885	105027	23820	0.764145	1.31271	0.470965	4.1354	2.41601	2.16396	2.75465	1.07467	0.350612	0.184945	0.0994511	0.0865486	0.250102	0.160113	0.316457	0.225169	0.0772052
TrA1411C	maker	ChI	4560672	4563144	-	2473	-	-	hypothetical protein	OAF3	NCU03417	76039	71585	28.3545	30.5629	20.5597	29.5409	30.7619	34.4128	15.7831	18.1791	35.2797	44.4724	31.4757	35.1374	31.086	32.8221	49.5357	52.227	37.8953
TrA1412W	maker	ChI	4565236	4565922	+	687	-	-	hypothetical protein	-	NCU03410	57864	72047	8.8494	6.75654	7.2722	8.70748	4.66322	9.54682	34.5594	18.6682	10.7374	10.5901	10.2695	10.3571	10.9419	15.864	29.1441	21.219	21.4583
TrA1413C	maker	ChI	4566111	4567842	-	1732	-	-	ATP-dependent DNA helicase recQ	SGS1	NCU03337	105031	71134	14.8075	11.3056	8.69172	21.5082	27.4958	28.5259	3.81281	8.9249	17.1686	23.3235	19.088	23.5596	19.0268	21.4723	18.6888	23.5642	14.6045
TrA1414W	maker	ChI	4570381	4573624	+	3244	-	-	hypothetical protein	SOG2	NCU03360	58191	95853	10.684	10.2624	12.3201	19.6688	31.2372	22.8661	17.3937	12.1174	27.3043	35.173	28.6396	40.9089	35.4697	36.7089	22.4288	21.7688	16.6445
AT-block	-	ChI	4574000	4574500	-	500	-			-	-	-	-	-	-	-	-	-	-	-	-	-	-	-	-	-	-	-	-	-
TrA1415W	maker	ChI	4575074	4575676	+	603	-	-	hypothetical protein	-	NCU03361	33632	63744	24.8067	19.6684	16.4652	63.8385	38.2103	75.6532	55.0308	40.2545	17.5108	17.2421	15.6458	23.774	25.8147	25.4559	17.1597	22.4914	18.0263
TrA1416C	maker	ChI	4575957	4577019	-	1063	-	-	steroid alpha reductase	TSC13	NCU03362	105035	71215	74.5687	56.5148	63.5314	69.0568	88.9898	83.4029	79.0621	107.955	45.4849	51.4008	60.6555	75.1427	74.6538	66.0979	61.7626	58.696	60.2168
TrA1417C	Trinity_maker	ChI	4578112	4578412	-	301	-	-	-	-	-	-	-	0	0	0	0	4.22086	0	0	0	1.71509	1.29242	1.30308	3.62888	0.582582	1.39862	0.947764	1.11071	1.82088
TrA1418W	maker	ChI	4578672	4580437	+	1766	-	-	-	-	-	-	32985	0.705119	0.807541	3.47669	2.08143	4.45878	5.70517	1.27094	0	1.25098	1.82037	1.51419	3.19453	2.71811	2.06843	3.50415	2.44442	2.31535
AT-block	-	ChI	4581000	4581500	-	500	-			-	-	-	-	-	-	-	-	-	-	-	-	-	-	-	-	-	-	-	-	-
TrA1419W	maker	ChI	4582037	4582731	+	695	-	-	40S ribosomal protein S8	RPS8B	NCU08500	120779	70282	2023.25	2304.05	1908.7	2026.12	2209.7	2142.66	1520.47	2726.1	776.5	631.062	659.998	784.124	1008.14	815.393	1315.92	1029.58	979.726
AT-block	-	ChI	4583000	4583500	-	500	-			-	-	-	-	-	-	-	-	-	-	-	-	-	-	-	-	-	-	-	-	-
TrA1420C	maker	ChI	4583603	4586441	-	2839	-	gyp5	GTPase-activating protein GYP5	GYP5	NCU08499	58161	6004	37.7851	34.8837	32.3181	51.5955	43.479	36.8114	31.9678	37.4146	51.2087	53.7507	51.5094	76.5963	69.2098	71.6317	52.0536	48.399	35.4102
TrA1421C	Trinity_maker	ChI	4589208	4589580	-	373	-	-	-	-	-	-	-	0	0	3.94006	0	0	0	0	0	0.586639	0.515747	1.664	1.44812	0.697445	0.892997	0.378209	0.443235	2.09915
TrA1422W	maker	ChI	4590424	4603048	+	12625	-	-	E3 ubiquitin-protein ligase TOM1-like protein	TOM1	NCU08501	2956	32988	103.625	95.251	87.8301	134.148	126.136	136.776	33.364	41.1289	118.568	130.297	133.396	130.712	113.207	144.492	102.19	117.709	112.605
AT-block	-	ChI	4603000	4603500	-	500	-			-	-	-	-	-	-	-	-	-	-	-	-	-	-	-	-	-	-	-	-	-
TrA1423C	maker	ChI	4603932	4605084	-	1153	-	-	40S ribosomal protein S6	RPS6A	NCU08502	120781	122200	310.795	225.186	379.196	355.74	294.126	339.993	688.805	446.012	555.372	525.4	530.171	532.689	656.927	542.57	955.009	719.898	674.083
TrA1424W	maker	ChI	4605803	4606261	+	459	-	-	hypothetical protein	CTF8	NCU01746	33660	61314	8.83012	15.1691	5.44226	32.5819	13.9592	16.0752	35.8105	27.9413	25.5246	32.0572	22.1223	44.0051	44.796	41.0127	69.2187	51.1207	53.0829
TrA1425C	protein2genome	ChI	4606741	4608222	-	1482	-	-	diphthamide biosynthesis protein 1	DPH1	NCU08503	76050	136015	51.1746	63.6314	59.4762	49.6345	40.8351	55.0105	52.708	41.1258	33.9012	31.3772	27.3544	26.331	24.2997	28.1855	66.3472	49.2681	57.687
TrA1426C	protein2genome	ChI	4608740	4610044	-	1305	-	-	aldose 1-epimerase	GAL10	NCU08516	120784	-	10.8147	10.4801	12.3054	887.32	533.062	821.853	10.4962	9.35966	231.311	294.835	256.923	249.785	268.103	285.114	15.6509	54.7371	13.0699
TrA1427W	Trinity_maker	ChI	4611193	4611519	+	327	-	-	-	-	-	-	-	102.973	80.1928	142.163	109.428	134.57	93.3144	89.0895	127.44	49.8929	44.1959	37.7926	51.317	45.5362	64.441	45.3251	41.2663	45.9851
TrA1428C	maker	ChI	4611628	4613562	-	1935	-	-	vacuolar membrane ATPase-2	VMA2	NCU08515	76057	95870	274.424	273.488	280.537	312.863	307.988	325.585	65.3961	116.895	205.861	215.701	212.103	279.96	272.284	280.73	276.782	223.976	258.168
TrA1429C	maker	ChI	4614858	4616069	-	1212	-	-	hydroxymethylglutaryl-CoA lyase	LYS20	NCU05419	120786	95873	33.414	32.062	41.188	23.9921	14.2764	16.8059	14.6497	16.5108	63.0379	61.9287	57.2974	78.9638	73.1712	89.7555	72.6619	90.6335	99.9106
TrA1430C	maker	ChI	4616939	4618687	-	1749	-	-	tubulin alpha-2	TUB1	NCU09468	120789	-	17.1738	32.7807	56.452	67.5937	72.3985	55.5819	206.365	104.662	386.989	365.316	389.656	392.27	474.657	519.38	449.765	400.282	454.321
TrA1431W	maker	ChI	4621640	4622584	+	945	-	-	hypothetical protein	PGA1	NCU01750	105051	72107	0	0	3.09541	1.23545	2.64654	1.0159	0	7.06324	14.1336	12.0542	13.2362	16.2119	11.5979	7.71717	15.0051	11.6653	6.27946
AT-block	-	ChI	4622500	4623000	-	500	-			-	-	-	-	-	-	-	-	-	-	-	-	-	-	-	-	-	-	-	-	-
TrA1432C	maker	ChI	4623078	4624652	-	1575	-	-	hypothetical protein	WWM1	NCU01748	120791	136019	60.6222	55.3769	62.2721	46.1577	41.8328	49.6338	35.1218	39.5836	125.168	132.4	135.16	142.065	164.033	158.275	154.733	160.295	171.28
TrA1433C	maker	ChI	4626831	4628194	-	1364	-	-	endoglucanase	-	NCU05404	76065	71162	5.55209	2.11952	13.6877	11.8366	7.80185	8.23577	10.0073	16.9179	53.7797	55.5424	51.9058	86.6752	115.492	101.146	66.1323	59.2176	54.2256
TrA1434W	maker	ChI	4628339	4628614	+	276	-	-	-	-	-	76065	127265	0	0	9.05072	0	0	5.94082	0	0	123.752	126.173	140.234	227.864	264.347	252.31	132.489	116.451	104.6
TrA1435C	maker	ChI	4632542	4635745	-	3204	-	-	hypothetical protein	PBP1	NCU05400	105054	32999	23.1826	15.113	20.6628	51.9384	54.1269	49.0573	25.0711	19.0603	86.7748	100.449	94.5293	116.541	115.876	120.242	92.0397	88.9225	89.8702
TrA1436W	maker	ChI	4639192	4640074	+	883	-	-	protein tyrosine phosphatase	PHS1	NCU08985	105055	6017	4.38639	15.0706	5.40693	4.31605	12.3276	1.18302	23.7186	16.4503	43.9195	36.3315	38.0583	44.3818	39.4538	32.7809	48.9603	38.2183	42.6928
TrA1437C	maker	ChI	4640345	4642047	-	1703	-	-	hypothetical protein	-	NCU08984	46203	136022	56.5735	66.7251	35.3883	103.024	50.7242	93.5976	35.0047	24.9377	63.073	61.5138	66.2658	74.3093	86.7778	85.6317	148.866	128.504	127.157
TrA1438C	maker	ChI	4643305	4647790	-	4486	-	snf2	chromatin remodeling factor 3-1	SNF2	NCU06488	57935	71506	75.1345	98.7261	86.5183	139.516	133.299	133.018	48.3966	52.3364	138.515	159.425	145.314	194.153	176.79	188.177	126.553	129.899	111.714
TrA1439C	maker	ChI	4648828	4650525	-	1698	-	-	WD repeat protein	TAF5	NCU06489	57217	6020	54.8996	41.0048	41.9276	55.7807	47.1677	51.1792	12.907	10.0707	32.8194	40.7285	32.3467	33.5234	25.5638	26.7992	39.611	38.2087	32.2858
TrA1440W	maker	ChI	4650763	4651785	+	1023	-	-	SWR1-complex protein 5	SWC5	NCU06491	57720	72071	11.5741	10.8452	10.3759	25.8828	15.5247	18.7293	1.8965	7.3988	14.097	20.5426	15.8849	17.2801	12.7037	13.9629	14.5663	16.3048	13.0227
AT-block	-	ChI	4652000	4652500	-	500	-			-	-	-	-	-	-	-	-	-	-	-	-	-	-	-	-	-	-	-	-	-
TrA1441W	maker	ChI	4653467	4654315	+	849	-	-	-	-	-	105062	6022	1.19347	2.73365	2.94228	2.34866	2.51561	1.93129	0	0	1.46026	1.05913	2.9512	2.83867	3.38536	4.33456	2.96553	3.14441	1.62786
TrA1442C	maker	ChI	4654605	4656239	-	1635	-	-	hypothetical protein	-	NCU07957	120794	95888	10.1529	10.8524	5.00601	19.3141	15.6936	12.596	7.31998	6.66337	18.0126	22.2248	18.5431	27.4451	21.6118	21.4626	20.1021	23.3706	10.1212
TrA1443W	maker	ChI	4656767	4657184	+	418	-	-	U6 snRNA-associated Sm-like protein LSm6	LSM6	NCU10352	76073	23834	104.542	82.8883	34.6944	59.3457	80.5146	52.0529	79.7209	130.06	60.2663	54.4972	58.6098	66.4899	77.4985	57.29	96.104	93.6703	110.905
TrA1444C	maker	ChI	4657319	4658402	-	1084	-	-	S-adenosylmethionine-dependent methyltransferase	CRG1	NCU06616	46209	136025	119.064	164.186	95.8465	35.8636	25.6086	33.4225	197.086	198.203	51.1366	52.929	50.2031	14.4486	16.701	17.3106	61.0961	44.8556	72.0547
TrA1445C	maker	ChI	4658961	4659932	-	972	-	-	hypothetical protein	-	NCU02740	76075	107505	64.997	63.8041	50.0744	148.466	138.225	142.743	23.0122	32.6462	121.846	139.427	110.573	191.404	164.024	199.583	36.9427	53.3132	27.3232
TrA1446W	maker	ChI	4663630	4664647	+	1018	-	-	hypothetical protein	-	NCU00521	120799	122215	283.418	294.314	320.396	310.662	239.886	337.439	145.577	177.61	506.866	519.619	403.357	403.003	454.57	531.595	263.415	398.455	431.678
TrA1447W	protein2genome	ChI	4665924	4667273	+	1350	-	-	cystathionine beta-lyase	-	NCU00522	105070	127278	58.1169	68.4879	76.8296	16.5753	12.4275	18.4002	54.6534	73.4418	24.4758	19.2303	20.444	18.1256	24.2593	17.1778	68.6664	58.5439	83.78
TrA1448W	protein2genome	ChI	4668196	4668924	+	729	-	-	polysaccharide deacetylase	CDA1	NCU02997	105072	-	13.8993	7.9591	1.71331	12.3087	23.4376	8.9968	0	11.7285	13.0949	14.8017	10.7632	16.0574	12.8388	11.164	12.3346	12.5279	9.9706
TrA1449C	maker	ChI	4669733	4670707	-	975	-	-	DUF858 domain-containing protein	TAE1	NCU01114	57277	127279	29.4307	20.8654	13.8202	31.7167	23.6321	17.009	20.2084	25.6226	19.2052	16.7336	18.5132	17.778	22.0173	18.4022	32.5019	27.5958	24.1422
TrA1450C	maker	ChI	4672331	4673263	-	933	-	-	hypothetical protein	-	NCU02730	58114	33013	3.25806	6.21884	2.67738	10.686	24.0358	16.6954	17.6174	6.10936	43.518	50.2041	51.0245	63.2244	66.7456	60.2266	32.8964	32.4909	31.4364
TrA1451C	maker	ChI	4676967	4678655	-	1689	-	ddb1	transducin family protein	PWP1	NCU02729	57632	127281	4.33016	0.708447	0	9.73877	1.95582	4.50458	17.8396	2.60991	17.7866	17.0179	15.8601	10.4394	10.6631	10.2828	26.2035	22.3239	17.9999
TrA1452W	maker	ChI	4679152	4682070	+	2919	-	-	pre-mRNA splicing factor ATP-dependent RNA helicase prp16	PRP16	NCU02728	105077; 124321	-	62.8295	60.427	41.0771	86.4141	71.704	79.7645	24.4012	31.7319	29.8792	36.1541	30.5172	37.4681	33.9323	32.9242	45.0982	37.6053	35.475
TrA1453C	maker	ChI	4682260	4682457	-	198	-	-	hypothetical protein	-	NCU16374	57535	71238	128.667	73.6785	118.952	142.43	203.405	240.745	188.431	101.786	26.5664	25.3023	32.4447	39.1653	32.1692	24.1517	27.5942	24.5327	27.2185
TrA1454W	maker	ChI	4683044	4684544	+	1501	-	-	hypothetical protein	-	NCU02731	105079	33016	7.56161	14.4333	9.32089	22.3211	27.4496	21.7535	7.57186	3.5448	34.4893	36.4671	36.4671	31.4981	31.3486	33.1551	30.0227	37.8351	29.4135
AT-block	-	ChI	4684500	4685000	-	500	-			-	-	-	-	-	-	-	-	-	-	-	-	-	-	-	-	-	-	-	-	-
TrA1455C	maker	ChI	4685392	4687357	-	1966	-	-	transcription factor RfeD	-	NCU02739	21817	70340	13.0199	12.2797	7.55253	68.5772	71.8376	67.5448	4.14135	3.23131	75.6697	100.715	81.5355	120.142	93.416	104.256	44.8576	72.1909	28.4373
TrA1456W	maker	ChI	4693507	4694694	+	1188	-	-	-	-	-	-	70867	0	0	3.15404	13.4277	8.98887	6.90095	0	0	13.9839	14.5188	14.597	3.47768	2.41934	2.79982	1.51379	16.5283	0.947909
TrA1457C	maker	ChI	4695291	4696349	-	1059	-	-	peflin-1	PEF1	NCU02738	105081	70273	46.4209	40.3311	41.436	66.1521	86.0375	71.2335	37.5076	27.0144	94.5981	102.279	132.393	89.7439	93.8381	85.6395	61.1772	90.4517	79.3278
TrA1458W	maker	ChI	4698726	4699861	+	1136	-	-	cation transporter ChaC	GCG1	NCU02737	33207	6037	12.1494	12.5227	17.9712	13.15	15.3651	14.7452	4.3797	10.2519	23.7844	21.4656	32.7309	18.5768	11.6642	18.4138	20.4133	20.7641	31.3015
TrA1459C	maker	ChI	4700503	4701454	-	952	-	-	hypothetical protein	NSR1	NCU02736	120801	33020	109.33	105.088	64.9769	299.678	325.096	284.335	123.163	129.047	230.515	300.207	262.728	391.611	365.643	358.623	110.19	201.689	89.9472
TrA1460C	F-augustus	ChI	4704345	4704773	-	429	-	-	-	-	-	-	-	0	2.97548	6.40513	5.11286	2.73815	4.20427	9.36581	3.65387	8.10615	6.91696	7.94614	12.9477	6.99174	6.35115	5.53348	5.13385	6.69369
TrA1461W	maker	ChI	4706402	4708745	+	2344	-	-	-	-	-	-	127289	19.5469	8.85034	12.3275	43.387	42.1594	41.194	8.19351	8.95026	15.2676	15.9531	14.5243	25.0224	22.2512	23.463	5.5401	11.4251	7.14185
TrA1462C	maker	ChI	4708812	4709833	-	1022	-	-	citrate lyase beta subunit	-	NCU02734	2981	72041	32.6178	44.5858	45.3946	39.3419	46.5741	34.9046	7.58602	5.91904	25.748	21.731	18.2813	30.2699	26.7849	26.0886	28.5102	25.825	24.876
TrA1463W	maker	ChI	4710420	4711428	+	1009	-	-	golgi apparatus membrane protein tvp-23	TVP23	NCU02733	57784	95905	76.2107	23.8038	44.8359	57.9457	71.1918	44.8456	99.902	51.1542	69.1937	80.9075	72.2479	95.7343	119.3	112.627	105.751	91.2084	83.6493
AT-block	-	ChI	4711500	4712000	-	500	-			-	-	-	-	-	-	-	-	-	-	-	-	-	-	-	-	-	-	-	-	-
TrA1464C	maker	ChI	4712341	4713712	-	1372	-	-	hypothetical protein	ALG2	NCU02732	120803	136031	34.2647	24.2925	24.1353	193.461	153.045	191.426	22.0572	28.6837	142.942	173.101	151.94	222.135	210.172	208.72	21.7196	92.4541	22.0492
TrA1465C	maker	ChI	4716212	4719334	-	3123	-	-	DUF726 domain-containing protein	MIL1	NCU02747	57474	71780	48.3449	63.331	33.8781	62.5573	62.8163	72.3382	37.601	25.6129	52.6089	64.435	56.649	56.4066	51.5636	51.8286	56.2631	47.1566	39.5613
TrA1466C	maker	ChI	4721020	4722028	-	1009	-	-	rRNA-processing protein utp23	UTP23	NCU02748	76082	95912	19.2677	15.5763	9.77964	25.6501	19.1119	26.5941	16.343	4.78191	24.7537	25.9685	24.3388	16.9449	17.8883	15.8322	47.6082	41.0986	46.3203
TrA1467C	maker	ChI	4722563	4723887	-	1325	-	-	hypothetical protein	PTC7	NCU02749	76083	95915	283.14	283.855	277.556	302.574	208.971	288.913	155.98	249.317	122.846	137.192	128.592	105.723	100.768	97.5288	131.623	141.467	146.134
TrA1468W	maker	ChI	4730622	4733727	+	3106	-	-	PH domain-containing protein	CAF120	NCU02750	120805	136033	13.4138	6.69634	10.1752	16.2445	15.9493	12.8012	14.2585	10.6416	104.871	104.61	93.3535	45.6171	44.0529	49.7264	85.8698	100.18	121.73
TrA1469W	maker	ChI	4736261	4740253	+	3993	-	-	mutagen sensitive-59	RAD53	NCU02751	120806	136034	12.6187	10.4544	12.907	34.3431	41.0287	34.1054	11.6142	9.06206	26.5593	35.8694	30.8191	37.5855	34.3293	34.3724	18.1712	22.3379	16.2486
AT-block	-	ChI	4740500	4741000	-	500	-			-	-	-	-	-	-	-	-	-	-	-	-	-	-	-	-	-	-	-	-	-
TrA1470C	maker	ChI	4741606	4744803	-	3198	-	-	-	-	-	105092	6048	0	0.377746	0	0.324547	0	0	0	0	1.04928	1.01118	1.84587	0.859231	0.767674	1.15186	0.819575	0.89188	0.88311
TrA1471C	maker	ChI	4745642	4748221	-	2580	-	stt3	tiny	STT3	NCU10497	120807	107533	39.9492	37.9533	49.2437	43.7754	69.3738	42.2405	50.7315	24.2609	123.282	137.159	142.655	175.384	203.095	191.32	131.763	111.564	88.2931
AT-block	-	ChI	4748500	4749000	-	500	-			-	-	-	-	-	-	-	-	-	-	-	-	-	-	-	-	-	-	-	-	-
TrA1472C	maker	ChI	4749167	4749736	-	570	-	-	hypothetical protein	TIM11	NCU09143	72941	117804	1307.43	1385.04	1781.73	546.746	417.2	570.063	438.582	883.607	206.627	167.887	174.175	135.33	166.676	149.911	432.299	320.418	341.981
AT-block	-	ChI	4750000	4759000	-	9000	-			-	-	-	-	-	-	-	-	-	-	-	-	-	-	-	-	-	-	-	-	-
TrA1473W	maker	ChI	4759253	4761436	+	2184	-	-	ropy-6	PAC11	NCU09142	2987	33030	60.8824	62.5319	67.3042	68.9394	63.6551	87.183	27.8697	36.6955	64.7078	78.1985	65.4644	95.2257	87.5082	88.0153	94.45	80.7052	74.6936
AT-block	-	ChI	4761500	4762000	-	500	-			-	-	-	-	-	-	-	-	-	-	-	-	-	-	-	-	-	-	-	-	-
TrA1474C	maker	ChI	4762198	4763335	-	1138	-	-	menadione-induced gene-9	-	NCU09141	57528	70494	19.4463	25.7875	23.9707	36.2548	57.1692	35.6089	25.8269	41.7427	9.20431	11.8077	10.3899	10.3171	9.67734	9.72194	11.6259	9.68636	9.92719
TrA1475C	maker	ChI	4764226	4764972	-	747	-	-	hypothetical protein	REE1	NCU04522	33263	95926	1.35643	12.4277	3.34404	4.00404	4.28867	7.68251	4.88978	9.53821	6.3067	7.44139	5.29607	5.99166	3.84762	3.60008	6.58042	5.68981	6.23564
TrA1476C	maker	ChI	4765883	4767902	-	2020	-	-	tubulin-specific chaperone	PAC2	NCU09139	120813	6054	7.33018	5.81187	11.1208	9.4319	6.53681	9.58069	11.1796	3.17197	20.1453	21.7898	23.7032	32.8899	31.8245	30.0093	24.2853	28.8321	21.1642
TrA1477C	maker	ChI	4768308	4769410	-	1103	-	-	peroxisomal dehydratase	FOX2	NCU09138	21824	70775	6.45386	8.6232	5.30361	27.5182	21.5389	24.3687	21.3266	16.6402	61.3302	63.6958	68.4559	99.6565	96.9322	82.6401	51.2914	68.0154	51.5675
TrA1478W	Trinity_maker	ChI	4770010	4770545	+	536	-	-	-	-	-	-	-	90.7064	111.483	139.081	69.6599	100.259	84.1314	11.9629	15.5569	41.145	50.5111	40.0223	62.8944	44.572	59.7991	58.3754	56.6777	55.434
TrA1479C	maker	ChI	4770607	4771923	-	1317	-	-	hypothetical protein	SPG5	NCU09136	76098	23851	760.135	1042.37	1278.4	664.671	424.07	587.018	201.077	275.913	337.523	312.707	337.04	526.5	530.258	620.541	544.294	610.564	617.471
TrA1480W	Trinity_maker	ChI	4772186	4773711	+	1526	-	-	-	-	-	-	-	255.154	309.075	335.688	330.726	224.952	244.163	221.106	258.779	63.339	59.1816	51.7271	48.6286	48.001	58.4324	83.8954	89.9847	67.6711
AT-block	-	ChI	4773000	4773500	-	500	-			-	-	-	-	-	-	-	-	-	-	-	-	-	-	-	-	-	-	-	-	-
TrA1481C	maker	ChI	4773857	4775326	-	1470	-	-	phosphatidylinositol phospholipase C	-	NCU09135	57975	71841	11.3769	13.8438	7.01193	29.3855	22.4816	24.1635	6.40819	13.0001	26.7528	33.5588	25.6341	35.5968	27.8754	28.457	23.9784	40.0564	24.8572
TrA1482C	maker	ChI	4777325	4777918	-	594	-	-	-	-	-	105106	70609	6.82328	9.76798	16.8215	107.422	102.473	147.68	36.8956	50.3791	117.298	130.463	78.1465	90.2265	118.485	134.272	5.65148	77.5263	5.8598
TrA1483C	maker	ChI	4784744	4784962	-	219	-	-	-	-	-	-	6059	12.9905	14.8774	0	25.5643	13.6907	10.5107	0	0	3.57624	2.62006	2.536	6.62097	4.72415	8.16577	2.30562	2.02652	1.96873
TrA1484W	Trinity_maker	ChI	4786511	4787122	+	612	-	-	-	-	-	-	-	0	0	0	2.67294	0	0	0	3.8204	1.32951	0.657473	0.707089	0.307677	0.790313	1.51786	2.24999	1.88345	1.09785
AT-block	-	ChI	4787500	4788500	-	1000	-			-	-	-	-	-	-	-	-	-	-	-	-	-	-	-	-	-	-	-	-	-
TrA1485C	maker	ChI	4789090	4790379	-	1290	-	-	ethionine resistant-1	SAM2	NCU02657	46238	107551	99.9471	112.491	172.056	47.4765	50.8513	40.434	110.263	55.7401	292.863	251.146	232.514	335.898	420.623	366.006	848.828	900.979	844.369
Class II transposons	RepeatMasker	ChI	4789091	4789611	+	521	Other DNA transposons			-	-	-	-	-	-	-	-	-	-	-	-	-	-	-	-	-	-	-	-	-
TrA1486W	maker	ChI	4792830	4793687	+	858	-	-	ATP binding protein	GPN3	NCU02658	46240	95942	11.8095	32.4598	21.8357	17.4302	19.9138	14.3327	27.6717	6.6434	30.9941	27.6297	23.8231	25.0125	24.8232	25.5696	81.3254	94.6119	65.6245
TrA1487C	maker	ChI	4794273	4794812	-	540	-	-	hypothetical protein	-	NCU02659	46242	122225	63.7976	66.6176	62.45	90.4691	102.833	121.457	152.194	245.418	56.1338	56.9193	63.494	81.397	88.1631	72.4737	54.3955	75.7168	57.9172
TrA1488C	maker	ChI	4796206	4798926	-	2721	-	-	hypothetical protein	MDN1	NCU02656	120819	95949	4.5419	4.72875	5.59861	19.0951	16.1008	13.6973	13.3961	9.29101	16.0149	20.653	17.3573	34.8873	32.644	33.7989	25.747	22.1579	23.9666
TrA1489C	maker	ChI	4802085	4803229	-	1145	-	-	methylenetetrahydrofolate dehydrogenase	MTD1	NCU00963	46244	107563	55.6298	40.9566	50.2049	23.459	12.5633	19.2902	48.3441	20.956	68.5517	62.752	66.1946	33.6414	43.4955	40.5887	146.456	96.9074	109.5
AT-block	-	ChI	4804000	4804500	-	500	-			-	-	-	-	-	-	-	-	-	-	-	-	-	-	-	-	-	-	-	-	-
TrA1490C	maker	ChI	4805944	4806891	-	948	-	-	anchored cell wall protein-7	-	NCU09133	120821	95954	14.7383	18.2857	16.6533	21.7529	28.4767	21.8622	292.213	95.0006	433.542	391.191	436.777	1729.24	2174.99	1659.11	511.394	454.173	491.954
TrA1491W	maker	ChI	4811415	4812979	+	1565	-	-	WD repeat protein	SWD3	NCU03244	46247	107568	7.06923	12.5939	11.6186	13.1389	10.7616	8.26189	19.8207	17.6745	21.2394	24.0168	21.1098	29.625	28.6217	29.4601	30.2983	35.0991	26.7046
TrA1492W	maker	ChI	4816265	4817227	+	963	-	-	hypothetical protein	-	NCU03270	57855	33045	1.05219	1.20502	2.59398	30.0241	15.5247	15.324	17.0685	5.91904	32.4424	35.7373	37.8636	65.0684	58.7737	59.8936	32.6186	38.2633	28.9157
TrA1493W	maker	ChI	4818337	4820924	+	2588	-	-	-	-	-	120823	136048	0	0.919886	0.495045	76.2673	84.2282	84.8103	6.51486	7.34249	1216.6	1446.32	1188.84	1159.73	1080.62	1001.21	5.65484	177.776	7.2023
AT-block	-	ChI	4821000	4821500	-	500	-			-	-	-	-	-	-	-	-	-	-	-	-	-	-	-	-	-	-	-	-	-
TrA1494C	maker	ChI	4821712	4822793	-	1082	-	-	cytidine deaminase	CDD1	NCU08359	42825	71032	46.1883	46.2852	49.8177	173.269	133.865	131.967	215.934	207.053	80.9732	114.817	101.44	119.831	127.342	147.286	32.2786	115.587	52.9371
TrA1495C	maker	ChI	4824455	4828595	-	4141	-	-	MAP kinase kinase kinase SskB	SSK2	NCU03071	57513	6070	18.6124	27.0001	30.2843	53.2323	44.2007	48.5916	19.6813	44.6733	14.0586	14.7355	17.78	24.032	28.3018	28.6685	20.7895	26.919	20.2216
TrA1496W	maker	ChI	4831231	4832396	+	1166	-	sps19	sporulation protein SPS19	SPS19	NCU07958	76114	95960	35.2054	31.4994	20.342	70.3642	42.9006	56.97	25.7789	32.4921	31.6335	32.1303	37.4425	46.8524	62.7342	48.3326	61.8336	63.502	58.5789
TrA1497W	maker	ChI	4833631	4835658	+	2028	-	-	hypothetical protein	-	NCU07959	76117	140324	0.61298	1.40404	2.26679	6.63465	6.46024	3.96773	4.41944	10.3449	52.8756	57.3655	91.3452	54.2922	59.6974	47.6938	17.8424	36.2314	23.7511
TrA1498C	maker	ChI	4836092	4838175	-	2084	-	-	MFS transporter	HOL1	NCU07960	120826	127321	5.33293	2.71447	3.65205	25.0709	18.1102	25.8895	7.47622	5.83337	33.5679	42.5461	40.8727	33.4223	27.9272	29.3426	9.74561	18.3643	11.1354
TrA1499C	maker	ChI	4839442	4840971	-	1530	-	-	hypothetical protein	ERG26	NCU02042	57647	72060	0	0	0	6.1798	9.56089	4.51699	0	0	7.04411	7.93813	7.62897	19.8386	16.7492	18.5698	0.247711	5.03187	0.564045
TrA1500C	maker	ChI	4841533	4845116	-	3584	-	-	-	-	-	-	71394	0	0	0	1.24938	1.67274	1.79788	0	0	0.660275	0.66585	0.86758	0.647162	1.20057	1.37461	0.638523	0.693283	0.449009
AT-block	-	ChI	4846000	4847000	-	1000	-			-	-	-	-	-	-	-	-	-	-	-	-	-	-	-	-	-	-	-	-	-
TrA1501C	maker	ChI	4847117	4848277	-	1161	-	-	hypothetical protein	-	NCU09127	76123	95970	6.38991	5.22719	10.127	26.9461	24.0513	30.2821	16.4535	16.6893	35.4617	40.3574	39.6804	38.0477	37.2467	34.0461	45.0405	43.9554	34.5859
TrA1502C	maker	ChI	4850833	4853372	-	2540	-	-	hypothetical protein	PTA1	NCU09128	26277	72193	7.28306	6.25572	4.48877	14.7804	9.59459	11.4173	13.9477	1.28033	18.8527	21.4096	20.8531	26.2419	22.4798	22.6362	23.7522	24.2066	18.2121
TrA1503W	maker	ChI	4854352	4854646	+	295	-	-	hypothetical protein	COA3	NCU09129	120828	23864	223.512	216.16	165.309	78.1966	68.051	96.451	44.7631	132.721	139.777	86.1537	81.4504	94.511	85.2569	84.2996	290.327	221.606	284.791
TrA1504C	maker	ChI	4855675	4857501	-	1827	-	-	hypothetical protein	DEP1	NCU09130	76125	72256	6.15213	5.63661	3.79174	28.4513	17.5062	20.4087	13.3066	5.19129	47.9872	58.2694	51.684	90.654	83.854	88.6021	45.3508	66.3498	39.2838
TrA1505W	maker	ChI	4858303	4860164	+	1862	-	-	nucleolar protein 12	NOP12	NCU09131	3001	47677	23.6063	27.7285	33.5753	53.6025	52.3094	63.6669	19.638	32.3479	47.0651	61.9198	60.5005	89.6718	75.8979	84.8902	64.9595	75.9182	51.2482
AT-block	-	ChI	4860500	4861500	-	1000	-			-	-	-	-	-	-	-	-	-	-	-	-	-	-	-	-	-	-	-	-	-
TrA1506C	maker	ChI	4861582	4863194	-	1613	-	-	tubulin alpha-1	TUB3	NCU09132	120830	95980	52.3706	58.2391	57.0704	39.5815	27.1969	42.3734	61.5618	27.753	136.188	113.158	129.403	79.0019	76.0704	83.3337	214.548	183.657	222.616
TrA1507C	maker	ChI	4865006	4866017	-	1012	-	-	hypothetical protein	-	NCU00234	46266	95982	11.7572	6.12044	5.27004	58.8949	54.0698	61.401	13.4856	9.01904	38.0561	50.8756	38.0454	41.0388	28.4525	30.6073	9.10573	49.7253	7.39729
TrA1508W	maker	ChI	4869232	4869898	+	667	-	-	ribosomal protein S12	RPS15	NCU00971	120833	122235	549.988	546.241	526.043	541.168	519.508	504.087	1801.65	1010.99	876.212	720.247	747.573	783.441	826.266	739.738	1216.2	894.535	784.523
TrA1509C	maker	ChI	4870181	4871377	-	1197	-	-	hypothetical protein	-	NCU02088	105133	46715	4.23248	1.93891	8.34753	8.32921	6.2449	4.79435	27.4637	19.0477	7.61259	4.439	8.26267	8.05357	9.11204	11.4698	16.226	16.404	16.6775
TrA1510C	maker	ChI	4871961	4872641	-	681	-	-	NADH:ubiquinone oxidoreductase 17.8	-	NCU00969	120836	107600	98.1838	71.965	154.915	104.338	95.1984	77.8524	99.1034	60.7562	117.369	98.697	114.877	110.093	113.544	93.5371	146.845	128.524	137.888
TrA1511W	maker	ChI	4875684	4876661	+	978	-	-	thiamine pyrophosphokinase	-	NCU08029	57234	71645	5.18025	13.0519	7.66258	23.447	10.919	14.2507	5.60225	2.91413	9.50739	11.1168	9.91064	22.6476	23.2092	19.4654	9.56195	9.44604	8.58352
TrA1512W	maker	ChI	4880201	4881607	+	1407	-	-	hypothetical protein	-	NCU04751	120837	140332	0.848623	2.91567	3.13819	230.464	290.67	219.721	68.8317	68.028	103.158	121.66	98.131	309.784	334.474	292.8	2.61072	19.5343	1.71481
TrA1513C	maker	ChI	4881925	4883478	-	1554	-	-	streptomycin biosynthesis protein StrI	GAL80	NCU10059	76136	95993	5.86828	6.72067	1.60746	28.8709	37.7949	34.8192	9.40198	7.33595	19.2666	26.1966	28.2159	37.5898	33.007	36.4324	9.72098	24.4799	9.32171
TrA1514W	maker	ChI	4884304	4885003	+	700	-	-	oligoribonuclease	REX2	NCU16377	57613	72115	22.2882	21.5986	29.5871	101.219	77.6967	81.8446	43.2634	55.4572	24.6484	31.8131	28.2264	30.2929	26.3113	29.9365	14.4033	27.5186	17.4954
TrA1515W	maker	ChI	4885541	4887533	+	1993	-	pgm2	phosphoglucomutase 2	PGM2	NCU10058	21836	107609	104.862	92.8628	143.537	77.9849	57.8273	75.472	214.281	152.618	175.857	142.785	141.354	178.429	179.719	180.459	313.581	231.386	339.861
AT-block	-	ChI	4887500	4888000	-	500	-			-	-	-	-	-	-	-	-	-	-	-	-	-	-	-	-	-	-	-	-	-
TrA1516C	maker	ChI	4888248	4890358	-	2111	-	-	hypothetical protein	-	NCU09994	76141	96001	2.80875	2.41255	0.865558	9.67297	16.2809	19.3169	0	0.987532	39.3494	55.4603	43.6832	75.9522	63.4312	65.6695	8.14236	27.8236	7.34285
TrA1517C	maker	ChI	4892571	4892997	-	427	-	hmgB6	hypothetical protein	NHP6B	NCU09995	3007	117827	1105.07	976.419	1079.23	1216.41	877.802	785.342	4822.94	3735.46	1234.55	1212.7	1419.44	1472.98	1590.08	1499.45	1741.73	1530.78	1667.14
TrA1518W	maker	ChI	4893598	4893861	+	264	-	-	peroxin 10	-	NCU03277	105143	64292	253.314	378.021	246.015	120.849	262.924	223.591	380.486	340.059	52.8309	37.1572	41.4598	60.4247	46.0604	38.3337	69.0288	44.7063	39.5537
AT-block	-	ChI	4894000	4897000	-	3000	-			-	-	-	-	-	-	-	-	-	-	-	-	-	-	-	-	-	-	-	-	-
TrA1519C	maker	ChI	4902834	4903686	-	853	-	-	hypothetical protein	-	NCU09996	58065	70459	10.0607	9.87605	14.173	26.8697	15.1472	29.0721	18.1338	16.1703	16.3543	17.7406	20.0146	16.9296	20.2797	21.8835	20.7473	21.5242	19.0227
TrA1520W	Trinity_maker	ChI	4903970	4909053	+	5084	-	atg11	Adapter protein for pexophagy and the Cvt targeting pathway; directs receptor-bound cargo to the phagophore assembly site (PAS) for packaging into vesicles; required for recruiting other proteins to the PAS; recruits Dnm1p to facilitate fission of mitochondria that are destined for removal by mitophagy	ATG11	NCU09998	-	-	75.2326	77.3782	82.7727	87.2814	80.8171	86.5277	43.3329	36.1426	42.2215	56.5817	48.7406	61.1962	55.1255	60.8833	51.3508	49.8839	45.4182
TrA1521W	maker	ChI	4909383	4910402	+	1020	-	-	-	-	-	105147	70432	12.9141	14.7899	22.0412	30.3012	24.0796	31.3466	23.2768	12.5736	18.7788	19.2343	18.3587	28.8034	35.7646	34.7606	34.6747	37.6403	31.2643
TrA1522C	maker	ChI	4910581	4913756	-	3176	-	-	pfs domain-containing protein	HOS4	NCU05316	57671	70717	1.43419	2.8744	0.441967	9.17275	7.17964	6.09218	6.46261	1.51275	10.7701	12.554	13.6959	21.5232	20.4974	19.0323	6.194	8.5765	4.99916
TrA1523W	maker	ChI	4915532	4916716	+	1185	-	-	abhydrolase domain containing 12	-	NCU06927	57914	70716	2.56521	8.81344	4.21603	17.6685	9.01163	10.3776	3.08242	1.20254	3.29558	4.48395	6.12065	11.7185	8.83116	9.91377	3.23759	4.23888	2.50536
TrA1524W	maker	ChI	4917221	4917487	+	267	-	-	-	-	-	105150	127344	0	4.3462	4.6779	0	11.9986	6.14107	0	0	1.16083	0.306164	0.987806	0.429826	1.10407	1.06022	0	0.657797	0.191712
TrA1525C	maker	ChI	4917932	4919282	-	1351	-	-	-	-	-	-	71986	0	0	0	0	0	0	0	0	0.513714	0.30109	0.546432	0.422701	0.0678607	0.521326	0.110398	0.291102	0.518469
TrA1526W	maker	ChI	4920528	4922726	+	2199	-	ssa4	Heat shock protein that is highly induced upon stress; plays a role in SRP-dependent cotranslational protein-membrane targeting and translocation; member of the HSP70 family; cytoplasmic protein that concentrates in nuclei upon starvation; SSA4 has a paralog, SSA3, that arose from the whole genome duplication	SSA4	NCU01499	-	70763	0	0	0	0	0	0	0	0	2.01498	0.724697	0.428662	0.47479	0.522671	0.376436	0.212575	0.373685	0.99833
AT-block	-	ChI	4922000	4923000	-	1000	-			-	-	-	-	-	-	-	-	-	-	-	-	-	-	-	-	-	-	-	-	-
TrA1527C	maker	ChI	4923048	4923611	-	564	-	-	heat shock protein 30	HSP42	NCU09364	46285	122251	21.5586	61.7253	46.5053	14.1419	7.5736	11.6288	9.71454	20.2129	2085.4	1186.47	3011.43	513.18	654.385	763.789	177.925	373	1203.44
AT-block	-	ChI	4924500	4925000	-	500	-			-	-	-	-	-	-	-	-	-	-	-	-	-	-	-	-	-	-	-	-	-
TrA1528C	maker	ChI	4925716	4926573	-	858	-	-	acid proteinase	-	NCU04205	57575	66298	0	0	0	0	0	0	0	0	0.361237	0.3811	0.614789	0.401271	0.0858936	0.247448	0.139734	0.0409398	0.0596586
TrA1529C	maker	ChI	4927139	4934440	-	7302	-	-	-	-	-	105154	51135	0.57319	0.984672	0.353274	0	0	0.695658	0	0	0.525992	0.358382	0.363669	0.535595	0.416895	0.400339	0.55953	0.38251	0.354712
TrA1530C	maker	ChI	4935669	4939919	-	4251	-	-	-	-	-	105155	71524	0.248165	0.568423	0.305902	0.732555	0	0.401584	0.447302	0	0.303641	0.360379	0.322979	0.59026	0.595638	0.693314	0.528547	0.834498	0.426246
TrA1531C	maker	ChI	4941162	4942329	-	1168	-	-	synaptobrevin	-	NCU00566	105156	6104	81.9787	68.8501	122.609	5.3776	5.75986	3.53758	0	3.07445	3.87844	1.94003	1.06693	3.71403	2.94151	4.4279	18.1067	17.6958	6.18442
TrA1532W	maker	ChI	4942937	4946239	+	3303	-	-	hypothetical protein	-	NCU09354	105157	70640	0.920306	0.702656	1.51256	0	0	0.248209	0	0	0.225207	0.296988	0.379287	0.521178	0.423929	0.449945	0.326681	0.212694	0.309943
TrA1533W	maker	ChI	4947694	4949814	+	2121	-	-	hypothetical protein	-	NCU06944	105158	71321	2.64696	0.606289	0.65256	3.12541	0.55793	1.28501	0	0	1.16592	1.49483	1.13683	1.31912	3.08032	2.95799	0.814314	2.0004	0.668588
TrA1534W	maker	ChI	4951948	4953810	+	1863	-	-	ubiquitin C-terminal hydrolase	UBP16	NCU08579	58150	70313	35.405	28.9626	21.4748	69.6744	47.3823	56.3834	12.1553	16.5974	32.2146	36.1804	27.5008	33.0987	29.3887	29.2029	71.4166	47.3027	41.5061
AT-block	-	ChI	4954000	4955000	-	1000	-			-	-	-	-	-	-	-	-	-	-	-	-	-	-	-	-	-	-	-	-	-
TrA1535W	maker	ChI	4955862	4957335	+	1474	-	-	hypothetical protein	-	NCU07762	76151	72094	59.1628	63.4681	70.1582	84.7419	73.4018	80.5897	10.7987	22.1177	20.6169	29.907	19.9806	36.7277	28.1605	32.7435	10.1904	30.0898	12.2955
TrA1536W	maker	ChI	4963608	4966713	+	3106	-	-	hypothetical protein	ARG81	NCU07932	57631	96014	10.2774	10.7002	10.941	17.9268	32.9865	19.6548	12.6302	8.54085	39.6965	47.638	40.6135	64.2866	63.1637	59.7418	35.542	44.0173	39.3874
AT-block	-	ChI	4967500	4968000	-	500	-			-	-	-	-	-	-	-	-	-	-	-	-	-	-	-	-	-	-	-	-	-
TrA1537C	maker	ChI	4967917	4970064	-	2148	-	-	Lcc1	FET3	NCU00526	57860	127356	7.66457	7.6075	6.29854	18.6028	34.465	25.2193	8.28896	5.7489	10.472	13.2327	11.1057	17.0148	13.7136	15.4531	8.16209	11.1242	6.5823
TrA1538W	maker	ChI	4971560	4972909	+	1350	-	-	acid phosphatase PHOa	-	NCU03404	76155	107629	82.283	127.442	104.325	180.433	283.281	247.916	185.035	286.545	253.61	315.035	308.875	235.651	249.303	262.062	58.1379	213.23	128.858
TrA1539W	maker	ChI	4974452	4975270	+	819	-	-	CCC1	CCC1	NCU11307	41761	127358	11.1347	17.0027	12.2002	58.4326	53.4591	38.0387	35.6793	76.5572	13.9265	19.8625	18.9999	21.7196	23.9357	24.9726	6.58748	20.0722	7.49994
TrA1540W	maker	ChI	4976539	4977009	+	471	-	-	-	-	-	-	-	2.15129	2.46377	0	0	0	3.48125	0	0	1.05288	0.694232	1.11993	0.974636	2.5035	1.05178	0.763644	0.596626	1.19545
TrA1541C	maker	ChI	4977370	4978701	-	1332	-	-	-	-	-	105165	71482	0	0	0	0	0	0	0	0	0.511915	0.306854	0.346511	0.0861587	0.0553278	0.531306	0.630064	0.263711	0.345859
AT-block	-	ChI	4978500	4979000	-	500	-			-	-	-	-	-	-	-	-	-	-	-	-	-	-	-	-	-	-	-	-	-
TrA1542C	maker	ChI	4979863	4980794	-	932	-	-	hypothetical protein	CDC11	NCU05928	31210	71159	1.16066	2.6585	1.4307	1.14205	3.66968	2.8173	4.18404	4.89694	13.3491	12.4538	16.3141	13.9346	12.7471	12.403	16.7547	17.0602	14.7757
TrA1543C	maker	ChI	4981248	4982898	-	1651	-	-	-	-	-	105167	71060	1.37858	7.89412	0	8.13883	7.26447	3.34626	2.48481	0	0.759039	0.444875	0.627963	2.81053	2.70722	4.91057	0.652474	1.09919	0.835707
AT-block	-	ChI	4981500	4982000	-	500	-			-	-	-	-	-	-	-	-	-	-	-	-	-	-	-	-	-	-	-	-	-
TrA1544W	maker	ChI	4983172	4986989	+	3818	-	-	pfs domain-containing protein	HOS4	NCU05316	57280	96020	12.6349	13.7643	5.69799	27.2903	27.2815	21.6927	4.99909	6.50095	2.80908	2.51105	2.10562	12.2861	11.0276	12.9358	2.18781	2.799	1.52565
AT-block	-	ChI	4987500	4988500	-	1000	-			-	-	-	-	-	-	-	-	-	-	-	-	-	-	-	-	-	-	-	-	-
TrA1545W	maker	ChI	4989467	4991664	+	2198	-	-	hypothetical protein	-	NCU09282	120851	53337	14.9239	8.99563	6.77752	49.4639	37.2515	48.9358	1.41576	7.7326	3.89228	5.51309	5.26466	23.3085	25.3654	25.4004	2.13761	4.16615	1.50784
TrA1546C	maker	ChI	4991806	4994671	-	2866	-	-	serin endopeptidase	KEX2	NCU00263	57433	33088	0	0	0	0	0	0	0	0	0.271878	0.328657	0.313293	0.125837	0.161616	0.387993	0.131461	0.231094	0.261922
TrA1547C	maker	ChI	4995786	4997392	-	1607	-	-	-	-	-	105171	72016	2.23184	2.55603	1.83407	0.732017	2.35215	2.40773	1.34092	1.04626	0.68269	1.08034	0.677757	0.842609	0.919856	0.987247	0.352106	0.593176	0.526152
TrA1548W	maker	ChI	4998106	4999182	+	1077	-	-	pfs domain-containing protein	-	NCU05316	58016	71947	1.02349	0	0	0	2.15733	1.65623	0	0	0.4383	0.412858	0.799225	0.463691	0.66997	0.714848	0.484413	0.354812	0.413633
TrA1549W	maker	ChI	5000596	5002296	+	1701	-	hos4	pfs domain-containing protein	HOS4	NCU05316	-	72102	1.19137	2.04662	0.734274	0.58613	1.25559	0.481971	0	0	0.218653	0.19223	0.697736	0.269873	0.346604	0.915309	0.352417	0.392358	0.300923
AT-block	-	ChI	5002500	5003000	-	500	-			-	-	-	-	-	-	-	-	-	-	-	-	-	-	-	-	-	-	-	-	-
TrA1550C	maker	ChI	5002790	5004274	-	1485	-	-	pfs domain-containing protein	-	NCU05316	105173	70532	0	0.865351	0	0	0	0.61136	0	0	0.184901	0.304794	0.442524	0.342322	0.16487	0.369418	0.089405	0.445301	0.381708
TrA1551C	maker	ChI	5005304	5006331	-	1028	-	-	-	-	-	105174	6119	0	1.27661	0	0	0	0	0	0	0.954714	0.269788	0.290148	0.126252	0.405372	0.0778548	0.395683	0.2705	0.619426
AT-block	-	ChI	5007000	5012500	-	5500	-			-	-	-	-	-	-	-	-	-	-	-	-	-	-	-	-	-	-	-	-	-
TrA1552W	maker	ChI	5013929	5016133	+	2205	-	-	hypothetical protein	DIT2	NCU06526	57555	33093	0	0	0	0.650363	0.696593	0	0	0.929556	1.77918	2.13296	3.35487	6.51299	3.94203	6.46301	2.1116	2.49757	2.13697
TrA1553W	maker	ChI	5016737	5017354	+	618	-	-	-	-	-	105176	70383	0	0	0	0	0	0	2.95523	0	0.300914	0.26455	0.106693	0.557104	0.357751	0.343544	0	0.170516	0.414135
AT-block	-	ChI	5018000	5018500	-	500	-			-	-	-	-	-	-	-	-	-	-	-	-	-	-	-	-	-	-	-	-	-
TrA1554W	maker	ChI	5018855	5019511	+	657	-	-	hypothetical protein	-	NCU08390	58227	70513	14.073	48.3515	13.0104	1.73091	5.56186	0	3.17072	14.8438	2.15237	2.41264	1.2592	2.59015	1.4074	3.31734	3.12219	2.9272	3.02146
TrA1555W	maker	ChI	5020112	5021755	+	1644	-	-	NADH:ubiquinone oxidoreductase 49	-	NCU02534	76159	96029	47.4152	28.267	34.4276	56.8805	43.1258	41.5172	80.7801	42.0195	148.652	149.71	154.908	169.129	179.895	171.527	257.23	224.426	239.693
TrA1556C	maker	ChI	5021935	5023483	-	1549	-	-	ubiquinone biosynthesis monooxygenase COQ6	COQ6	NCU02536	46301	107643	294.678	301.463	218.28	70.6381	71.336	64.7237	125.699	172.116	44.9226	47.492	41.9998	57.3043	62.6571	65.5172	143.191	104.265	111.078
TrA1557W	maker	ChI	5024302	5026636	+	2335	-	-	hypothetical protein	SRC1	NCU09319	57609	127375	20.5588	23.5451	33.186	33.7152	35.08	27.3278	15.8812	11.0146	20.7226	26.9327	22.7113	32.8212	30.8316	28.5473	25.1368	19.1074	20.4254
TrA1558C	maker	ChI	5027307	5028300	-	994	-	-	ATP synthase subunit 4	ATP4	NCU00502	76166	107648	223.778	175.1	241.576	221.557	161.134	173.188	320.673	158.334	258.157	261.721	257.323	244.955	276.287	247.452	463.616	365.815	395.664
TrA1559W	maker	ChI	5028789	5030573	+	1785	-	-	nucleolar complex protein 4	NOC4	NCU00501	76169	136075	24.3864	25.1358	38.3267	31.7938	30.8412	31.0767	17.582	18.0055	26.8541	25.7239	22.8912	19.6796	16.717	18.3525	41.4068	29.6524	25.3472
TrA1560W	maker	ChI	5031363	5034011	+	2649	-	-	CorA family metal ion transporter	ALR2	NCU03312	25739	70936	11.1483	17.4964	15.7779	30.4709	25.2392	27.3946	14.8845	11.0331	33.6717	41.1727	32.7262	36.2435	32.3737	33.3375	23.4508	33.0365	15.9569
AT-block	-	ChI	5034000	5034500	-	500	-			-	-	-	-	-	-	-	-	-	-	-	-	-	-	-	-	-	-	-	-	-
TrA1561C	maker	ChI	5035142	5036304	-	1163	-	-	polyadenylation factor subunit CstF64	RNA15	NCU03311	57252	6129	3.28979	8.79118	5.40693	5.39506	3.46714	7.98539	5.92966	4.62665	24.6209	23.6214	23.4772	23.5985	25.4429	23.973	46.7112	33.9099	37.3932
TrA1562W	maker	ChI	5037154	5038614	+	1461	-	-	endoplasmic reticulum-Golgi intermediate compartment protein 3	ERV46	NCU08607	76172	140345	89.3358	96.9274	55.0603	77.108	141.227	86.2315	19.7747	24.2461	85.1918	100.649	101.326	150.266	177.773	146.575	70.9338	73.893	59.5797
TrA1563C	maker	ChI	5039494	5039870	-	377	-	-	-	-	-	105187	71163	0	0	0	0	13.1837	20.2428	0	0	0.765287	0	0	0	0	0	4.44045	1.73463	0.631939
TrA1564W	maker	ChI	5043408	5045718	+	2311	-	-	cell cycle inhibitor Nif1	DSF2	NCU08606	21846	136077	7.88707	6.90736	6.86264	18.2602	22.4919	14.2645	7.5261	10.4396	36.472	44.017	41.6025	51.4964	50.9533	47.7957	22.7268	26.0392	20.8358
AT-block	-	ChI	5046000	5046500	-	500	-			-	-	-	-	-	-	-	-	-	-	-	-	-	-	-	-	-	-	-	-	-
TrA1565C	maker	ChI	5046691	5047604	-	914	-	-	proteosome catalytic beta-2	PUP1	NCU08605	105189	6132	100.581	91.0146	91.8382	46.4292	45.8036	53.249	49.2394	40.1657	243.243	203.864	241.362	330.929	387.991	344.83	332.054	313.468	332.402
TrA1566W	maker	ChI	5048523	5052995	+	4473	-	-	hypothetical protein	NUP159	NCU08604	105190	6133	15.9699	19.6545	25.5617	44.5616	37.9321	37.9927	14.6072	13.4087	39.1382	45.4592	41.212	51.1859	54.0546	55.8868	44.815	40.6957	38.2548
TrA1567W	maker	ChI	5053857	5055110	+	1254	-	-	DNA-directed RNA polymerase I and III polypeptide	RPC40	NCU02533	105191	127385	10.7223	11.2564	17.6226	13.1879	19.7755	11.5673	8.05262	15.0795	28.2609	30.5646	24.0719	24.7946	27.2951	20.22	45.7789	36.6751	37.7809
AT-block	-	ChI	5055000	5055500	-	500	-			-	-	-	-	-	-	-	-	-	-	-	-	-	-	-	-	-	-	-	-	-
TrA1568C	maker	ChI	5055511	5057134	-	1624	-	-	NEDD8-activating enzyme E1 catalytic subunit	UBA3	NCU02532	105192	127386	43.1829	58.2868	51.3288	78.9107	84.52	63.64	6.94952	10.8448	46.7034	53.4397	47.0183	70.9192	65.6764	70.8239	62.8658	66.0023	57.303
TrA1569W	maker	ChI	5057554	5060626	+	3073	-	-	hypothetical protein	TEL2	NCU02531	57568	72202	21.8787	8.22172	13.4845	27.5825	20.8964	19.915	12.3234	8.6539	20.3909	24.0494	18.7531	24.0446	22.3278	25.2852	22.0449	18.3572	15.0418
TrA1570C	maker	ChI	5060965	5063442	-	2478	-	pak4	polarity-defective 6	KIC1	NCU11235	120860	140348	59.2906	35.1222	32.7623	75.6406	55.5917	70.1391	11.7923	8.62596	38.2236	46.9099	41.7223	71.6461	58.7373	69.5991	47.5117	45.0774	32.121
TrA1571C	maker	ChI	5064060	5064584	-	525	-	-	hypothetical protein	-	NCU16364	105196	33110	27.0202	41.9967	42.8228	121.54	140.35	140.543	69.5746	62.4289	96.8197	104.635	113.159	77.3833	62.8878	69.422	47.9568	62.3576	45.1421
AT-block	-	ChI	5065000	5065500	-	500	-			-	-	-	-	-	-	-	-	-	-	-	-	-	-	-	-	-	-	-	-	-
TrA1572W	maker	ChI	5065527	5068109	+	2583	-	-	DNA cross-link repair protein pso2/snm1	PSO2	NCU07381	3027	71565	5.77354	3.77838	5.08343	13.7966	16.9504	18.352	2.97327	2.8999	11.8577	14.5393	9.33893	13.3587	13.1976	11.3485	16.3955	13.1527	9.70825
TrA1573C	maker	ChI	5068421	5068910	-	490	-	-	U6 snRNA-associated Sm-like protein LSm2	LSM2	NCU07382	46320	122262	53.3293	36.6454	52.5895	66.4671	71.1918	51.7789	57.6737	130.001	63.5107	58.5128	71.9513	76.5089	81.9714	89.642	81.1901	84.3032	82.2585
TrA1574C	maker	ChI	5069854	5072721	-	2868	-	-	WD domain-containing protein	DIP2	NCU03051	120864	23890	20.8445	12.5431	11.7584	18.4245	13.7767	14.5786	15.2831	7.45297	20.7924	24.4839	20.6682	12.7648	12.7453	12.708	30.0566	25.2425	26.4859
TrA1575W	maker	ChI	5073218	5074412	+	1195	-	-	ARP2/3 complex 34 kDa subunit	ARC35	NCU03050	105202	6142	92.8818	79.78	75.4604	84.1225	65.63	67.4654	106.536	44.5315	175.698	177.031	179.47	197.25	195.066	188.941	216.93	221.699	205.068
TrA1576W	maker	ChI	5074891	5075818	+	928	-	-	nuclease domain-containing protein	LCL3	NCU11241	57905	70392	8.75654	30.0854	29.2975	44.3114	48.7796	44.5342	15.7831	28.1483	18.673	17.4593	17.8272	20.2607	20.8352	19.6583	19.538	22.7671	14.2818
TrA1577W	maker	ChI	5078136	5081890	+	3755	-	-	cellular morphogenesis protein	RAX2	NCU03045	76188	136086	15.3773	17.611	18.6165	35.3951	31.8338	38.4366	12.8685	11.5854	64.9448	75.7645	63.8454	69.0758	64.9689	68.622	39.4767	43.056	34.3605
AT-block	-	ChI	5083500	5084000	-	500	-			-	-	-	-	-	-	-	-	-	-	-	-	-	-	-	-	-	-	-	-	-
TrA1578C	Trinity_maker	ChI	5083655	5084464	-	810	-	-	-	-	-	-	-	0	3.11109	0	0	0	0	2.44817	0	1.08022	1.5341	0.530317	1.9999	0.790313	1.61272	0.321427	0.941725	1.09785
AT-block	-	ChI	5089000	5089500	-	500	-			-	-	-	-	-	-	-	-	-	-	-	-	-	-	-	-	-	-	-	-	-
TrA1579C	maker	ChI	5090174	5090455	-	282	-	-	-	-	-	-	122268	71.8622	86.4155	31.0035	77.7807	87.0964	110.474	19.4291	40.4258	113.205	160.013	80.1988	102.148	90.1608	120.961	82.0538	38.8632	35.9399
TrA1580C	maker	ChI	5090818	5092088	-	1271	-	fblC	C2H2 finger domain-containing protein FlbC	CMR3	NCU03043	58011	6145	33.3936	43.7076	45.8672	78.8593	74.4096	88.7767	10.3183	20.1272	106.699	118.077	70.6547	89.9088	71.0597	76.5009	60.8492	44.6191	34.7031
TrA1581W	maker	ChI	5097847	5098442	+	596	-	-	-	-	-	105206	71285	0	0	0	0	0	0	7.07881	0	2.40264	0.633689	0.766699	0	1.42823	0.822907	0	0.408446	0
TrA1582C	maker	ChI	5105158	5108811	-	3654	-	-	U2 snRNP component prp10	HSH155	NCU03042	76191	96063	22.7386	27.947	23.9272	42.0194	32.4396	43.3026	33.9876	35.0987	67.3659	78.8376	65.4669	75.818	69.5217	75.5151	77.9266	71.9831	57.2948
TrA1583C	maker	ChI	5109211	5110520	-	1310	-	ogg1	N-glycosylase/DNA lyase	OGG1	NCU03040	40945	71346	27.2244	56.5116	16.7792	30.9733	34.9683	29.5994	9.20067	9.57185	7.65094	4.66727	6.03445	6.64876	6.68282	5.1696	21.945	15.3954	18.6096
TrA1584W	maker	ChI	5110958	5113145	+	2188	-	-	splicing factor u2af large subunit	IST3	NCU03039	37761	70677	174.03	221.532	159.208	211.812	225.59	234.028	68.8564	90.3955	88.1041	97.4982	98.0557	120.739	116.08	115.621	135.605	121.565	110.522
TrA1585C	Trinity_maker	ChI	5113203	5113662	-	460	-	-	-	-	-	-	-	65.7959	50.2353	54.0693	86.3209	13.8685	74.5303	47.4372	123.377	14.4908	11.678	11.4175	6.95536	15.9517	11.0291	19.7225	21.2887	21.7157
TrA1586W	maker	ChI	5113934	5114705	+	772	-	-	40S ribosomal protein S13	RPS13	NCU03038	120868	122274	559.957	368.998	432.767	651.553	564.383	623.864	356.456	325.002	559.389	479.54	506.811	572.559	645.654	500.511	882.101	612.939	622.215
TrA1587C	maker	ChI	5115028	5115608	-	581	-	-	hypothetical protein	SDC1	NCU03037	57286	71194	44.7025	14.221	15.3064	24.4364	52.3469	36.1691	49.2394	17.4633	37.831	32.2576	39.7556	33.4727	34.5002	41.6294	36.1439	37.3648	34.752
TrA1588W	maker	ChI	5115908	5118536	+	2629	-	-	coiled-coil domain-containing protein MTMR15	-	NCU03036	57335	71681	19.244	19.7904	16.4597	36.7115	41.3906	36.2252	5.66305	7.7326	18.3802	22.8445	16.4073	23.5309	19.224	20.3807	18.6809	14.3501	11.2493
TrA1589C	Trinity_maker	ChI	5121236	5121738	-	503	-	-	-	-	-	-	-	4.57452	0	0	6.75174	4.82112	5.55192	4.12265	0	6.85648	6.82753	4.91172	8.54897	5.48982	8.14734	4.87146	4.44035	5.08404
TrA1590W	maker	ChI	5122165	5122347	+	183	-	-	-	-	-	-	117860	16.6108	38.0471	34.1257	98.0663	40.8478	89.5993	9.97997	0	15.9205	18.7613	15.1329	17.5594	20.9411	30.1643	18.3441	15.3558	9.51017
TrA1591C	maker	ChI	5123047	5123733	-	687	-	-	hypothetical protein	-	NCU03035	76200	136094	4.4247	8.44568	7.2722	37.7324	20.2073	39.3806	10.6337	12.4455	44.3933	48.1908	37.7189	58.9687	55.1384	49.6523	35.0776	37.4783	30.0268
AT-block	-	ChI	5125000	5138000	-	13000	-			-	-	-	-	-	-	-	-	-	-	-	-	-	-	-	-	-	-	-	-	-
TrA1592C	maker	ChI	5138131	5140329	-	2199	-	-	-	-	-	112631	93460	2.37854	0	1.46596	1.1702	2.50676	3.84898	4.28717	0	3.71056	5.75675	3.55993	4.98386	1.90297	2.99028	3.7994	3.09211	2.10276
TrA1593C	maker	ChI	5141511	5143114	-	1604	-	-	-	-	-	112630	135151	1.1334	1.29803	0	3.34566	0	0	0	1.59397	2.21882	2.56027	1.99136	2.69578	2.39061	2.45399	1.8775	2.20031	1.54592
AT-block	-	ChI	5143500	5144000	-	500	-			-	-	-	-	-	-	-	-	-	-	-	-	-	-	-	-	-	-	-	-	-
AT-block	-	ChI	5145500	5148500	-	3000	-			-	-	-	-	-	-	-	-	-	-	-	-	-	-	-	-	-	-	-	-	-
TrA1594C	maker	ChI	5148770	5149474	-	705	-	-	-	-	-	112629	93474	3.04281	3.48479	0	0	3.20684	0	0	0	1.86151	0.245483	1.98006	2.06781	1.9918	2.55027	1.08011	1.16033	1.38343
TrA1595W	Trinity_maker	ChI	5151461	5155033	+	3573	-	-	-	-	-	-	-	0.892737	0.511205	2.20088	3.51368	2.82258	5.05624	11.2637	1.88327	30.9668	37.1278	34.4494	49.0904	41.7831	43.3661	34.436	28.132	29.3367
TrA1596W	maker	ChI	5154816	5155853	+	1038	-	hap2	CCAAT-binding complex subunit HAP2	HAP2	NCU03033	124286	93466	10.7378	5.58977	10.8295	16.3286	19.5469	15.0066	10.5568	20.5926	31.7107	33.7851	33.8573	55.0599	46.9302	50.8617	37.3075	30.5579	33.6316
Class I transposons	RepeatMasker	ChI	5154885	5155083	+	199	LTR-Copia			-	-	-	-	-	-	-	-	-	-	-	-	-	-	-	-	-	-	-	-	-
Class I transposons	RepeatMasker	ChI	5154905	5155151	+	247	LINE-Jockey			-	-	-	-	-	-	-	-	-	-	-	-	-	-	-	-	-	-	-	-	-
TrA1597W	maker	ChI	5155988	5156215	+	228	-	-	-	-	-	-	135153	0	0	27.3903	52.474	42.1531	39.5534	0	12.5001	50.2975	47.6851	36.4384	76.0056	66.5856	74.4947	51.0067	38.8239	39.0638
AT-block	-	ChI	5156500	5157000	-	500	-			-	-	-	-	-	-	-	-	-	-	-	-	-	-	-	-	-	-	-	-	-
TrA1598W	maker	ChI	5157779	5162640	+	4862	-	-	nonselective cation channel protein	YVC1	NCU00503	71037	93459	7.94711	8.40135	10.5496	20.7522	17.0732	19.7848	8.81488	12.896	22.9441	24.9306	22.5953	24.4413	26.1662	23.2484	17.1791	17.4625	15.1786
TrA1599W	maker	ChI	5163247	5163576	+	330	-	-	hypothetical protein	-	NCU03052	71034	93485	0	0	0	0	0	0	0	0	0.751372	0.743144	0.599419	0	0.66997	1.50118	0.726619	0.425774	0
TrA1600W	maker	ChI	5164010	5164861	+	852	-	-	hypothetical protein	MTQ2	NCU00504	71050	39985	2.37854	8.17209	2.93192	5.85098	7.52027	4.81123	2.14358	0	5.89325	7.29189	6.8103	4.57976	4.41142	3.4056	8.02095	7.13246	6.12803
TrA1601C	maker	ChI	5165572	5166059	-	488	-	samd1	small nuclear ribonucleoprotein Sm D1	SMD1	NCU00505	124285	13343	62.2175	61.0756	73.0409	107.863	93.6735	143.83	5.34016	33.3335	70.5071	67.4045	72.6839	77.5156	93.9525	79.461	83.0831	72.1015	68.8481
TrA1602W	maker	ChI	5167764	5170227	+	2464	-	-	Cullin-3	CUL3	NCU02498	82651	105261	108.232	119.13	96.037	116.856	125.163	136.298	25.8085	25.4677	65.0284	76.2078	64.0999	97.4964	89.3488	99.7722	122.882	89.5094	89.7157
TrA1603W	maker	ChI	5171244	5172165	+	922	-	-	2-keto-4-pentenoate hydratase	FMP41	NCU03283	6096	93472	93.2705	116.529	102.777	57.0116	64.0429	58.3145	96.7931	95.3981	29.3947	22.5742	31.1748	28.971	30.4243	34.4473	69.8953	63.7369	72.2473
TrA1604C	maker	ChI	5172447	5173237	-	791	-	-	3-hydroxyanthranilate 3,4-dioxygenase	BNA1	NCU03282	71039	93482	21.1095	32.2343	17.3472	19.0401	11.1237	14.2332	28.5365	24.7397	50.5807	48.5366	62.9598	14.9432	16.7609	17.8154	121.141	77.3877	98.3752
TrA1605C	maker	ChI	5173826	5175713	-	1888	-	smyD2	hypothetical protein	SET5	NCU02962	124283	105266	47.8994	52.7471	50.717	171.606	114.554	141.111	34.3129	57.864	123.789	147.44	251.117	62.8069	55.2948	68.1536	53.4791	49.6452	35.1174
AT-block	-	ChI	5177000	5189500	-	12500	-			-	-	-	-	-	-	-	-	-	-	-	-	-	-	-	-	-	-	-	-	-
TrA1606W	maker	ChI	5189855	5190853	+	999	-	-	transport of copper-2	CTR2	NCU03281	71029	104620	1829.03	1876.99	1756.33	1135.03	1200.15	1010.98	878.237	1822.14	282.955	193.421	254.256	116.854	90.8791	94.7467	240.876	200.713	233.931
TrA1607C	maker	ChI	5191123	5192276	-	1154	-	-	NUDIX domain-containing protein	PCD1	NCU03280	71019	91931	6.55829	8.76273	13.4736	15.0573	8.0638	18.5723	5.91047	1.53723	33.3011	33.0687	38.196	38.0069	28.3021	33.8963	24.7027	36.8694	24.4064
TrA1608C	maker	ChI	5193314	5194030	-	717	-	-	-	-	-	124277	26839	4.23957	4.85538	1.74198	4.17158	8.93621	10.2908	12.7359	0	476.107	523.424	783.6	15.846	11.923	21.0237	3.51148	147.56	3.85509
AT-block	-	ChI	5194000	5197000	-	3000	-			-	-	-	-	-	-	-	-	-	-	-	-	-	-	-	-	-	-	-	-	-
TrA1609W	Trinity_maker	ChI	5195090	5195586	+	497	-	-	-	-	-	-	-	2.6735	0	3.29551	0	0	2.16315	0	0	2.78047	2.58826	10.6124	0.302806	0.777801	0.560185	0.632676	1.29754	1.48564
TrA1610C	maker	ChI	5196528	5198313	-	1786	-	-	-	-	-	112609	134605	1.36466	0	3.36431	3.35693	5.03377	2.20831	1.22985	0	18.1999	19.0465	22.2451	11.2059	7.2456	7.29145	24.3821	39.9754	25.6797
TrA1611C	maker	ChI	5201844	5203137	-	1294	-	-	protein-ER retention protein	SYG1	NCU03278	124278	104627	23.4086	11.4895	15.4579	22.2106	30.8381	14.8815	22.6031	16.4605	32.6308	33.8584	27.2558	52.0791	51.1985	47.0632	48.6691	41.5314	38.3481
TrA1612W	maker	ChI	5204196	5205332	+	1137	-	-	peroxin 10	PEX10	NCU03277	40250	26841	1.78233	5.10306	1.0985	10.5225	11.2705	7.93154	1.60627	7.51983	15.3199	14.523	14.6138	14.4337	16.8524	12.2618	10.8609	14.9217	15.1265
TrA1613C	maker	ChI	5206090	5207408	-	1319	-	-	hypothetical protein	-	NCU03274	23489	12845	0.819787	6.57205	8.08414	30.6523	26.7833	23.2153	11.8209	8.07044	105.871	108.201	111.014	69.8237	66.482	68.6515	46.172	131.98	42.5317
TrA1614C	maker	ChI	5208232	5209139	-	908	-	-	-	-	-	112613	-	0	0	0	0	0	2.554	0	2.21964	5.31052	7.51247	4.8271	5.54154	5.62482	4.18888	6.53617	9.68437	6.13926
TrA1615W	Trinity_maker	ChI	5209754	5210933	+	1180	-	-	-	-	-	-	-	0.912022	5.22249	2.24842	3.58958	3.84474	8.85508	1.64386	2.56527	3.79406	3.89967	3.73895	2.58243	1.59201	2.61167	3.99281	2.94037	2.58009
TrA1616W	maker	ChI	5215094	5216571	+	1478	-	-	bud emergence 46-like	-	NCU03276	71021	91855	31.0946	44.2071	35.6857	60.1369	71.1918	52.0529	38.6526	33.1748	69.2038	75.1716	70.6109	78.2091	74.6325	73.2413	66.9873	67.6508	51.5121
TrA1617C	maker	ChI	5216745	5216963	-	219	-	-	-	-	-	-	125290	134.176	100.677	91.2511	145.681	92.6469	93.5883	116.752	78.0827	58.5916	49.6448	42.7531	57.6437	61.5822	73.3552	55.2927	45.552	53.7581
TrA1618C	maker	ChI	5217687	5221306	-	3620	-	-	NF-X1 finger transcription factor	FAP1	NCU03273	52924	104635	11.2169	12.8462	8.44957	7.66457	3.28376	7.31094	20.2177	10.5167	15.6114	19.0791	17.3559	13.022	10.991	11.0986	62.1949	44.556	37.4931
TrA1619W	maker	ChI	5228169	5231897	+	3729	-	-	copper radical oxidase	WSC3	NCU09267	124282	26844	116.404	80.1254	100.738	48.9602	56.2543	51.2396	358.744	259.131	124.124	158.796	194.001	214.259	248.024	250.812	296.162	206.252	182.887
AT-block	-	ChI	5232000	5247500	-	15500	-			-	-	-	-	-	-	-	-	-	-	-	-	-	-	-	-	-	-	-	-	-
TrA1620W	maker	ChI	5248174	5248902	+	729	-	-	hypothetical protein	MPC1	NCU02507	58404	48263	72.3755	82.8883	92.5185	58.0269	76.277	34.7019	188.431	79.1671	100.198	103.372	104.312	62.8466	56.5398	53.1711	99.5929	95.9005	105.76
TrA1621C	Trinity_maker	ChI	5249480	5250300	-	821	-	-	-	-	-	-	-	2.94124	6.73693	1.81277	4.3411	0	1.18989	2.6507	2.06823	0.629779	1.30509	1.24408	0.499696	1.17658	0.821713	0.522027	0.968651	0.445751
TrA1622C	maker	ChI	5250560	5251984	-	1425	-	-	-	-	-	121091	97249	102.869	101.121	75.0245	86.0361	68.6622	104.733	111.249	101.27	244.282	241.088	238.028	221.177	191.911	230.332	330.16	291.888	329.078
AT-block	-	ChI	5254000	5256500	-	2500	-			-	-	-	-	-	-	-	-	-	-	-	-	-	-	-	-	-	-	-	-	-
TrA1623W	maker	ChI	5258413	5262802	+	4390	-	-	succinate	PYC2	NCU02505	21957	24307	140.518	116.658	135.3	142.152	107.65	160.953	121.044	88.8894	383.616	446.905	428.006	313.961	301.231	329.176	203.66	250.531	203.408
TrA1624C	maker	ChI	5263154	5264089	-	936	-	-	-	-	-	105718	128461	0	0	0	0	0	0	0	0	1.39076	1.83404	0.704445	0.613052	0.787358	0.75609	0.640449	0.900676	0.656245
AT-block	-	ChI	5264500	5265000	-	500	-			-	-	-	-	-	-	-	-	-	-	-	-	-	-	-	-	-	-	-	-	-
TrA1625W	maker	ChI	5267120	5267795	+	676	-	-	hypothetical protein	-	NCU03284	121089	97244	11.851	20.3585	19.4776	44.7001	31.2245	36.7567	17.8005	8.33338	116.606	130.029	111.821	148.544	155.007	152.576	88.1078	114.075	92.9948
TrA1626W	maker	ChI	5271303	5271916	+	614	-	-	hypothetical protein	RCR2	NCU08621	121088	122636	149.686	219.78	163.222	266.246	250.789	330.728	145.277	256.394	1052.51	871.646	1115.67	947.885	1061.34	1192.23	434.609	1178.93	1050.89
TrA1627W	maker	ChI	5275059	5276831	+	1773	-	-	hypothetical protein	PIN2	NCU02842	121087	97238	41.1021	42.2969	41.1193	89.0917	98.5637	99.7681	67.642	59.4801	65.3045	64.5413	66.9439	81.7715	77.206	84.7076	81.9721	77.6662	78.1799
AT-block	-	ChI	5277000	5277500	-	500	-			-	-	-	-	-	-	-	-	-	-	-	-	-	-	-	-	-	-	-	-	-
TrA1628C	maker	ChI	5278067	5279175	-	1109	-	-	hypothetical protein	-	NCU02834	40114	128457	0.981838	1.12445	7.26163	15.4575	27.9387	25.4212	7.07881	2.76164	87.216	104.163	93.09	76.8426	61.9852	60.5522	25.4422	81.1106	22.3695
TrA1629W	maker	ChI	5280190	5281202	+	1013	-	-	Fe superoxide dismutase	RSM26	NCU07386	59023	74457	152.32	144.106	130.614	41.2704	39.551	44.6532	59.6841	74.5103	47.5378	46.3939	44.9629	46.6304	47.8466	40.3959	122.896	109.014	134.77
AT-block	-	ChI	5281500	5282500	-	1000	-			-	-	-	-	-	-	-	-	-	-	-	-	-	-	-	-	-	-	-	-	-
TrA1630C	maker	ChI	5282603	5285219	-	2617	-	-	hyphal anastamosis-9	BOI2	NCU07389	58603	24302	11.8581	11.2391	11.5928	76.8476	68.52	55.5819	16.9514	11.5013	98.5357	125.159	92.3318	175.202	183.349	186.264	35.4644	49.0465	28.1136
TrA1631C	F-augustus	ChI	5295456	5296004	-	549	-	-	-	-	-	-	-	1.84564	2.11373	6.82514	1.81604	1.94513	2.98664	9.97997	5.19129	0.790378	0.744498	1.08092	0.627122	0.67119	1.8047	0.655148	0.447877	0.279711
TrA1632W	maker	ChI	5297558	5299748	+	2191	-	adv1	arrested development-1	UME6	NCU07392	76590	136533	18.7359	23.1971	17.4773	54.3097	72.5794	56.5402	31.0322	18.5159	146.653	171.417	156.421	331.099	332.464	309.712	145.117	148.703	103.321
TrA1633C	maker	ChI	5300169	5300345	-	177	-	-	-	-	-	-	122629	22.8984	32.7807	35.2825	39.4297	48.2657	83.3729	61.9096	16.1018	110.668	131.625	96.8553	223.691	237.328	267.487	83.3148	89.1058	67.0927
TrA1634C	maker	ChI	5303201	5304766	-	1566	-	-	-	-	-	105710	74325	0	1.19386	0	1.02573	2.19728	2.53035	1.87894	1.46606	6.8238	13.1197	7.80108	13.1057	13.1926	16.5276	9.37428	12.1424	8.26787
TrA1635W	maker	ChI	5305304	5306701	+	1398	-	-	hypothetical protein	-	NCU07388	105709	74396	1.54578	2.65546	0.952708	7.60493	2.44366	6.2535	4.17925	0	12.2936	14.5908	13.2777	26.6118	26.6455	26.0732	16.7355	18.0053	12.8065
AT-block	-	ChI	5307000	5307500	-	500	-			-	-	-	-	-	-	-	-	-	-	-	-	-	-	-	-	-	-	-	-	-
TrA1636W	maker	ChI	5307330	5307635	+	306	-	-	-	-	-	-	122626	29.8017	34.1305	20.4085	35.8401	24.4286	26.7919	5.96841	9.31378	17.8267	20.3029	20.6858	18.7522	14.2095	16.883	22.3328	10.9052	17.2296
TrA1637C	maker	ChI	5307890	5311582	-	3693	-	-	hypothetical protein	-	NCU07425	21953	97224	15.7856	22.854	17.2554	42.4944	31.3897	35.6659	28.4526	19.6871	50.0534	58.1256	70.6846	56.2347	56.6914	57.5812	48.5278	49.148	53.2183
TrA1638C	maker	ChI	5312134	5313007	-	874	-	-	-	-	-	105707	74493	0	0	0	2.57625	0	0	18.8768	0	0.480529	0.21123	0.68151	0.593093	0.380861	0.548605	0	0.272297	0.529065
TrA1639C	maker	ChI	5314146	5316521	-	2376	-	-	nitrate nonutilizer-4	CHA4	NCU08294	58918	7117	23.4958	21.8633	32.5826	15.8943	17.0241	15.0501	14.1166	13.7682	12.3976	12.2816	16.4999	14.5256	14.9173	16.6498	32.84	22.2976	23.7637
TrA1640C	maker	ChI	5317108	5318043	-	936	-	-	-	-	-	58381	74816	10.8563	2.76294	10.4083	39.1681	27.9682	36.1117	4.34841	3.39288	67.8181	73.474	87.6008	114.627	124.758	127.639	57.2342	77.1943	70.3213
TrA1641C	maker	ChI	5318756	5321829	-	3074	-	-	hypothetical protein	-	NCU09224	-	128444	0.336072	0.384888	0	3.30682	4.95864	5.16644	0.605749	0	4.66711	6.37157	5.29238	4.5677	4.25314	3.80257	2.26662	2.83108	2.27498
AT-block	-	ChI	5324500	5325000	-	500	-			-	-	-	-	-	-	-	-	-	-	-	-	-	-	-	-	-	-	-	-	-
TrA1642W	maker	ChI	5324914	5325498	+	585	-	-	-	-	-	121082	136528	5.19619	5.95096	0	15.3386	18.2543	15.4157	28.0974	19.4873	334.736	424.799	486.687	113.39	94.8608	104.522	200.64	161.761	165.374
AT-block	-	ChI	5325500	5326000	-	500	-			-	-	-	-	-	-	-	-	-	-	-	-	-	-	-	-	-	-	-	-	-
TrA1643C	maker	ChI	5325811	5327607	-	1797	-	mon1	vacuolar fusion protein mon-1	MON1	NCU09220	58636	34047	82.3236	85.8865	70.8948	115.957	106.966	115.881	46.7509	73.7484	31.1838	39.1671	33.7202	59.5211	44.866	48.4402	41.2317	40.4236	29.7381
TrA1644W	maker	ChI	5328401	5334367	+	5967	-	-	dopey domain-containing protein	DOP1	NCU09219	58549	74526	36.7707	35.1274	37.8083	31.5922	35.1611	31.0576	23.9244	21.6942	37.1885	45.916	39.557	54.0195	54.8322	62.013	39.8155	35.1264	32.9196
AT-block	-	ChI	5334500	5335000	-	500	-			-	-	-	-	-	-	-	-	-	-	-	-	-	-	-	-	-	-	-	-	-
TrA1645C	maker	ChI	5334857	5336120	-	1264	-	-	hypothetical protein	YAP6	NCU16494	105701	34045	1.70582	0.976798	1.05135	3.35693	0.898887	2.76038	0	1.1995	3.75686	5.16072	4.21813	3.86409	3.97019	3.57424	6.35791	4.08033	4.52411
AT-block	-	ChI	5338000	5339000	-	1000	-			-	-	-	-	-	-	-	-	-	-	-	-	-	-	-	-	-	-	-	-	-
[truncated: 11,332 more rows]

## Sheet: Table B2 Annotation
Gene Information							Gene name	Gene Ontology (GO)	Uniport Gene name	NCBI nr Gene name	S. cerevisiae Gene name	v2.0 ID	RutC30 ID	T. reesei (NCBI)			Druzhinina et al.(2016) Biotech. Biofuels	Schmoll et al. 2016 (MMBR)					Uniprot					NCBI nr					N. crassa				F. fujikuroi			S. macrospora			S. cerevisiae				S. pombe (Pombase)
Gene ID	Predictor	Chromosome	Gene start	Gene end	strand	length								Gene ID	Gene function	E-value		Topic	Gene Name	Group	Subgroup	Description	Gene ID	Gene name	Gene function	Gene ontology	E-value	Gene ID	Gene name	Gene function	Gene ontology	E-value	Gene ID	Gene name	Gene function	E-value	Gene ID	Gene function	E-value	Gene ID	Gene function	E-value	Gene ID	Gene name	Gene function	E-value	Gene ID	Gene name	Gene function
TrA0001W	maker	ChI	7295	16807	+	9513	-	hypothetical protein	-	-	-	59801	76778	ETS02696.1	hypothetical protein M419DRAFT_76778	0	unknown protein	-	-	-	-	-	-	-	-	-	-	gi|589105565|ref|XP_006964805.1|	TRIREDRAFT_59801	Predicted protein	-	0	NCU06294	DUF3645	hypothetical protein	0	jgi|Fusfu1|12515|FFUJ_09380m.01	Myosin class II heavy chain	0	XP_003350163.1	hypothetical protein SMAC_01054 [Sordaria macrospora k-hell]	0	-	-	-	-	-	-	-
TrA0002C	maker	ChI	17180	19774	-	2595	-	all development altered-3	-	-	GAL4	106720	77049	XP_006964619.1	N-terminal binuclear Zn cluster-containing/DNA binding domain-containing protein	0	Zn2Cys6 transcriptional regulator	Transcription factors	-	Zn2Cys6	-	hypothetical protein	YAKB_SCHPO	SPAC1F7.11c	Uncharacterized transcriptional regulatory protein C1F7.11c	cytosol [GO:0005829]; nucleus [GO:0005634]; RNA polymerase II core promoter proximal region sequence-specific DNA binding [GO:0000978]; transcription factor activity, RNA polymerase II core promoter proximal region sequence-specific binding [GO:0000982]; zinc ion binding [GO:0008270]; regulation of transcription from RNA polymerase II promoter [GO:0006357]; transcription, DNA-templated [GO:000635…	7e-09	gi|572279578|gb|ETS02697.1|	M419DRAFT_77049	Uncharacterized protein	nucleus [GO:0005634]; DNA binding [GO:0003677]; RNA polymerase II transcription factor activity, sequence-specific DNA binding [GO:0000981]; zinc ion binding [GO:0008270]; transcription, DNA-templated [GO:0006351]	0	NCU02896	Zn_clus	all development altered-3	3e-81	jgi|Fusfu1|7530|FFUJ_07714m.01	-	2e-92	XP_003352003.1	hypothetical protein SMAC_00550 [Sordaria macrospora k-hell]	3e-81	YPL248C	GAL4	DNA-binding transcription factor required for activating GAL genes; responds to galactose; repressed by Gal80p and activated by Gal3p	5e-12	SPAC1F7.11c|SPAC1F7.11c|I|transcription	SPAC1F7.11c	transcription factor, zf-fungal binuclear cluster type (predicted)
TrA0003W	maker	ChI	20663	21727	+	1065	-	hypothetical protein	yfnG	-	-	59900	128869	XP_006964804.1	predicted protein	0	unknown protein	-	-	-	-	-	YFNG_BACSU	yfnG BSU07280	Putative sugar dehydratase/epimerase YfnG	carbohydrate metabolic process [GO:0005975]	5e-08	gi|589105563|ref|XP_006964804.1|	TRIREDRAFT_59900	Predicted protein	catalytic activity [GO:0003824]; coenzyme binding [GO:0050662]	0	NCU06951	NAD_binding_4	hypothetical protein	5e-06	jgi|Fusfu1|8285|FFUJ_05606m.01	-	6e-149	XP_003351993.1	hypothetical protein SMAC_00540 [Sordaria macrospora k-hell]	3e-49	YLL056C	-	Putative protein of unknown function; transcription is activated by paralogous transcription factors Yrm1p and Yrr1p and genes involved in pleiotropic drug resistance (PDR); expression is induced in cells treated with the mycotoxin patulin; SWAT-GFP and mCherry fusion proteins localize to the endoplasmic reticulum and vacuole respectively	1e-08	SPBC2A9.02|SPBC2A9.02|II|NAD	SPBC2A9.02	NAD dependent epimerase/dehydratase family protein
TrA0004W	maker	ChI	22342	23250	+	909	-	hypothetical protein	-	-	-	60560	77103	ETS02699.1	hypothetical protein M419DRAFT_77103	0	unknown protein	-	-	-	-	-	-	-	-	-	-	gi|589105561|ref|XP_006964803.1|	TRIREDRAFT_60560	Predicted protein	-	6e-71	NCU11416	-	hypothetical protein	2e-25	jgi|Fusfu1|11572|FFUJ_12833m.01	-	2e-46	XP_003344813.1	hypothetical protein SMAC_09185 [Sordaria macrospora k-hell]	2e-23	-	-	-	-	-	-	-
TrA0005W	maker	ChI	23673	24498	+	826	-	-	-	-	-	-	136698	ETS02700.1	hypothetical protein M419DRAFT_136698	1e-165	-	-	-	-	-	-	-	-	-	-	-	gi|572279581|gb|ETS02700.1|	M419DRAFT_136698	Uncharacterized protein	-	3e-100	-	-	-	-	jgi|Fusfu1|13276|FFUJ_10751m.01	-	7e-43	-	-	-	-	-	-	-	-	-	-
TrA0006W	maker	ChI	25397	26482	+	1086	-	pfs domain-containing protein	-	-	-	60028	49318	XP_006964802.1	predicted protein	0	unknown protein	-	-	-	-	-	-	-	-	-	-	gi|589105559|ref|XP_006964802.1|	TRIREDRAFT_60028	Predicted protein	catalytic activity [GO:0003824]; nucleoside metabolic process [GO:0009116]	0	NCU05316	PNP_UDP_1	pfs domain-containing protein	3e-75	jgi|Fusfu1|2043|FFUJ_00055m.01	Ankyrin	4e-95	XP_003348649.1	hypothetical protein SMAC_01673 [Sordaria macrospora k-hell]	1e-87	-	-	-	-	-	-	-
TrA0007W	maker	ChI	27933	28859	+	927	-	-	-	-	-	121500	24446	XP_006964801.1	predicted protein	0	metallophosphoesterase	-	-	-	-	-	-	-	-	-	-	gi|589105557|ref|XP_006964801.1|	TRIREDRAFT_121500	Predicted protein	hydrolase activity [GO:0016787]	0	-	-	-	-	-	-	-	-	-	-	-	-	-	-	-	-	-
[truncated: 10,869 more rows]
[truncated: 4 more columns]

## Sheet: Table B3 New QM6a genes + TPMs
Gene ID	Predictor	Chromosome	Gene start	Gene end	strand	length	Repeat type	Gene name	Gene Ontology (GO)	S. cerevisiae Gene name	N. crassa Gene ID	QM6a v2.0 ID	RutC30 ID	QM6a Glucose 48 h R1	QM6a Glucose 48 h R2	QM6a Glucose 48 h R3	QM61 Straw 24 hR1	QM6a Straw 24 R2	QM6a Straw 24 hR3	QM6a Straw + Glucose 5 h R1	QM6a Straw + Glucose 5 h R2	QM9414 Cellulose R1	QM9414 Cellulose R2	QM9414 Cellulose R3	QM9414 Sophorose R1	QM9414 Sophorose R2	QM9414 Sophorose R3	QM9414 Glucose R1	QM9414 Glucose R2	QM9414 Glucose R3
[truncated: 1,630 more rows]

[truncated: 1 more sheets: Table B4 gene cluste]
