# Supplementary material for: Trichoderma reesei complete genome sequence, repeat-induced point mutation, and partitioning of CAZyme gene clusters
Source: Biotechnol Biofuels. 2017 Jul 3;10:170. doi: 10.1186/s13068-017-0825-x (PMC5496416; doi:10.1186/s13068-017-0825-x)
Supplement: Supplementary file 3 — Additional file 3: Table C1. Straw-induced QM6a-v2.0 genes identified by Ries et al. [24] and their TPM values. Table C2. Straw-induced QM6a-v2.0 genes not identified by Ries et al. [24] and their TPM values. Table C3. New QM6a genes that are highly induced (≥ 20-fold) by straw and their TPM values. Table C4. New QM6a genes that are significantly induced (5-20-fold) by straw and their TPM values. Table C4. Two new QM6a genes that are highly induced by cellulose and their TPM values. Table C5. Nine new genes having higher TPM values in QM6a than in QM9414. Table C6. Centromere-encoded genes and their TPMs in QM9414. [file 13068_2017_825_MOESM3_ESM.xlsx]

## Sheet: Table C1 ( Ries et al)
Gene information				Gene Name	Function	Gene name/Gene ID				QM6a Glucose 48 h		QM6a Straw 24 h		QM6a Straw + Glucose 5 h R1		QM9414 Cellulose		QM9414 Sophorose		QM9414 Glucose
Gene ID	Gene start	Gene end	length			S. cerevisiae	N. crassa	QM6a v2.0 ID	RutC30	AVE	SD	AVE	SD	AVE	SD	AVE	SD	AVE	SD	AVE	SD
TrB1918C	6012452	6012984	533	xyn2	CAZymes	-	NCU07225	123818	124931	20.4174	12.8801	25375.9	2372.6	42.621	4.29551	896.913	103.223	247.528	92.5297	2.49492	0.467837
TrG0022C	68371	70046	1676	cbh1, cel7a	CAZymes	-	NCU07340	123989	125125	9.16257	1.72805	16311.6	3264.8	13.5489	0.899735	11511.2	1161.99	13971	1490.25	10.6775	4.66993
TrG0018C	53970	55641	1672	xyn4	CAZymes	-	NCU04395	111849	90847	6.88657	1.89814	6863.57	852.045	8.64477	2.30511	131.122	17.7439	35.649	2.56363	1.34307	0.134988
TrC1552C	5208063	5210456	2394	bxl1	CAZymes	-	NCU09923	121127	140746	4.87391	0.193129	8929.27	1021.19	18.3808	0.101386	242.373	29.7876	310.299	28.8525	0.544992	0.094343
TrE0434C	1446664	1449207	2544	glr1	CAZymes	-	NCU07351	72526	90302	2.88534	0.976605	5703.64	652.39	6.34678	4.22271	61.2117	10.7072	84.4276	11.3609	0.27731	0.0676347
TrG1206C	3805219	3806829	1611	cbh2, cel6a	CAZymes	-	NCU09680	72567	122470	4.37811	1.67379	6096.29	2252.02	7.8948	0.220754	5960	767.128	5985.53	779.62	5.2934	2.61823
TrE0669C	2216491	2217596	1106	axe1	CAZymes	-	NCU05159	73632	139631	2.42378	0.991379	3966.5	1006.57	3.79759	3.15358	130.428	10.849	68.3073	22.5435	0.436062	0.0793497
TrE0671C	2221294	2222382	1089	egl4, cel61a	CAZymes	-	NCU07760	73643	139633	2.80989	1.91785	4467.1	640.332	7.16507	2.34448	754.795	85.2008	528.826	33.9454	3.20073	0.962694
TrG0019C	57747	59535	1789	swo1	CAZymes	-	NCU05159	123992	104220	35.4391	5.08632	4101.47	1893.47	18.7972	7.41248	621.726	61.6081	986.272	76.2832	11.3016	4.11505
TrF0479W	1598027	1598778	752	xyn1	CAZymes	-	NCU02855	74223	38418	1.31979	1.1508	3916.9	661.082	1.29782	1.8354	0.445191	0.20357	1.19283	0.672803	0.230014	0.045023
TrA1372C	4442528	4444001	1474	bgl2, cel1a	CAZymes	-	NCU00130	120749	127115	7.55624	1.59643	2640	414.196	66.7428	7.74129	1013.47	135.459	3549.67	454.701	7.0603	4.02236
TrA1880W	6010166	6011108	943	cel61b	CAZymes	-	NCU05969	120961	122518	7.60598	0.793867	3638.36	234.181	6.50268	1.13512	6293.39	508.734	581.899	217.269	1.80271	0.474589
TrG1195C	3784087	3785522	1436	cel5a, elg2	CAZymes	-	NCU00762	120312	72489	2.00591	2.01529	3850.1	1748.31	0.726465	1.02738	1803.66	176.029	550.454	115.756	1.13539	0.108708
TrA0210C	594137	595287	1151	aes1	CAZymes	TAO3	NCU06364	121418	136770	1.16474	1.19393	1802.46	76.542	4.16922	3.97136	103.443	6.58229	70.5761	20.0868	0.33019	0.0799134
TrB0015C	38575	41004	2430	-	CAZymes	ROT2	NCU09281	69944	134448	0.628962	0.54843	2215.78	698.901	0.618493	0.874682	38.6116	7.13815	10.4718	1.59384	0.314682	0.0625663
TrE0670C	2219457	2220467	1011	cip1	CAZymes	-	NCU07340	73638	121449	0.406742	0.704499	1425.2	110.851	2.88065	4.07386	1210.37	147.738	939.774	102.572	1.26378	0.245181
TrF0477C	1591416	1592796	1381	-	CAZymes	PGU1	NCU02369	103049	133383	1.7312	1.34877	1229.95	752.173	1.42603	0.24893	1.28592	0.343735	1.18458	0.059034	0.226688	0.127376
TrA2132C	6764863	6765831	969	abf2	CAZymes	-	NCU06937	76210	118070	1.57658	0.719236	1436.94	572.339	0.735299	1.03987	42.6721	5.96431	3.79212	2.27251	0.474471	0.129042
TrF0312W	1113134	1113969	836	-	CAZymes	-	NCU05159	54219	88887	0	0	1498.15	784.324	1.00636	1.42321	1.40316	0.36517	3.56631	2.12047	0.0647366	0.0734748
TrA0809C	2414863	2417509	2647	cel74a	CAZymes	-	NCU05955	49081	111943	7.16146	0.325991	1108.57	461.144	4.04487	0.631994	784.986	124.511	317.752	39.7079	10.2379	1.79485
TrF0029W	130062	131435	1374	rgx1	CAZymes	PGU1	NCU06961	122780	-	5.58084	1.96	777.558	52.8011	17.1633	3.59497	293.244	62.136	622.691	45.5063	31.6687	50.9731
TrG0832W	2737744	2739186	1443	man1	CAZymes	-	NCU08412	56996	122377	1.26738	2.19516	624.487	88.7259	0.694952	0.982811	396.119	65.1419	9.99791	2.8581	0.166995	0.0824392
TrC1551C	5204382	5206751	2370	bgl1, cel3a	CAZymes	-	NCU04952	76672	136547	0.15112	0.261747	702.51	350.856	3.13849	0.971615	174.915	29.2469	118.649	7.23111	1.00269	0.216217
TrB0576W	1681080	1683644	2565	-	CAZymes	-	NCU00890	62166	67432	12.4404	1.52006	573.573	55.7936	26.5058	0.227725	158.19	34.2564	15.3924	0.795749	9.08847	1.90218
TrB0813C	2525954	2527684	1731	cel1b	CAZymes	-	NCU00130	22197	77989	8.76556	4.46972	612.382	50.843	11.249	3.48246	359.162	69.3902	859.468	26.5832	10.5994	1.89037
TrD0008W	35137	36639	1503	abf1	CAZymes	-	NCU09775	123283	102517	5.18935	1.61635	672.175	332.274	1.08162	0.188809	23.7177	2.36709	4.05923	0.915077	1.95163	0.0707927
TrB0435C	1274731	1276180	1450	egl1, cel7b	CAZymes	-	NCU05057	122081	5304	1.98348	2.69001	591.287	393.306	2.21064	1.2547	506.289	67.8923	633.259	62.8589	2.92297	0.330066
TrB1968W	6192320	6193759	1440	cip2	CAZymes	-	NCU09445	123940	125575	0.580727	0.503942	653.113	68.7738	1.69065	0.523394	121.715	16.0625	96.0138	50.0289	0.526292	0.183382
TrD0438C	1281169	1284691	3523	bga1	CAZymes	-	NCU00642	80240	101346	4.78647	0.222214	566.837	202.886	1.52225	0.471259	35.0151	4.79567	111.306	10.3599	5.44829	0.571395
TrE0090W	246106	248479	2374	agl2	CAZymes	-	-	124016	12566	7.27542	2.05799	417.462	202.438	6.93628	1.71594	67.5419	11.5116	112.444	19.6025	16.8099	11.7429
TrE1268W	4055527	4058302	2776	-	CAZymes	-	NCU04798	74198	94562	0.965692	1.03663	523.432	30.4886	0.670656	0.117071	35.1724	1.02488	92.2781	20.3176	1.78159	1.87152
TrD1348C	4212207	4212948	742	xyn5	CAZymes	-	NCU02855	112392	134945	0	0	488.059	110.77	0	0	0.727443	0.195098	0.572224	0.233256	0.425177	0.0832243
TrB1703C	5435046	5436485	1440	-	CAZymes	-	NCU09702	110894	11580	5.29368	2.94773	399.517	170.054	1.62373	0.502676	6.49702	0.263528	7.46016	0.079593	0.947957	0.346629
TrB1330C	4238240	4240207	1968	-	Lipase	-	NCU04721	64397	131409	15.6905	2.13526	559.732	40.6497	7.57874	3.14584	156.68	26.655	327.774	54.6484	39.381	49.106
TrC1130C	3833116	3833518	403	hfb2	Effector proteins	-	NCU08192	119989	125486	15.0848	9.82393	3300.71	102.794	2978.57	1448.11	43792.7	2421.8	27021.5	5063.05	3259.59	5452.11
TrF0363W	1270356	1272566	2211	-	Effector proteins	-	-	74282	124811	1.07983	0.941567	1768.48	21.9322	102.484	1.2301	10370.4	1843.42	435.085	81.2868	780.831	589.839
TrG0087C	262117	262566	450	hfb3	Effector proteins	-	NCU08192	123967	125146	8.15996	8.19813	1872.95	211.206	476.226	4.79229	9559.15	616.375	5646.47	787.658	750.898	1273.28
TrG0948C	3100130	3100657	528	-	-	-	-	104277	44450	0.639682	1.10796	542.568	64.2525	5.39776	7.63359	10.6389	3.91023	32.7455	0.198557	1.30132	0.549554
TrB1754W	5555614	5556151	538	-	Effector proteins	-	NCU09055	124295	116900	1.62095	1.4134	329.295	52.5326	53.0043	28.7344	37.797	2.35555	55.2867	5.62005	8.50759	1.83224
TrB0496C	1430626	1432053	1428	-	-	GRE3	NCU08384	107776	94809	15.9952	4.77031	1599	73.6611	28.6433	17.7714	244.436	15.9521	373.705	36.2235	31.1032	13.5666
TrD0341C	1000421	1001963	1543	-	-	-	-	123009	124134	46.4966	7.43922	993.758	164.374	1062.6	264.341	304.846	37.7462	1541.52	171.008	204.302	266.212
TrE0204W	637411	638494	1084	och3	CAZymes	OCH1	NCU00609	80340	124397	0	0	393.493	156.607	15.7765	1.75154	223.467	41.4134	291.22	14.0459	17.2637	26.9764
TrA1426C	4608740	4610044	1305	-	-	GAL10	NCU08516	120784	-	11.2001	0.97175	747.411	188.496	9.92792	0.803633	261.023	31.9602	267.667	17.6685	27.8193	23.3472
TrC1166C	3954123	3956103	1981	-	Transport	STL1	NCU00809	3405	109243	7.29549	2.32863	9735.91	994.86	19.9716	7.63229	3927.84	573.885	18024.1	1534.93	14.8675	7.30587
TrD0036W	107177	109349	2173	-	Transport	STL1	NCU06138	50894	138519	1.96251	0.461584	2795.5	863.044	6.62532	4.82239	153.286	24.6387	212.355	14.4386	1.39102	0.451932
TrG1181C	3748814	3750797	1984	-	Transport	HXT13	NCU08152	104072	33630	1.6955	0.242423	2456.97	957.585	3.02676	0.937027	24.1969	3.00957	20.276	3.64547	0.549191	0.21686
TrB0016W	42943	44725	1783	-	Transport	MAL31	NCU08858	69957	91594	0.760696	0.796402	1887.14	293.65	3.47548	2.15632	65.4701	17.0122	5.57464	1.22891	0.330407	0.163276
TrC0027W	111740	113609	1870	-	Transport	STL1	NCU06384	82309	26932	2.74205	2.11789	990.364	527.921	1.55566	0.965192	18.7738	2.80561	4.69376	0.579133	0.998921	0.525089
TrC1088W	3695594	3698202	2609	-	Transport	OPT1	NCU03171	120017	26687	13.4735	0.690109	846.472	86.2922	61.1558	2.12365	1011.84	284.41	765.707	183.928	78.8532	118.748
TrA0362C	1055896	1058311	2416	-	Transport	HXT10	NCU00988	106330	7811	7.93106	1.99604	609.117	128.299	9.93445	1.10294	74.3637	10.6963	254.476	17.2868	20.8688	24.4807
TrE0254W	767221	769490	2270	-	Transport	HXT1	NCU09287	50618	102186	0.391529	0.344553	546.949	37.5979	2.90214	0.0811495	218.671	20.6035	332.772	46.2589	41.9887	69.982
TrD0323C	950708	952543	1836	-	-	-	NCU08804	38812	131826	4.50288	3.07069	426.617	417.458	41.2011	17.8	369.619	40.769	176.684	23.4679	140.686	167.968
TrA0985W	3025002	3026667	1666	-	-	-	NCU09771	80863	102774	12.667	3.05142	407.589	123.929	61.9817	9.32818	320.384	40.5729	606.557	24.5579	271.744	402.658
TrD1010C	3158637	3160503	1867	opt1	Transport	PTR2	NCU05079	46794	26904	0.680893	0.69796	374.044	13.3711	26.5471	7.16231	998.27	246.083	474.244	40.5746	119.994	189.436
TrC1011W	3456750	3459521	2772	-	-	RAD5	NCU05246	44747	12364	49.3339	7.6124	1464.32	54.9339	180.819	6.00624	644.849	78.3642	1326.2	128.007	172.317	215.185
TrA0868C	2623231	2624301	1071	pad1	-	-	-	80980	102903	0.676531	0.589908	519.553	36.6287	71.0888	16.1287	1294.89	130.295	1053.42	71.375	110.643	185.751
TrC0174W	566546	567705	1160	-	Transcription factors	MSN4	NCU03552	108357	79514	4.56951	3.4724	586.093	64.0264	4.56734	6.45919	2769.84	287.257	1937.45	212.2	236.537	379.587
TrD0022W	69663	71999	2337	aox1	Antioxidant system	-	NCU01853	80659	114133	6.86111	3.35786	10727.2	523.253	7.6648	1.89617	65.3355	45.8635	77.0306	28.0056	0.678089	0.326492
TrG1184C	3757399	3758490	1092	-	CAZymes	-	NCU09794	56840	127981	13.5363	1.93887	3008.48	867.237	12.4077	0.0279149	123.678	21.044	167.908	4.03733	2.1467	0.428108
TrC1463W	4951617	4953626	2010	-	-	-	NCU09429	76696	97308	4.80347	2.14687	564.902	77.9393	2.45478	0.759951	70.9937	10.1561	200.572	15.0826	3.96821	4.59759
TrB1900C	5972054	5974474	2421	cat8	Antioxidant system	CCP1	NCU05770	123827	103650	34.6355	2.48014	677.307	33.4052	55.1049	12.2266	551.973	129.215	677.503	64.9887	152.865	108.327
TrB1351W	4302788	4303785	998	-	-	-	NCU08943	22771	112529	9.03278	2.29942	292.809	108.703	4.33207	0.480955	20.2298	3.76523	28.5594	3.01977	15.0888	3.22632
TrG0053C	145449	147499	2051	-	-	-	NCU01853	123978	115868	0.991864	0.944604	433.846	144.584	2.6348	0.459935	191.377	23.771	421.801	50.197	94.6382	159.448

## Sheet: Table C2 (straw-induce gene)
Gene information				Gene Name	Function	Gene name/Gene ID				QM6a Glucose 48 h		QM6a Straw 24 h		QM6a Straw + Glucose 5 h R1		QM9414 Cellulose		QM9414 Sophorose		QM9414 Glucose
Gene ID	Gene start	Gene end	length			S. cerevisiae	N. crassa	QM6a v2.0 ID	RutC30	AVE	SD	AVE	SD	AVE	SD	AVE	SD	AVE	SD	AVE	SD
TrA0042C	122799	125049	2251	-	Transcription factors	MAL33	NCU09205	60565	77124	1.76452	0.579673	58.3062	16.5781	0.741034	1.04798	3.5727	0.650253	4.15362	0.451501	1.72664	0.708449
TrA0043W	126454	129132	2679	gls93	CAZymes	-	NCU09042	77299	24455	0.407554	0.381619	62.0999	18.9631	0	0	3.44017	0.851476	2.42987	0.0862717	0.478745	0.24471
TrA0044C	129335	131004	1670	-	-	FEN2	NCU06305	77299	136711	5.21379	3.6953	355.582	51.2375	5.59236	1.22186	163.911	18.2047	146.42	13.914	5.15553	4.12214
TrA0045C	133185	135725	2541	-	CAZymes	ROT2	NCU04203	60085	76309	0.132921	0.230226	35.1788	7.16814	1.07812	1.52469	3.83952	0.429905	4.05785	0.51968	0.949651	0.282328
TrA0067W	197686	199873	2188	-	CAZymes	-	-	121475	136720	4.48413	3.95525	193.318	41.6813	4.97377	0.777132	229.265	29.3344	291.316	17.8695	35.7964	48.3816
TrA0105C	281559	285250	3692	-	-	LYS1	NCU01140	47432	109361	3.05079	1.35544	123.821	28.7193	6.50603	0.114956	156.788	25.1231	406.932	17.4362	26.2307	30.6187
TrA0125C	332892	334787	1896	-	Transcription factors	PPR1	NCU06971	60282	77495	2.68446	1.52914	112.837	17.7561	5.01754	1.09627	19.1124	2.94521	24.2378	0.495474	5.03888	5.86466
TrA0126C	337427	338316	890	-	-	SPS19	NCU02920	60517	128980	0	0	31.0652	11.733	1.11091	1.57106	9.72434	1.57655	19.1059	1.03779	1.47966	1.04895
TrA0130C	345906	346958	1053	-	-	-	NCU01275	60490	76606	8.21265	5.75704	176.916	30.559	28.7614	1.42956	18.6116	2.31186	32.8182	2.50393	11.6628	3.64581
TrA0158W	431507	432511	1005	-	-	-	-	60445	76820	0.384888	0.666645	46.6155	18.4107	0	0	6.37127	0.48743	1.97209	0.469391	1.01724	1.04276
TrA0227C	630440	631266	827	-	CAZymes	-	NCU09664	60489	76732	0.517821	0.896892	214.036	23.3961	2.44489	3.4576	10.9774	2.58361	25.3897	5.50278	1.61795	1.63578
TrA0228W	634351	635441	1091	-	-	MAL31	-	121415	97870	0	0	28.5079	2.44657	0	0	236.415	28.285	96.2905	18.6389	9.08217	14.3074
TrA0314W	910927	913173	2247	-	-	PPN1	NCU06697	77093	76757	1.17295	1.0348	27.1196	3.48891	0.726304	1.02715	73.1881	10.935	202.881	43.7278	19.9464	27.6741
TrA0363C	1061058	1063585	2528	-	-	-	NCU01430	3481	7812	2.22019	0.715503	184.214	28.9704	1.82816	2.58541	13.1543	1.54103	29.2265	1.46196	3.79159	2.23695
TrA0430C	1245110	1247110	2001	-	-	ALD5	NCU09648	121308	136860	0.540839	0.469328	25.8384	8.08107	0.959602	1.35708	238.68	15.7289	135.744	13.2637	20.6018	31.0587
TrA0443C	1304459	1306228	1770	-	-	HMX1	NCU03709	106248	7882	3.85944	1.3817	119.399	30.1478	13.3188	3.05459	368.02	133.381	201.292	15.0275	52.0418	80.7846
TrA0569C	1698409	1699519	1111	-	-	-	NCU07193	108586	81487	0	0	51.8976	14.2076	0	0	266.568	46.8543	118.576	3.61797	13.2326	21.0458
TrA0600C	1781152	1782033	882	-	-	-	-	108559	130772	9.05474	0.94508	259.255	18.7024	18.2041	0.610829	115.392	13.2322	105.28	27.2559	114.336	18.9204
TrA0780C	2310693	2311297	605	-	-	-	-	122374	100282	1.0656	1.84567	314.975	87.5359	5.88847	8.32755	825.46	69.8605	534.926	104.831	37.0753	60.9127
TrA0839W	2511105	2511921	817	-	-	-	NCU07284	112520	39912	0	0	32.2482	2.84692	0	0	12.7764	4.0269	19.6775	3.68757	1.15916	1.44054
TrA0906W	2777068	2777529	462	-	-	-	NCU01790	23062	26240	0	0	24.8225	7.54789	6.6032	3.74781	97.5444	13.7373	88.0064	16.1769	30.7628	18.3797
TrA0981C	2991477	2993412	1936	-	-	GAP1	NCU03509	51110	102778	13.1994	1.13228	291.037	32.2435	80.9603	39.7258	806.205	133.812	1144.01	59.8356	218.933	302.211
TrA1002C	3068814	3070287	1474	chi18-5	CAZymes	CTS2	NCU04883	80833	124526	4.92696	2.21112	176.266	81.6343	4.13987	4.27406	31.9039	0.567938	12.6495	1.93905	28.0372	40.7355
TrA1136C	3677533	3679502	1970	nag1	CAZymes	-	NCU10852	21725	99285	1.69085	0.544912	34.5072	9.99058	10.9244	0.681953	90.4906	4.47244	102.7	7.71784	41.2495	45.6134
TrA1187C	3848800	3851607	2808	bgl3j	CAZymes	-	NCU05577	104797	8750	3.14144	1.43763	81.2258	12.0164	1.9078	1.59708	34.3964	6.1515	50.9175	5.35948	3.57694	4.1251
TrA1251W	4051670	4054382	2713	-	-	-	NCU03604	120688	107433	0	0	61.6115	5.10215	0.553616	0.782932	36.1892	4.60356	30.1298	4.05539	5.94193	6.03695
TrA1268C	4104136	4104642	507	-	-	SYP1	-	120697	122177	0	0	25.3642	10.897	3.20645	0.559723	238.469	32.777	97.7221	10.8494	31.2778	52.7735
TrA1374C	4448259	4450193	1935	fat2	Lipid Metabolism	PCS60	NCU00129	57370	71919	3.68493	0.876941	79.9965	5.03426	9.82958	2.14765	144.764	22.2176	153.359	2.21127	15.1557	13.923
TrA1493W	4818337	4820924	2588	-	Effector proteins (competition and defense)	-	-	120823	136048	0.471644	0.460389	81.7686	4.77316	6.92868	0.585222	1283.92	141.326	1080.52	79.2596	63.5443	98.9304
TrA1512W	4880201	4881607	1407	-	-	-	NCU04751	120837	140332	2.30083	1.26256	246.952	38.2405	68.4299	0.56825	107.65	12.3911	312.353	20.9553	7.95326	10.0394
TrA1820C	5855408	5858334	2927	-	-	-	NCU05828	58282	97005	5.23654	1.73377	124.614	6.28421	15.9265	0.014332	187.15	35.7109	227.628	22.1246	19.3966	17.8518
TrA2055W	6521825	6523998	2174	-	-	ILV3	NCU05683	21873	96800	5.00941	1.8333	100.991	3.32119	23.7342	0.419361	68.748	9.33375	123.96	6.23478	26.0165	17.6923
TrA2094C	6664797	6667499	2703	xyl3b	CAZymes	WSC3	NCU09923	58450	74129	0.280513	0.244596	136.728	37.9344	0.629373	0.109864	0.540647	0.161973	0.757739	0.112782	0.214071	0.0388801
TrA2100W	6682123	6684711	2589	-	Transcription factors	-	-	105269	128051	0.499757	0.865605	55.679	13.453	0	0	55.2313	12.4664	15.8211	3.86115	8.60781	14.2144
TrA2104C	6690506	6693130	2625	cel3e	CAZymes	-	NCU05577	76227	74305	4.76638	2.02582	114.568	10.6544	6.45418	2.11186	84.6179	13.0253	160.898	9.66767	16.1775	10.8274
TrA2107C	6698079	6700173	2095	-	Transport	HXT2	NCU09287	105260	74437	0.213826	0.370358	66.2003	18.0705	0.787733	1.11402	28.6854	9.77907	3.88983	1.09134	3.31428	5.16826
TrB0096W	292215	292703	489	-	-	-	NCU05641	70808	93116	2.2328	2.09071	75.9476	13.0843	8.10603	0.899946	5.21564	1.58579	6.52774	1.06007	1.59186	1.57059
TrB0174W	510317	510850	534	-	-	GNA1	NCU04576	111236	133861	1.50402	1.30515	38.8925	37.6657	19.6002	1.30158	9.31391	1.37024	24.8809	3.22492	4.18154	0.914544
TrB0183C	537853	539315	1463	-	-	-	NCU02361	81511	142900	8.19116	6.23339	159.999	25.0837	2.45626	1.39411	7.72031	1.44773	57.4898	0.490718	10.6979	10.6605
TrB0206W	620443	622950	2508	medA	Asexual development	-	NCU07617	123713	26547	1.74645	1.16612	67.1004	13.7279	11.8933	2.07612	551.453	63.9312	291.085	20.2877	64.8984	105.983
TrB0225W	680724	681683	960	-	CAZymes	-	NCU04431	123726	103726	0	0	92.694	55.1894	1.64932	2.33248	19.6591	4.77519	1.98512	0.643257	9.78933	14.8312
TrB0228C	684868	686172	1305	-	-	ADH3	NCU01754	68590	133809	0.766728	1.32801	53.3955	13.9193	0	0	7.97205	0.752354	9.65761	1.50902	1.60398	2.06563
TrB0248C	791000	792328	1329	-	-	ECM14	NCU07536	22459	67561	2.82953	0.215271	79.1759	29.1148	5.58002	1.82583	191.233	25.7426	91.1207	8.79896	9.22521	13.1883
TrB0326W	989473	991434	1962	-	Lipid Metabolism	PCS60	NCU05851	107947	126605	0.234859	0.406787	25.66	7.33366	2.65038	2.5246	18.849	3.35032	59.8824	4.29387	4.70211	5.45441
TrB0329W	997633	998726	1094	-	-	-	NCU00055	62165	5398	0	0	30.6768	8.17726	0	0	12.2276	2.81064	160.508	38.364	15.7274	25.2194
TrB0330C	999115	1000787	1673	-	-	BNA4	NCU07737	4146	68550	0	0	26.8066	8.10576	0	0	16.179	2.04115	173.899	44.411	15.759	26.5774
TrB0332W	1005005	1006108	1104	-	-	-	NCU06058	62576	32409	2.26956	2.00225	86.591	17.2422	3.90912	0.433998	54.1199	5.64514	257.579	69.3493	21.4908	34.6702
TrB0360C	1082524	1082865	342	-	-	-	NCU05236	122108	121845	1.21735	2.10851	271.557	13.9877	64.4646	14.563	1745.56	238.37	2593.61	53.2142	308.518	509.868
TrB0400W	1198416	1199566	1151	-	-	-	NCU09169	122089	121828	1.59043	1.90085	71.4094	14.5688	6.90306	1.20501	43.1784	15.7028	58.6484	6.8129	18.3678	6.86136
TrB0432C	1267231	1269260	2030	-	CAZymes	-	NCU06010	71532	94877	1.40073	1.25347	110.457	11.081	23.9961	3.44701	82.821	20.1422	202.058	25.3756	7.42803	8.25637
TrB0486C	1402922	1404678	1757	-	Transport	STL1	NCU01132	62502	68089	0.932668	0.425482	30.8185	3.98669	1.73994	2.46064	35.6809	4.80383	41.0909	2.95599	5.11316	5.67484
TrB0497W	1434298	1438170	3873	-	-	-	NCU06906	107775	69332	2.3176	0.760641	87.8015	9.01025	2.87495	1.11484	5.2935	0.127248	11.6643	0.759855	1.57664	0.375021
TrB0532C	1534647	1535403	757	-	-	-	NCU09738	107743	126416	1.78271	1.56882	46.4176	10.2512	13.214	0.369489	8.50038	1.00807	14.7403	3.6628	6.38929	0.38161
TrB0560W	1632260	1634178	1919	-	CAZymes	DCW1	NCU03215	27395	70100	1.32048	0.137824	52.8574	8.90514	0.528453	0.747345	48.3126	9.10104	31.8195	7.34417	11.3379	15.2585
TrB0568W	1658370	1660056	1687	-	Transport	MAL11	NCU01868	48444	135589	0.508964	0.441668	39.4088	17.1557	1.35457	1.91565	18.5682	2.80687	86.1344	8.30831	1.85393	0.997033
TrB0579C	1690399	1691741	1343	-	-	-	NCU08265	122007	32207	9.94288	4.42755	271.283	15.9189	10.194	8.96745	101.435	24.5599	253.632	4.50523	22.0841	25.2409
TrB0610C	1788477	1790680	2204	-	Sulfur metabolism	SUL1	NCU03235	62285	69901	0.189335	0.327938	77.1641	13.4458	0.893947	1.26423	18.4205	2.44027	27.2109	3.06357	3.45587	3.81194
TrB0811W	2517106	2517904	799	-	-	-	-	106879	8189	1.09286	0.952928	29.5995	5.01277	5.97865	0.663761	284.189	4.59071	10.5827	2.24279	16.3483	26.1734
TrB0855C	2650136	2651871	1736	-	Transport	RGT2	NCU10021	47710	136988	8.25215	1.34956	182.852	39.9743	352.941	188.069	1673.94	136.581	4890.19	554.091	138.416	125.387
TrB0867W	2698057	2699451	1395	-	-	ECM14	NCU07536	22210	136982	1.1501	1.00284	38.4828	4.99022	3.14591	0.349265	6.01781	0.658412	3.64164	1.01739	1.66851	0.857307
TrB0876C	2731808	2733476	1669	-	CAZymes	-	NCU00761	61293	129558	0	0	22.2602	8.976	0.570017	0.806125	20.2788	5.37411	9.85401	0.949902	1.19202	1.42518
TrB0877C	2735090	2736751	1662	-	CAZymes	-	NCU09652	3739	77521	0	0	37.5285	7.68605	0	0	37.6758	5.21533	38.232	1.14257	0.49675	0.227589
TrB0934W	2930641	2931445	805	-	-	ATO2	NCU06043	60810	77893	0	0	35.4998	7.42151	3.4542	2.14312	168.65	11.0971	5.58294	0.343331	74.8971	125.978
TrB0958W	3001287	3002315	1029	-	-	GAL10	NCU09705	121661	24672	0.732833	0.644907	61.8093	8.82373	6.23182	8.81312	105.267	8.34943	143.059	23.4834	23.279	5.26172
TrB1110W	3479977	3481054	1078	-	-	DIC1	NCU10732	47930	34838	8.93945	5.09684	478.404	20.3621	17.4986	1.47799	346.627	49.6584	562.304	41.3134	69.9748	89.8573
TrB1256C	3964918	4015491	50574	tex2	Secondary metabolism	LYS2	NCU08441	123786	142783	3.14729	0.430992	299.286	29.1942	4.60992	0.999988	79.7696	10.5761	78.5842	11.0705	4.76566	3.56778
TrB1266C	4041525	4042865	1341	-	-	-	NCU06383	5614	11892	1.17582	1.31517	42.0169	1.67119	0	0	96.6405	11.8219	30.1213	2.57566	6.86609	7.60616
TrB1283W	4084934	4086973	2040	-	Transport	HXT2	NCU09287	68812	133544	0.229385	0.397306	55.3176	4.53191	1.28825	0.398817	1304.35	51.5688	755.332	76.6459	90.4264	146.565
TrB1300W	4150506	4153907	3402	-	Transcription factors	RSF2	NCU04848	22785	83145	0.687568	0.67009	69.1149	2.29296	2.97571	1.32831	70.4099	12.1669	115.193	10.2215	17.1237	27.4928
TrB1377C	4376722	4377519	798	-	-	SPS19	NCU02097	4682	9852	2.31319	2.03184	247.933	22.8045	6.75295	3.07687	18.3758	2.0973	27.8089	5.07889	2.1524	1.31561
TrB1396C	4433066	4436082	3017	-	CAZymes	-	NCU06143	79606	25542	4.2749	1.05776	116.261	1.58414	3.09714	1.75785	65.741	9.08497	103.479	8.87413	36.3487	33.7823
TrB1725W	5479886	5481663	1778	-	-	DIT2	NCU00987	67964	38294	4.56378	4.04779	95.0136	13.7129	6.63749	4.11815	91.7389	9.88541	45.336	0.743953	35.9757	54.8764
TrB1732C	5489872	5492010	2139	-	-	-	NCU04261	67971	88058	2.02545	1.35895	58.5194	0.889982	0.801017	1.13281	9.76832	2.29094	70.8768	12.0463	3.56497	3.3724
TrB1794C	5660391	5662580	2190	-	-	-	NCU06078	124141	143281	6.4747	1.19017	161.183	15.5704	9.6501	1.68454	85.1017	17.8137	166.657	13.3455	16.6084	18.9703
TrB1799C	5675056	5677452	2397	-	-	DIP5	NCU10276	23415	139450	0	0	36.755	17.5403	0.533081	0.75389	127.654	21.656	193.671	29.7005	48.9118	82.679
TrB1818C	5729749	5731749	2001	-	-	-	NCU08418	123865	142825	7.70504	3.48981	606.316	68.2001	22.3082	8.32176	42.6375	14.9588	303.651	34.448	40.046	59.4721
TrB1908C	5992849	5994379	1531	-	-	ERG6	NCU05216	68924	138970	1.60152	2.04801	111.103	9.40596	6.82165	0.317335	186.895	15.5717	110.016	12.0315	9.92969	5.54557
TrB1940C	6075655	6077418	1764	-	Transport	HXT15	NCU00988	69026	38765	1.47616	2.0137	193.493	19.1265	9.57866	3.47677	20.8056	2.28932	47.3511	4.7328	2.87811	3.37233
TrB1948C	6097779	6099248	1470	gpr1	Heterotrimeric G-protein pathway	-	NCU04626	123806	138986	1.7083	0.507132	44.7616	4.88471	1.30495	1.84548	32.018	5.40178	15.8584	3.41074	5.36808	7.3886
TrB1962C	6145972	6147657	1686	-	-	-	-	71170	93634	4.86144	1.00693	167.617	25.936	0.4226	0.597647	26.154	3.69155	17.8577	5.02437	6.54803	10.6039
TrB1967C	6188844	6190301	1458	-	CAZymes	-	NCU04395	69276	93498	0.734244	1.27175	162.489	5.94131	0.661715	0.935807	90.4773	10.3321	101.947	35.1201	1.68242	0.355986
TrB1971C	6198686	6201772	3087	-	CAZymes	-	NCU00890	69245	93487	0.119898	0.207669	76.8471	7.14818	0.324163	0.458436	32.8562	5.27454	53.667	11.1403	4.64785	7.16296
TrC0022W	56774	58589	1816	-	-	AMF1	NCU04418	70932	13305	1.60681	1.40351	32.3578	6.64499	2.66443	1.18936	11.933	2.7137	13.8373	0.229324	5.4944	2.00369
TrC0047W	166949	168469	1521	-	-	-	NCU07100	112239	92403	0.528038	0.45822	63.3705	8.19293	0	0	22.3996	7.37974	9.04135	1.96254	5.60332	8.93228
TrC0051C	177091	177887	797	-	-	FOX2	NCU02480	70334	92393	0.519909	0.900508	43.0495	11.6129	0	0	9.1191	1.53284	14.6056	2.14271	1.28102	1.35624
TrC0069W	217870	220236	2367	-	CAZymes	-	NCU09737	70373	12995	1.43239	0.149504	324.367	36.3984	3.95607	0.730651	157.579	27.4866	186.732	18.6258	13.5425	13.0979
TrC0096C	306499	308521	2023	-	Heterotrimeric G-protein pathway	MED11	NCU09883	37525	134387	0.630081	0.603092	74.0273	7.8038	2.65462	2.22227	105.444	11.0073	87.0848	2.84079	24.5298	28.7189
TrC0112C	358831	360773	1943	-	Transcription factors	UGA3	NCU05414	52438	26770	4.31885	0.849081	122.31	6.90715	4.10111	1.8686	48.7418	5.73363	87.2628	3.62102	12.1852	10.2241
TrC0176C	578994	580152	1159	-	-	ATO2	NCU06043	62872	79175	0	0	20.7144	8.93963	0	0	12.6896	4.27304	47.5397	18.0076	65.7849	112.655
TrC0192C	632809	633381	573	-	-	-	-	108340	-	0	0	177.031	18.4886	1.87894	2.65723	22.037	1.71946	87.6898	38.0317	7.29745	11.269
TrC0203C	666872	668555	1684	-	-	-	NCU05897	78833	137229	1.28092	1.13884	124.577	21.3876	1.81996	1.12917	46.7118	7.50108	157.541	3.10824	4.85339	7.05796
TrC0324W	1074557	1075246	690	-	-	-	NCU01204	122271	98934	1.12119	1.94197	88.8937	24.9633	3.38866	1.04906	64.1146	5.67817	12.3569	1.52257	87.5763	145.872
TrC0438W	1447710	1450659	2950	xyr1	Transcription factors	ASG1	NCU06971	122208	98788	1.221	0.334588	142.111	22.5306	2.94186	0.513536	312.462	48.3505	1421.4	137.244	4.90382	1.13112
TrC0475W	1569655	1571148	1494	-	-	BSC5	NCU06376	48747	98729	8.76021	1.81962	196.311	3.37903	6.73709	2.61248	48.6469	5.28768	12.8006	3.43287	38.8004	10.087
TrC0624C	2164299	2166437	2139	-	CAZymes	-	-	55999	71638	0	0	44.7809	3.70089	1.56819	0.485482	10.9358	0.715706	36.4098	3.26032	0.666387	0.334544
TrC0659C	2291911	2293443	1533	abf3	CAZymes	-	NCU09775	55319	72252	1.99961	1.25108	87.1403	24.455	4.3727	2.24016	132.386	11.1861	209.182	29.813	10.7596	11.3332
TrC0667W	2321852	2323203	1352	xyn3	CAZymes	-	NCU05924	120229	23616	0	0	25.5419	6.4342	0	0	755.955	106.712	76.18	28.7807	0.624464	0.255173
TrC0668C	2323454	2325294	1841	OefC	Transcription factors	UGA3	NCU03931	120228	70536	0.378434	0.655466	20.7718	3.53663	0.798324	1.129	4.92995	0.990647	11.4236	0.959422	1.77228	1.74854
TrC0927W	3197253	3198184	932	-	-	IRC11	NCU07718	74745	95552	0.484727	0.839572	137.949	18.2041	3.57145	5.05079	169.614	34.8855	429.235	79.7055	108.485	181.969
TrC0946C	3255485	3256402	918	-	-	-	NCU05130	55990	71744	0	0	53.8704	14.1065	6.96315	9.84738	11.7672	0.396575	40.1051	7.47416	1.52233	1.86365
TrC1010W	3455870	3456145	276	-	-	BUD27	NCU06707	42752	-	5.71293	6.39003	198.763	26.5623	72.8625	37.3279	410.14	58.5171	793.832	123.811	128.315	164.321
TrC1021W	3488366	3489447	1082	-	-	PAA1	NCU05291	103537	90483	0.372795	0.6457	32.22	11.572	1.00791	1.4254	211.203	26.9848	44.8854	6.92449	14.6353	18.2942
TrC1057W	3581034	3582010	977	-	-	-	-	120031	139147	14.7428	5.20083	1605.83	120.913	220.684	45.8813	672.566	108.641	1475.81	127.637	272.38	463.545
TrC1100C	3726439	3727915	1477	-	-	-	NCU03153	74580	104193	5.64371	1.18936	626.47	32.4158	104.513	25.3593	425.34	86.0018	845.748	47.3333	103.102	156.22
TrC1121W	3799071	3801321	2251	-	-	-	NCU09529	55272	105117	65.8591	5.46061	4223.64	77.0194	429.59	129.231	2965.65	277.591	3064.75	224.681	413.38	682.272
TrC1144C	3893340	3894174	835	mat1-2-1	sexual development	ROX1	NCU03481	34386	24440	5.39615	2.95154	403.749	69.93	28.9576	15.9696	76.6401	14.7241	97.3499	12.3135	24.9997	34.2879
TrC1145W	3895585	3897114	1530	-	-	-	-	106181	7486	2.41851	2.40584	107.303	8.51555	3.55941	1.58887	42.22	8.46436	52.7807	10.7257	15.4827	25.0468
TrC1167C	3958109	3959385	1277	-	-	ENV9	NCU09735	106164	75795	0	0	138.264	7.01002	0	0	44.9165	8.45549	195.147	10.5964	0.771752	0.496143
TrC1193W	4043880	4045881	2002	-	-	TNA1	NCU09678	76897	24422	0	0	23.7472	9.50084	2.22566	1.84823	78.5803	9.98733	48.5506	4.82369	8.34308	13.4865
TrC1203C	4077080	4077498	419	-	-	-	NCU07287	106129	75455	0	0	42.0861	12.0663	0	0	24.5977	7.79859	38.4534	7.00788	10.4764	12.2244
TrC1211C	4116475	4117688	1214	-	CAZymes	BNA7	NCU06152	106120	128791	1.45405	1.70507	33.6853	9.91563	0	0	162.514	31.2956	178.085	12.2284	23.5068	36.8069
TrC1291C	4393657	4395223	1567	-	Heterotrimeric G-protein pathway	-	NCU05060	27992	75975	7.0258	1.20136	143.419	33.904	7.57352	2.93683	18.9638	2.05916	36.1743	5.12822	4.24165	1.86744
TrC1433W	4825711	4827326	1616	-	-	ATG26	NCU09301	105924	43365	0.282643	0.489552	23.5729	5.03966	1.72358	1.06938	13.8636	2.18473	14.3249	3.05286	6.7578	10.341
TrC1502C	5072984	5075245	2262	-	-	-	-	59665	34132	5.15411	2.24918	165.758	8.31097	4.17456	3.23095	11.2186	2.20687	23.9704	2.92649	3.38625	3.54755
TrC1507C	5084826	5085426	601	-	Transcription factors	RDR1	NCU08899	121138	56646	1.5112	2.61747	51.8431	9.25931	11.8084	12.1911	10.0684	4.12998	8.93232	1.72519	3.50086	1.59937
TrC1508W	5086484	5091117	4634	-	Transport	PDR5	NCU05591	76682	75459	0.854337	0.356377	66.336	16.7605	3.37147	0.33979	15.2544	12.0242	0.55415	0.229424	0.891159	0.534475
TrC1512C	5101249	5102214	966	-	-	-	NCU04292	59338	128530	0	0	31.2208	10.5361	2.42047	0.749331	3.56117	0.730386	3.22367	0.449801	1.53289	1.47642
TrD0034W	102746	105450	2705	-	Transcription factors	HAL9	NCU03643	72076	37839	4.88761	2.29573	174.415	40.3463	1.52205	1.26394	4.5559	0.523522	7.64508	0.574263	2.59071	0.53845
TrD0037W	110337	112080	1744	-	-	ALD5	NCU03415	123274	102498	1.23383	1.17504	173.798	13.8679	1.70621	1.0586	130.333	16.2802	64.7902	11.5598	12.7694	18.0551
TrD0076C	212532	214537	2006	-	-	-	NCU00216	110265	37798	1.79977	0.689044	40.7495	3.44563	3.57906	2.97212	2.73375	1.10533	6.32361	1.22809	2.62033	1.48723
TrD0080W	224249	224491	243	-	Effector proteins	-	-	110261	86256	0	0	36.7318	18.7513	0	0	9.50215	3.57517	14.0278	4.13307	3.4622	3.02092
TrD0124C	360816	361925	1110	-	-	AQY3	NCU08052	123241	102402	0.668155	1.15728	171.551	23.64	1.60798	0.280692	29.0306	4.61593	41.23	5.78711	10.1057	15.9842
TrD0146W	421310	422135	826	egl3, cel12a	CAZymes	-	NCU08227	123232	124438	0	0	140.629	58.3215	2.02129	2.85853	1845.41	280.603	654.44	138.452	0.807017	0.507656
TrD0155C	447377	449520	2144	-	CAZymes	NTH1	NCU00943	123226	102372	0.717443	0.231211	42.435	14.3255	1.13449	0.351215	53.6465	9.81555	26.2862	1.27448	8.92352	12.3768
TrD0166W	484301	485467	1167	-	-	-	-	66583	138466	2.89666	0.869673	57.6798	6.13718	5.43679	2.01197	295.773	25.5138	128.631	10.6741	90.9071	65.3119
TrD0187W	539685	541658	1974	-	-	-	NCU00559	123207	10988	6.48382	1.60881	256.694	16.6561	56.6667	12.7591	193.638	31.7878	294.951	4.92929	26.9357	33.1192
TrD0252C	735421	737101	1681	-	Transport	HXT13	NCU06026	80091	101532	0	0	26.31	2.21219	0	0	7.09483	1.04411	18.3738	1.53491	1.25137	1.57302
TrD0258C	755086	756817	1732	-	-	DAL5	NCU02653	65915	84399	0	0	50.4774	10.5649	1.11961	0.195441	39.5301	8.8771	16.8205	4.16987	5.17574	6.18272
TrD0264W	771833	772573	741	-	-	-	NCU11172	65741	84403	12.8657	8.28831	297.047	23.1555	32.9368	6.53587	227.321	20.9144	273.656	16.7075	58.3728	67.0507
TrD0330C	969435	970593	1159	-	-	-	NCU00102	80149	113083	8.71006	5.59382	441.141	59.6693	21.032	1.20513	425.323	37.6256	203.238	44.3988	57.9482	52.0139
TrD0456W	1352074	1353669	1596	-	-	LAP3	NCU08333	65735	101325	13.5067	2.69767	353.735	10.4662	11.3861	6.07203	83.6195	14.6396	207.949	18.9288	15.8895	11.6734
TrD0931W	2944652	2946958	2307	-	-	ACS1	NCU01417	54870	131934	0.687116	0.599138	25.5004	0.1712	2.46003	2.25433	35.8492	8.71551	46.5993	2.69628	9.23536	9.67141
TrD0961C	3026274	3026468	195	-	-	-	-	44640	119876	7.9858	4.19511	230.976	27.2	28.6642	0.801508	979.668	235.163	811.249	70.3813	86.9043	140.806
TrD0976W	3079924	3081792	1869	cat3	Antioxidant system	CTA1	NCU05169	58472	39633	1.55153	1.35287	33.4938	8.01947	1.66893	0.516669	33.9486	13.1133	2.02595	0.509156	29.2013	4.0914
TrD0996W	3126409	3128107	1699	-	-	GUT1	NCU06005	58356	92333	2.68431	0.29434	140.395	5.273	9.72969	4.6292	245.611	40.0266	332.634	19.68	45.1042	46.0596
TrD1030C	3202366	3202935	570	-	-	YCH1	NCU10125	105771	12943	2.34468	2.45473	127.744	37.7476	8.36255	0.928426	19.5031	0.93212	41.2036	7.84939	11.5812	13.93
TrD1128C	3546530	3547528	999	-	-	-	NCU05977	122582	141790	1.88689	2.44302	41.8937	9.45147	1.42644	2.01728	42.0762	7.21771	33.9445	6.34897	9.16541	8.65862
TrD1129W	3549492	3550673	1182	-	-	-	-	108833	82194	3.97032	1.19202	185.051	27.5609	10.203	1.13275	75.4198	13.4922	112.557	11.1459	18.5606	17.281
TrD1271W	4011264	4012482	1219	-	-	-	NCU16506	64274	82626	2.25646	1.97096	97.5333	11.3101	7.76298	1.69612	7.10723	1.17806	16.075	1.8023	3.25738	3.34876
TrD1290C	4061778	4064919	3142	bgl3f	CAZymes	-	NCU07487	108671	82126	0	0	170.163	9.84303	0.570411	0.0995718	1.62746	0.250672	3.46508	0.233804	0.275299	0.0931929
TrD1300W	4080873	4082337	1465	-	-	BSC6	NCU05394	79202	137795	1.87221	0.941936	120.268	3.27508	8.03315	7.06662	613.404	89.5006	2446.12	304.91	10.0151	3.67809
TrD1393W	4389973	4392937	2965	-	CAZymes	ROT2	NCU04674	82235	104546	1.66871	0.722975	96.8178	16.4591	39.4647	27.1941	227.73	20.5446	926.073	126.042	13.6917	10.2344
TrD1398C	4413809	4416429	2621	cel3c	CAZymes	-	NCU07487	82227	125268	0.899111	0.452355	54.486	4.38933	1.09361	1.5466	113.886	14.2449	403.486	36.2872	8.87548	2.6815
TrD1412C	4459530	4460950	1421	pgx1	CAZymes	PGU1	NCU06961	112140	91667	0	0	30.2139	4.00389	1.42571	2.01626	6.53533	1.821	10.5637	0.907313	0.467408	0.129542
TrD1424C	4493523	4495168	1646	-	-	ALD2	NCU09266	112126	12764	3.11251	1.12258	82.0534	15.476	3.08477	0.538482	33.0516	4.98138	66.1895	7.80375	8.31303	9.48343
TrD1439W	4531210	4531769	560	-	-	-	-	52476	125254	0	0	130.431	12.4308	46.1987	5.12906	1074.67	246.813	76.8272	12.2665	95.6399	162.167
TrE0046W	137092	137556	465	-	-	HOL1	NCU07960	111887	-	0	0	25.4616	11.6324	2.23815	3.16523	4.86215	0.442848	15.1881	3.63878	1.39631	1.47553
TrE0047W	137807	139013	1207	-	-	HOL1	NCU00728	111888	91127	0	0	30.2788	5.59676	0.652476	0.922741	5.29284	1.11826	12.4912	2.61928	0.875351	0.636061
TrE0054W	155700	158621	2922	-	CAZymes	-	-	5807	39268	1.0276	1.00308	25.0809	4.81602	0.922933	1.30522	3.35577	0.345214	5.819	1.84775	2.31776	3.28795
TrE0078W	219926	220300	375	-	-	-	NCU07751	69825	91212	0	0	21.5029	13.7549	0	0	20.9522	4.70295	18.8316	1.85449	8.26444	4.67598
TrE0109C	309388	312450	3063	-	CAZymes	PEX17	NCU00890	5836	12549	0.392851	0.411291	29.0791	2.80798	0.322788	0.456491	50.2646	3.94136	35.8262	3.38456	2.75886	1.67627
TrE0148W	485618	486453	836	-	Effector proteins (competition and defense)	-	NCU11046	123079	102293	1.48204	2.56697	48.2887	15.7974	10.6373	4.74833	469.757	46.4833	105.758	14.7257	4.72677	6.86934
TrE0206W	647246	649004	1759	hxt1	Transport	STL1	NCU08152	22912	124396	1.07307	1.26025	348.599	16.0436	8.32901	0.766609	627.602	100.171	398.296	18.9395	4.37684	4.97001
TrE0218W	671193	673033	1841	-	-	-	NCU09798	22915	102228	0.216701	0.375338	39.2944	1.22924	2.22064	0.24654	13.1339	1.51065	35.1225	1.36437	1.56481	2.14235
TrE0219W	674057	675780	1724	-	-	ERG11	NCU09274	4999	85923	0.295272	0.511426	156.487	10.4574	4.32721	2.45601	241.85	22.0879	99.0131	15.3668	17.5035	28.9627
TrE0250C	752578	754667	2090	-	-	TNA1	NCU06159	123120	26008	0.231654	0.401237	42.343	5.3315	2.85632	1.27502	30.7142	4.02175	75.4743	2.18738	5.89307	5.89296
TrE0391W	1340183	1340574	392	hpp1	sexual development	-	-	52206; 34493	26596	10.2551	9.0078	900.579	129.901	66.5649	49.3533	3150.75	2142.82	8018.08	755.176	1360.57	2292.17
TrE1088W	3518362	3519364	1003	-	-	ARA1	NCU01703	53331	69494	11.5717	3.89277	292.964	25.4247	3.48483	0.608317	12.4856	3.19588	19.9251	2.54527	5.69273	0.482656
TrE1116C	3598268	3600074	1807	-	Transport	JEN1	NCU07607	44175	94416	1.38192	1.7607	130.154	3.19926	11.8325	5.87697	250.208	50.9113	221.955	57.5184	11.5889	2.80542
TrE1218C	3880419	3881139	721	-	-	REE1	NCU04522	102966	68976	0.577354	1.00001	51.1543	14.7217	1.56097	2.20754	430.593	39.2878	1047.71	150.568	15.3046	8.79601
TrE1253C	4006034	4007918	1885	-	-	-	NCU04417	102999	69186	0	0	22.2306	1.35519	6.89877	1.27414	11.8377	0.809855	22.0502	3.0923	1.84187	2.83489
TrE1264W	4040531	4043019	2489	-	Transport	-	NCU09874	44278	94554	0.174949	0.30302	301.897	25.2576	9.45848	8.81894	412.497	170.024	503.204	90.1726	23.4151	37.0968
TrE1304C	4143410	4144369	960	-	-	-	NCU02361	103041	67663	0	0	26.4503	4.41784	0	0	3.98998	0.839499	8.11406	4.12611	0.0609833	0.105626
TrF0022W	109312	111173	1862	-	Transport	MAL31	NCU01868	65191	-	0.210832	0.365171	104.443	18.4901	0.444759	0.628985	4.89794	1.92522	15.157	2.07255	0.954242	0.315116
TrF0044C	168720	169568	849	-	-	-	NCU04392	79726	-	0.455609	0.789138	38.4608	18.8437	1.07558	1.5211	15.4762	3.20955	13.2192	1.80922	1.59419	1.56495
TrF0168W	555434	556513	1080	chi18-1	CAZymes	CTS1	NCU12033	65162	142298	0.358159	0.62035	41.6961	3.01084	3.29863	4.66497	268.031	45.1372	137.369	10.7823	35.9985	58.0904
TrF0169C	557076	558108	1033	-	-	-	NCU07133	109325	57941	3.5075	1.91842	135.303	12.5936	8.38909	0.931373	75.986	9.11095	101.132	15.5573	30.7973	42.282
TrF0295C	963945	965539	1595	-	-	GDE1	NCU05316	70907	121362	0.306353	0.530618	181.165	41.3047	62.9057	14.8412	55.0963	3.72555	98.6554	3.93259	6.37364	10.4403
TrF0327W	1149156	1149794	639	-	Transcription factors	-	NCU05617	54444	88647	1.1339	0.988719	23.5938	4.22241	6.51723	2.90919	2.7207	0.752407	3.20606	0.283122	3.51231	0.364783
TrF0364C	1274157	1275959	1803	-	-	-	NCU07083	44366	142761	0.99106	0.881132	208.564	48.1581	2.08718	1.5192	37.3964	2.09822	11.6425	2.82671	53.2555	89.5814
TrF0368C	1287628	1289326	1699	-	-	ERG11	NCU09115	103147	88726	9.7732	5.01103	456.344	31.4283	22.3963	6.93346	392.958	101.157	259.97	12.1509	80.7172	60.742
TrF0458W	1536656	1538627	1972	-	Lipid Metabolism	PCS60	NCU02107	54667	88629	1.31591	0.137347	221.254	33.5611	14.3581	0.547876	149.909	13.5112	83.1535	5.19553	4.75688	7.56494
TrF0470C	1573685	1574542	858	-	-	RSB1	NCU04218	41325	88800	1.00268	0.870103	27.7789	8.26874	4.0591	0.708564	0.678298	0.224762	2.73496	0.887018	0.521804	0.498287
TrF0473W	1579689	1581649	1961	-	Transcription factors	UPC2	NCU03931	54502	133387	2.42077	0.971806	63.726	7.22153	2.3303	0.258715	15.6703	1.32562	24.3669	2.24374	3.18658	4.16183
TrF0475W	1584195	1586288	2094	-	Transport	STL1	NCU06026	53903	11734	0	0	35.0827	6.80939	0.901334	1.27468	11.2012	1.31761	31.9167	6.51338	2.74029	4.07584
TrF0497W	1679777	1683631	3855	-	-	-	NCU05000	71072	93416	0	0	24.9107	1.46197	0.495748	0.701093	1.23208	0.0752243	0.531983	0.166078	0.236817	0.123319
TrF0518C	1737410	1738549	1140	-	CAZymes	-	NCU06505	124175	125426	0.704513	0.611362	40.2075	8.19521	2.85205	0.497859	38.2799	4.95761	1.02805	0.442449	58.1075	97.2162
TrF0741C	2529238	2529717	480	-	-	-	-	107495	9145	0.70365	1.21876	38.8284	31.2808	11.2268	5.11529	35.798	1.02697	2.48131	1.14773	14.1317	5.00557
TrF1000W	3342082	3343278	1197	-	-	SFC1	NCU08561	121743	137407	1.15408	1.20825	84.0032	6.65943	6.54416	1.20865	92.7779	11.2444	102.841	11.9671	34.6412	51.1556
TrF1016C	3379116	3381678	2563	cel3b	CAZymes	-	NCU08755	121735	25095	2.27338	1.03711	232.319	31.853	19.7067	2.87851	888.504	131.444	2240.81	300.551	54.1247	74.2953
TrF1052W	3505541	3507519	1979	-	-	DAL5	NCU02653	81022	104585	2.90292	0.435898	64.3842	7.64633	15.9131	4.2432	34.461	3.56032	46.6971	4.25157	17.9365	16.5598
TrF1060W	3530737	3534120	3384	-	CAZymes	ATH1	-	123456	139320	1.92082	1.83442	81.5579	3.69324	11.4765	2.00336	122.901	17.6301	375.295	42.2165	4.6762	2.77207
TrF1098C	3634859	3636490	1632	-	Transport	MAL31	NCU08858	67541	79592	0	0	29.6399	8.54026	0.559539	0.791307	0.601463	0.198503	2.29186	0.575049	0.116529	0.0393677
TrF1099W	3637669	3639447	1779	-	-	ECM38	NCU04130	5337	80073	2.05303	1.17603	68.6032	2.1512	2.62864	0.813776	5.03344	1.92021	6.92688	0.756636	0.706009	0.775761
TrF1101C	3641926	3643312	1387	-	-	-	NCU06383	67642	80113	1.751	0.997417	54.7686	10.2727	3.00291	0.333389	17.1562	1.69677	10.6489	0.400536	2.59131	1.65958
TrF1128W	3720138	3722417	2280	cat1	Antioxidant system	CTT1	NCU08791	67538	111076	3.89012	0.717698	127.677	58.8403	4.26506	3.301	59.7034	4.14598	5.15461	0.463909	24.4765	9.68208
TrF1129W	3723282	3724834	1553	-	-	DLD1	NCU08199	5345	8844	1.07208	0.48908	23.4363	4.54577	5.20411	1.70283	21.5979	4.01693	142.487	4.05489	3.14466	1.70621
TrF1153W	3797105	3797954	850	-	-	-	-	110810	80298	1.62521	0.16963	33.9435	7.2234	3.33073	1.03113	10.845	1.63045	31.1478	1.66022	9.01369	5.32311
TrF1186W	3917093	3919092	2000	-	Transport	HXT2	NCU00809	67752	79984	0.468863	0.812095	32.7149	4.58122	0	0	65.4	6.79715	64.6046	6.39426	4.12104	5.96357
TrF1192C	3929157	3929890	734	-	-	-	-	5366	79832	2.24333	1.02341	51.7016	11.4156	6.57223	5.50184	17.746	1.47018	24.9185	3.54155	5.4691	5.59098
TrG0012W	42090	43769	1680	-	-	TNA1	NCU00195	69611	90719	0.268061	0.464295	107.184	20.1769	4.0126	1.48493	16.0435	2.56076	53.0674	4.80407	6.34771	9.00417
TrG0162C	476899	479867	2969	-	CAZymes	-	-	111138	38400	0.3004	0.261937	45.9438	5.89356	0.673993	0.117653	10.2459	1.54933	15.6604	2.65452	2.15847	1.0442
TrG0214W	632245	634091	1847	-	Heterotrimeric G-protein pathway	-	NCU09883	81383	142712	5.20502	1.50211	217.157	9.52562	18.3107	5.99144	467.052	68.7725	456.362	57.9627	39.8991	63.4168
TrG0295C	945413	948892	3480	ena2	Calcium signaling	ENA2	NCU05046	122972	83372	0.451259	0.482295	39.166	2.16997	2.1793	1.80973	17.9176	3.398	10.8801	0.500837	4.42172	5.84249
TrG0315W	1016045	1018406	2362	-	-	-	NCU05518	122963	112880	1.996	0.299716	46.4467	4.35068	5.51997	2.05915	86.3224	10.5859	83.9097	12.7235	29.4476	38.1544
TrG0430W	1357062	1358980	1919	man1C	CAZymes	MNS1	NCU09028	79960	101105	1.49487	1.00341	52.9231	9.1777	7.60638	3.65356	90.4764	7.89683	103.34	5.06677	26.5773	6.04847
TrG0473C	1476085	1478606	2522	-	CAZymes	-	NCU07269	79921	25615	2.09621	0.822401	138.197	17.4906	9.29032	1.22609	161.559	23.9825	161.152	16.8449	21.6691	32.9834
TrG0640W	2149162	2150745	1584	-	-	-	NCU02512	104549	33190	0.488399	0.845932	53.9691	4.45738	5.00486	0.555649	176.072	29.4163	289.158	40.924	12.5705	19.707
TrG0771W	2554891	2558323	3433	-	-	-	NCU02664	104437	33297	2.45822	2.1598	113.67	16.9934	7.95645	1.62498	43.8587	13.3226	33.8321	5.50349	6.45278	4.04326
TrG0787W	2611365	2612310	946	-	-	-	NCU09357	104422	45640	0	0	37.467	4.61552	0	0	2.91521	0.583211	7.62269	2.72976	0.355177	0.0436946
TrG0818W	2705470	2706655	1186	-	-	-	NCU05501	104393	72465	0.490381	0.849364	24.4004	6.91874	1.07558	1.5211	1.60869	0.483371	4.13824	0.442983	1.65809	1.91699
TrG0856C	2811987	2813707	1721	-	-	MCH2	NCU05990	56952	140464	1.02584	0.538897	22.3372	3.55521	1.07093	0.186943	33.7051	2.0644	30.997	4.36735	18.7295	9.4858
TrG0880C	2894500	2896177	1678	agl1	CAZymes	-	-	72632	6433	5.06877	0.341992	182.262	56.8934	2.28515	1.29699	11.5039	2.64531	10.1709	2.26234	2.36869	0.674715
TrG0897W	2951500	2953903	2404	-	-	-	NCU05978	45445	96450	4.69614	1.70249	174.819	21.0399	56.1506	23.2301	849.187	90.1084	584.943	23.9799	106.66	52.2012
TrG0900W	2961497	2963251	1755	-	-	TNA1	NCU00782	104322	73108	0	0	108.13	6.89554	0.479801	0.678541	86.5309	16.4894	127.147	18.5235	11.8972	19.0526
TrG0936W	3054941	3056429	1489	-	-	-	NCU01112	104288	127758	1.93138	2.07326	38.9867	8.12585	4.1895	2.59933	12.2135	1.53658	21.5933	3.4119	5.60481	5.24011
TrG0976W	3192886	3193871	986	cat7	Antioxidant system	CTT1	NCU08791	120371	24060	0.418628	0.725085	43.401	6.37195	2.53049	0.783391	38.0631	6.79321	1.58411	0.547069	11.5982	3.85414
TrG0981W	3211932	3214544	2613	-	Transcription factors	CAT8	NCU08000	72611	6520	0.362758	0.314793	57.0039	10.9961	1.14672	0.711469	23.4569	3.64602	42.8971	8.00926	7.92184	12.6778
TrG1011C	3301602	3302114	513	-	-	-	NCU04490	56546	73095	5.93905	5.17862	141.129	31.9254	0	0	36.2976	3.74277	65.3226	14.0566	6.34224	7.1523
TrG1182C	3752037	3754192	2156	-	Transcription factors	ECM22	NCU08857	104071	73059	0.232132	0.402064	20.065	5.04056	0	0	0.582183	0.210732	0.714929	0.182185	0.424657	0.245154
TrG1183C	3754638	3756395	1758	-	Transport	STL1	NCU00809	56684	127980	0.275353	0.476925	204.178	78.2432	0	0	10.0244	1.97245	23.5071	5.6193	0.306424	0.218628
TrG1188C	3769179	3771046	1868	-	-	UGA4	NCU00765	56314	72410	0.512673	0.887976	23.4119	6.12296	0.47217	0.667749	1.95896	0.680664	1.39854	0.40946	0.467967	0.301199

## Sheet: Table C3 (induce new gene)
Gene information				Gene Name	Gene function	Gene name/Gene ID				QM6a Glucose 48 h		QM61 Straw 24 h		QM6a Straw + Glucose 5 h R1		QM9414 Cellulose		QM9414 Sophorose		QM9414 Glucose
Gene ID	Gene start	Gene end	length			S. cerevisiae	N. crassa	QM6a v2.0 ID	RutC30	AVE	SD	AVE	SD	AVE	SD	AVE	SD	AVE	SD	AVE	SD
TrA0681C	2024939	2025130	192	-	-	-	-	-	119374	0	0	22.0098	9.86788	12.178	3.77007	16.7608	2.07875	21.029	1.18298	6.26875	3.92759
TrA0732W	2166887	2167138	252	-	-	-	-	-	123710	1.65212	2.86155	98.3662	10.8023	22.9769	8.50299	143.842	37.0367	77.1929	24.3232	23.2809	31.6465
TrA1252C	4054506	4054893	388	-	-	-	-	-	-	4.76365	5.32824	138.698	11.1577	4.30516	6.08842	60.4888	13.9172	50.7216	6.00595	8.16715	10.3889
TrA2108W	6701334	6702661	1328	-	transaldolase	TAL1	NCU02136	-	136351	4.04003	1.30198	272.82	21.444	9.99852	2.37854	74.1653	22.0264	68.6866	4.36009	7.59183	9.58261
TrA2109C	6702755	6703671	917	-	hypothetical protein	-	NCU08999	-	6738	0.917704	1.58951	27.1095	0.809305	1.08323	1.53193	24.2368	0.986234	37.7201	5.88403	11.1187	14.7367
TrB0217W	660367	660649	283	-	-	-	-	-	-	0	0	20.7245	1.72928	0	0	19.2307	5.53396	4.30724	0.949863	1.78635	2.05671
TrB0498C	1438908	1439531	624	-	-	-	-	-	135622	0	0	59.4128	11.6325	5.09807	3.16304	67.8587	8.35871	25.567	0.210774	2.31753	3.06376
TrB0611W	1794349	1794798	450	-	-	-	-	-	-	0	0	21.3758	12.1409	0	0	3.17877	0.888824	5.95127	0.695314	0.780821	0.583868
TrB1339W	4266520	4266807	288	-	-	-	-	-	123943	1.17275	2.03126	35.1217	15.981	0	0	33.8705	5.40458	27.5392	2.86643	29.5925	27.7146
TrB1457W	4641105	4641469	365	-	-	-	-	-	-	4.00497	6.9368	116.34	26.9855	34.151	7.46158	1.82959	0.862923	1.58793	0.571234	1.11592	0.238118
TrB1870C	5895352	5895516	165	-	-	-	-	-	120683	0	0	28.2795	5.69542	19.7051	3.43975	33.3621	5.49269	70.5949	20.5983	19.3673	9.42619
TrC0046C	166377	166997	621	-	-	-	-	-	-	0	0	39.5998	8.8883	1.70367	2.40935	14.653	5.22788	6.18723	1.25775	3.921	3.70513
TrC0193W	635269	635592	324	-	-	-	-	-	123303	0	0	120.696	12.8883	0	0	41.612	5.57098	133.06	24.1067	30.1197	52.032
TrC0904C	3127083	3127553	471	-	-	-	-	-	-	0	0	35.394	8.44924	2.16904	3.06749	3.53548	1.5624	3.27527	0.923926	1.31579	0.457779
TrC0947C	3259163	3261137	1975	-	-	-	-	-	135905	6.52796	3.22134	823.187	40.4705	34.1477	4.76906	180.967	30.9376	587.067	26.4918	34.4157	40.6384
TrC1099W	3724734	3725864	1131	-	hypothetical protein	-	NCU00787	-	104190	0	0	50.7461	13.0594	0	0	30.2238	9.33839	32.1933	7.99645	8.85307	10.2342
TrC1160W	3939597	3939829	233	-	-	-	-	-	128840	51.9156	33.0114	1921.85	407.557	1132.25	422.725	4018.48	452.088	6296.03	364.196	737.06	1233.7
TrC1161W	3940242	3940502	261	-	-	-	-	-	118405	14.7455	18.0393	1246.83	217.164	628.088	309.151	2631.47	367.603	4557.54	406.966	568.263	952.893
TrC1162W	3940692	3940853	162	-	-	-	-	-	118400	8.94524	7.79989	649.814	105.771	773.61	994.531	2222.1	151.642	3703.69	351.911	349.976	583.235
TrC1506C	5083264	5083611	348	-	-	-	-	-	75416	0	0	32.5621	9.41053	0	0	0.934098	0.407943	0	0	0.198008	0.208885
TrD0201C	591682	591912	231	-	-	-	-	-	124424	0	0	167.089	20.6854	14.9437	12.4095	30.5503	9.88829	63.1704	4.39672	17.6759	14.7664
TrE0267W	803702	804145	444	-	-	-	-	-	-	1.6319	1.42295	40.3007	11.4722	38.6709	9.30002	28.8925	3.61997	62.1713	9.97338	5.75361	7.85689
TrE0268W	804858	805447	590	-	-	-	-	-	-	1.43724	2.48938	53.8891	21.5138	28.76	2.20519	3.12277	1.37078	5.27143	1.99199	1.92056	1.23122
TrE0269C	807590	808280	691	-	-	-	-	-	-	2.36584	0.762441	58.1526	20.0515	24.0844	17.5304	3.59245	0.545149	4.94049	0.620018	1.57137	0.771406
TrE0875W	2869856	2870177	322	-	-	-	-	-	-	0	0	40.5696	3.36769	21.4287	30.3048	5.09304	0.576862	8.26334	3.10976	4.10056	5.72297
TrE0909C	2983110	2984221	1112	-	hypothetical protein	-	NCU06255	-	31828	3.67271	3.58507	431.415	18.4668	39.0869	13.8108	240.048	48.3494	701.29	87.2457	32.0502	50.0179
TrE1165W	3750403	3751192	790	-	-	-	-	-	-	0.482503	0.83572	58.492	8.82503	6.96716	1.2162	28.1053	1.58167	63.2224	2.11673	12.7962	16.602
TrE1298C	4124094	4124321	228	-	hypothetical protein	-	NCU06965	-	121693	1.48137	2.56581	188.289	84.8224	49.4262	43.3826	66.9456	14.5973	127.274	22.9242	6.87306	6.20092
TrF0047C	175888	176164	277	-	-	-	-	-	85247	45.8694	24.7023	3850.7	497.779	96.7862	57.5791	166.122	49.3235	115.82	36.8558	58.2497	62.7691
TrF0091C	299516	299920	405	-	-	-	-	-	-	1.00521	1.74108	20.1079	7.08678	2.71776	3.84349	2.33781	0.666586	2.32404	0.542326	1.40472	0.17579
TrF0748W	2552856	2554238	1383	-	-	DAS1	-	-	130619	1.57894	1.47846	34.2163	1.79674	2.20584	1.25198	8.11586	0.939801	11.6722	0.308243	2.97036	3.43463
TrG0339W	1065388	1065657	270	-	-	-	-	-	124032	4.22555	0.441037	82.6674	18.3231	25.5704	21.2341	288.285	21.4806	181.392	24.867	137.135	35.1998
TrG0342W	1070987	1071277	291	-	-	-	-	-	-	0	0	24.4297	5.99623	0	0	13.9233	2.51156	3.75166	1.30532	2.3099	1.45432
TrG0403C	1247512	1248154	643	-	-	-	-	-	-	0.657844	1.13942	28.6872	7.70505	10.5298	11.464	4.63345	0.659864	9.52641	2.06475	2.89721	2.20797
TrG0408C	1275989	1276381	393	-	-	-	-	-	-	0	0	59.857	13.3149	2.71776	3.84349	14.0219	3.5387	22.8469	8.52837	9.81671	7.94653
TrG0409C	1276782	1277823	1042	-	-	-	-	-	-	0.948535	0.834729	27.3436	4.13466	3.19351	1.98137	3.99196	1.02795	4.43641	0.33068	1.94795	0.29759
TrG0483W	1512593	1512917	325	-	-	-	-	-	-	0	0	27.3399	7.80149	0	0	7.42247	1.54473	15.4788	0.492564	2.75787	1.97762
TrG0652C	2183177	2183436	260	-	-	-	-	-	72560	0	0	221.292	17.8656	3.83067	5.41738	1241.79	22.8616	1193.95	44.7506	534.57	576.771
TrG1196C	3786525	3786936	412	-	-	-	-	-	-	0.954102	1.65255	24.1419	21.864	0	0	14.5836	4.94342	6.58371	0.251706	0.487647	0.443706
Cellolose-induced
Gene ID	Gene start	Gene end	length	Gene Name	Gene Ontology (GO)	S. cerevisiae Gene name	N. crassa Gene ID	QM6a v2.0 ID	RutC30 ID	QM6a Glucose 48 h		QM61 Straw 24 h		QM6a Straw + Glucose 5 h R1		QM9414 Cellulose		QM9414 Sophorose		QM9414 Glucose
TrA0866W	2615691	2616022	332	-		-	-	-	120327	0	0	5.59901	5.87284	0	0	152.186	31.8512	79.4575	7.7423	0.578285	0.518995
TrB0498C	1438908	1439531	624	-		-	-	-	135622	0	0	59.4128	11.6325	5.09807	3.16304	67.8587	8.35871	25.567	0.210774	2.31753	3.06376

## Sheet: Table C4 (induce new gene 5x)
Gene information				Gene Name	Gene function	Gene name/Gene ID				QM6a Glucose 48 h		QM6aStraw 24 h		QM6a Straw + Glucose 5 h R1		QM9414 Cellulose		QM9414 Sophorose		QM9414 Glucose
Gene ID	Gene start	Gene end	length			S. cerevisiae	N. crassa	QM6a v2.0 ID	RutC30	AVE	SD	AVE	SD	AVE	SD	AVE	SD	AVE	SD	AVE	SD
TrA0005W	23673	24498	826	-	-	-	-	-	136698	0.591456	1.02443	9.49247	3.4106	0	0	1.27434	0.405195	4.04548	1.72572	0.834281	0.482592
TrA0015W	45803	47230	1428	-	-	-	-	-	7508	1.46141	1.28606	10.3081	8.65224	1.38082	1.95278	6.76635	1.81846	4.30166	0.109758	3.07411	0.967685
TrA0088C	247110	247465	356	-	-	-	-	-	122817	4.26633	4.08359	28.7528	8.17275	36.3113	10.8848	23.2722	1.2495	23.9604	5.34215	11.0592	4.53838
TrA0239W	670796	671520	725	-	-	-	-	-	-	10.4669	6.26776	171.191	29.148	6.08929	4.43223	11.1756	0.746247	35.4371	5.69298	13.0375	13.8144
TrA0241C	677738	677935	198	-	-	-	-	-	129096	34.2745	11.2597	302.411	79.0695	4.61195	6.52229	493.914	42.8443	573.448	49.2796	120.032	136.497
TrA0289C	835075	835427	353	-	-	-	-	-	-	2.6585	4.60466	13.461	11.2915	7.34541	10.388	25.366	4.51757	6.4626	0.968354	6.81757	4.41198
TrA0436C	1267699	1269543	1845	-	-	-	-	-	122950	7.53938	4.93078	43.4841	0.855354	8.34587	1.19887	13.1198	2.77988	16.3805	1.30889	10.3735	4.19476
TrA0585W	1738023	1738823	801	-	-	-	-	-	-	1.67204	2.89606	9.85453	5.76529	5.36525	0.936567	12.3704	2.04968	11.9225	1.83532	18.2061	2.85577
TrA0734W	2170268	2170678	411	-	-	-	-	-	-	4.46722	1.43965	32.2816	2.91472	4.91139	0.857341	8.30012	2.86201	10.5209	1.52038	2.24257	1.84444
TrA0752W	2224266	2224812	547	-	-	-	-	-	-	3.65533	6.33121	25.7754	9.20318	29.0188	14.8665	1.95147	1.05533	1.55001	0.7931	1.51145	0.543039
TrA0788W	2341639	2342743	1105	-	-	-	-	-	-	2.87177	3.00657	21.6754	4.37075	5.78254	4.84077	6.65017	1.60777	4.48187	3.32173	3.04558	2.99844
TrA0793W	2357049	2358488	1440	-	-	-	-	-	-	2.14315	1.22192	14.8791	5.11146	3.65563	2.2681	15.149	1.41611	15.2098	2.01325	8.00924	4.76212
TrA0994W	3051001	3051789	789	-	hypothetical protein	-	NCU16568	-	26201	3.64857	2.49535	40.6003	8.05378	5.53254	5.26999	8.25477	0.831287	5.59304	0.430568	5.91071	1.34554
TrA1109C	3574155	3576623	2469	sro9	RNA-binding protein	SLF1	NCU02720	-	-	4.99242	0.961657	23.866	3.61391	24.3933	6.18577	88.4909	14.9615	101.853	3.57492	75.8549	17.1629
TrA1138W	3681870	3682366	497	-	-	-	-	-	-	1.80689	1.57554	14.2738	9.8157	0	0	1.86791	0.271551	1.31518	0.184263	0.61896	0.247181
TrA1181W	3837012	3837287	276	-	-	-	-	-	119058	7.63624	6.78924	140.14	28.7193	14.7522	12.2505	8.60326	4.18941	6.87787	3.27995	5.92378	5.77787
TrA1183W	3840063	3842099	2037	-	-	-	-	-	-	1.72081	0.179608	9.04294	2.81381	4.29867	6.07924	11.2921	3.15425	10.3689	1.93003	6.26626	1.71407
TrA1296C	4179970	4180483	514	-	-	-	-	-	-	3.1965	3.50225	22.1694	7.31134	6.96502	3.95317	4.24418	0.962383	14.2962	1.88768	7.94852	2.84895
TrA1334C	4307619	4307924	306	-	-	-	-	-	117714	3.3113	5.73533	16.798	3.12782	0	0	19.5143	5.54026	24.1206	4.39097	11.8382	5.13223
TrA1456W	4693507	4694694	1188	-	-	-	-	-	70867	1.05135	1.82099	9.77251	3.33319	0	0	14.3666	0.333708	2.89895	0.536089	6.33	8.83652
TrA1597W	5155988	5156215	228	-	-	-	-	-	135153	9.13012	15.8138	44.7268	6.83405	6.25004	8.83889	44.807	7.36419	72.362	5.05921	42.9648	6.96554
TrA1685C	5446288	5448193	1906	hmgB5	High-mobility group (HMG) protein; binds to and remodels nucleosomes; involved in recruiting FACT and other chromatin remodelling complexes to the chromosomes; functionally redundant with Nhp6Ap; required for transcriptional initiation fidelity of some tRNA genes; homologous to mammalian HMGB1 and HMGB2; NHP6B has a paralog, NHP6A, that arose from the whole genome duplication	NHP6B	NCU02819	-	128408	23.98	7.70234	147.67	28.4536	8.46872	0.019053	49.3211	5.07416	42.2548	2.66446	50.7778	20.487
TrA1689C	5466240	5466797	558	-	-	-	-	-	-	8.99812	3.98715	71.8882	7.35171	12.4793	2.30481	9.16826	2.67009	18.1551	0.776591	4.81486	5.40818
TrA1727W	5597000	5597791	792	-	Mitochondrial manganese superoxide dismutase; protects cells against oxygen toxicity and oxidative stress; human mitochondrial SOD2 can complement a yeast null mutant and human cytoplasmic SOD1 can also complement when targeted to the mitochondrial matrix	SOD2	-	-	-	3.51906	1.6062	29.0957	7.8375	3.17687	0.983497	10.5502	0.0217184	9.87379	1.689	1.75808	1.58946
TrA1729W	5602046	5602668	623	-	-	-	-	-	-	3.37785	3.00318	24.9568	8.88871	6.73445	9.52394	3.12926	0.681154	11.4098	1.20379	3.81729	1.1053
TrA1851C	5937674	5937868	195	-	-	-	-	-	118138	9.56647	2.83994	43.6699	39.1082	21.3565	9.53319	259.268	65.3342	318.343	61.9558	134.751	143.911
TrA1881W	6011766	6012380	615	-	-	-	-	-	-	2.50908	2.74908	20.6395	6.31789	3.273	4.62872	9.21898	1.15577	6.76	1.71192	3.69094	0.336955
TrA1918C	6122609	6123075	467	-	-	-	-	-	6893	7.94169	7.06081	48.2248	4.26509	21.6756	3.78373	5.95269	0.846896	5.90952	1.06768	2.68949	0.671407
TrA2002C	6380199	6380962	764	-	-	-	-	-	-	1.07267	0.943968	13.6636	3.34067	0	0	3.49718	1.2064	6.21921	1.09279	4.36682	1.13587
TrA2032C	6464936	6466031	1096	-	hypothetical protein	-	NCU04881	-	74171	0.769296	0.667579	7.20998	0.935109	0	0	1.45261	0.682523	4.40593	0.81139	1.17503	1.30039
TrB0347C	1046411	1047204	794	-	-	-	-	-	-	3.00908	1.30369	15.2167	1.97356	11.766	11.2076	11.4245	0.918562	8.93579	0.716513	5.2865	3.9505
TrB0361C	1083085	1083413	329	-	silenced mating-type m-specific polypeptide Mc	-	NCU03881	-	-	1.57241	2.72349	16.3621	10.691	0	0	416.126	31.6848	609.853	42.4961	90.8518	145.022
TrB0380C	1132608	1133442	835	-	hypothetical protein	-	NCU03110	-	106512	51.0554	6.18952	296.914	13.7528	28.1423	19.8547	102.937	12.0674	67.8086	10.7622	45.6206	26.5614
TrB0547C	1581041	1581978	938	-	-	-	-	-	106356	4.3075	0.327715	46.6671	14.6847	4.77034	2.12941	15.4463	3.18955	10.514	2.56586	13.2174	15.8408
TrB0548W	1584715	1585120	406	-	-	-	-	-	-	2.30245	3.98797	17.7382	1.81529	0	0	4.03444	1.50942	5.56436	2.27114	2.89175	3.29094
TrB0562C	1635845	1636366	522	-	-	-	-	-	-	10.512	6.66152	193.069	63.0483	28.8119	0.805639	21.4404	1.9533	20.8433	9.36092	8.21729	7.88506
TrB0570W	1662442	1662606	165	-	-	-	-	-	117311	25.3374	31.2405	188.602	63.4074	162.083	88.3379	99.2251	34.8166	173.011	21.6728	196.609	19.0176
TrB0727C	2271642	2273759	2118	-	hypothetical protein	-	NCU06602	-	137045	2.76466	1.39915	26.3001	3.05001	0	0	21.1801	2.21864	21.1098	0.865394	19.0448	19.6442
TrB0760C	2383581	2383898	318	-	-	-	-	-	-	2.9099	2.53732	15.738	9.49744	3.66734	5.1864	1.24273	0.645585	0.284217	0.492278	1.1788	0.320891
TrB0769C	2404244	2404737	494	-	-	-	-	-	-	1.03288	1.789	10.8232	8.52029	5.58512	7.89855	0.364273	0.158838	0.892538	1.03583	1.2823	0.248511
TrB0909W	2845267	2845851	585	-	-	-	-	-	-	0.828291	1.43464	11.4115	6.5446	14.3541	7.35367	2.15638	0.699799	9.04071	0.908037	1.087	0.37726
TrB1074W	3369222	3370283	1062	-	hypothetical protein	-	NCU04342	-	77674	7.16264	3.81074	39.2169	10.027	3.89849	0.680527	25.9923	2.56529	36.9997	2.66089	10.742	7.42515
TrB1084C	3414367	3414633	267	-	-	-	-	-	118629	14.7459	9.60317	279.435	49.5482	2.66856	3.77391	994.339	232.343	3409.89	821.379	795.881	1262.96
TrB1086C	3417396	3417957	562	-	-	-	-	-	-	0.905883	1.56904	15.1512	7.24665	0	0	4.28452	0.618133	3.74359	1.48891	2.24832	0.028329
TrB1106C	3466810	3468729	1920	-	-	-	-	-	7933	2.48636	0.272635	40.9299	13.2754	1.82894	1.03806	11.278	3.91488	12.7795	2.49603	7.189	9.87806
TrB1115W	3501255	3501831	577	-	-	-	-	-	-	1.49927	2.59681	10.8117	4.12164	5.52329	7.81111	7.71007	2.68672	5.08074	1.19492	3.20743	1.13317
TrB1168C	3675976	3676215	240	-	-	-	-	-	121161	6.03804	5.26493	100.502	47.8847	2.96877	4.19847	394.655	35.2744	276.943	25.3486	68.6245	84.3792
TrB1206C	3803350	3804546	1197	-	-	-	-	-	38622	1.01427	1.75677	7.09406	1.40661	0	0	61.775	12.0285	79.7879	7.20829	14.5908	7.25398
TrB1207W	3806540	3806955	416	-	oxidoreductase	-	NCU03693	-	-	7.04984	6.66121	106.811	5.09957	11.6928	1.29815	144.971	20.664	146.137	21.1196	30.6569	24.5361
TrB1208C	3807108	3807371	264	-	-	-	-	-	124884	23.2589	7.71603	125.116	21.1055	9.61681	5.96664	221.173	28.6127	218.704	21.5172	56.2841	38.8311
TrB1328W	4232269	4232820	552	-	-	-	-	-	131411	11.0639	7.91731	133.511	24.7677	21.0392	11.9413	24.706	6.78269	35.5029	5.45399	10.9316	9.1613
TrB1342W	4277248	4278082	835	-	-	-	-	-	-	3.1817	3.10578	20.1241	2.65529	2.17336	0.379385	6.03295	0.967716	15.4958	1.19312	6.96193	2.89871
TrB1422W	4533781	4534235	455	-	-	-	-	-	-	0.840179	1.45523	5.13653	4.45622	0	0	6.22054	1.41469	8.7555	1.20972	4.22981	1.6565
TrB1628W	5186354	5186680	327	-	-	-	-	-	120358	2.06576	3.57801	16.4827	4.3237	2.17891	3.08145	2.66422	0.724212	2.64664	0.774897	2.66178	0.675819
TrB1708C	5447087	5447639	553	-	-	-	-	-	-	0.6907	1.19633	5.68183	3.11484	7.05931	5.86218	0.970831	0.446119	1.17698	0.123814	0.926629	0.949617
TrB1757W	5567752	5568259	508	-	-	-	-	-	-	0.783648	1.35732	5.0413	2.3042	2.11872	2.99632	0.765901	0.290023	0.198224	0.174455	0.480829	0.175893
TrB1798W	5671390	5674107	2718	-	-	-	-	-	13062	1.05913	0.724368	7.68754	0.654488	0.67194	0.950267	1.25771	0.265521	1.39679	0.534181	0.90027	0.326351
TrB1827W	5755116	5756231	1116	-	hypothetical protein	-	NCU06725	-	89299	3.95736	2.69565	18.5232	5.12336	0.81825	1.15718	5.35585	0.944632	5.63288	0.75937	4.87833	1.09603
TrB1863W	5876000	5876206	207	-	-	-	-	-	124918	7.52285	3.95191	40.7726	29.2265	13.2343	18.7161	333.016	16.5894	426.572	38.5935	269.773	45.3036
TrC0067W	215277	215597	321	-	-	-	-	-	92430	1.43264	2.4814	20.3124	10.4402	0	0	6.63413	1.2498	13.1697	4.27088	5.69248	6.80229
TrC0125W	394825	395067	243	-	-	-	-	-	121023	16.0004	6.67436	82.8492	26.7068	38.0337	20.6146	60.9053	9.60338	64.176	11.7662	36.4493	6.48877
TrC0197C	646256	649189	2934	-	anchored cell wall protein-8	-	NCU07277	-	45199	3.99832	1.5087	19.8171	2.2203	38.8527	21.1328	151.852	28.2232	420.846	39.9394	1007.07	72.9422
TrC0229C	760023	760435	413	-	-	-	-	-	-	1.07448	1.86105	7.28681	8.08734	0	0	0.521365	0.157507	1.46225	0.389894	1.41278	0.887367
TrC0292C	973656	974433	778	-	-	-	-	-	-	5.90456	3.48471	41.428	3.80662	10.035	0.17731	21.1583	2.7415	63.9339	4.03811	14.7827	14.3694
TrC0299C	995499	996112	614	-	-	-	-	-	-	2.95818	2.56704	18.6498	3.57379	1.68171	2.37829	2.74674	0.53024	3.75423	1.55784	2.19127	0.968103
TrC0413C	1355207	1357400	2194	-	hypothetical protein	-	NCU09729	-	-	11.0677	1.82386	73.9467	6.94324	19.0271	3.32139	233.665	16.7865	164.32	24.9078	28.9725	43.3407
TrC0800W	2756258	2756716	459	-	-	-	-	-	121974	8.65045	5.89409	42.0308	5.34484	5.53124	3.43179	55.201	7.05409	47.4577	5.24566	17.3622	12.1629
TrC0901C	3115823	3116392	570	-	-	-	-	-	-	8.15338	3.75346	133.561	37.7308	18.564	10.5364	17.7047	1.0079	25.4829	1.32878	12.3783	6.057
TrC1015W	3470617	3471348	732	-	-	-	-	-	-	0.647926	1.12224	9.52555	0.543511	1.19347	1.68783	2.05869	0.270098	7.03191	1.43292	2.23047	1.28851
TrC1016C	3475223	3475928	706	-	-	-	-	-	39046	6.88368	3.82217	46.2889	9.01099	6.262	0.695219	14.7176	2.83262	19.5536	4.67187	10.6172	6.33647
TrC1017C	3476672	3477789	1118	-	-	-	-	-	125042	4.24097	1.97266	20.518	2.39171	0.90592	1.28116	25.3677	4.34388	35.7984	6.0947	17.255	11.6183
TrC1030C	3507101	3508179	1079	-	-	-	-	-	-	0.817793	0.713083	6.64691	3.91363	3.44321	1.95427	3.7884	0.486475	2.44443	0.221389	1.44988	1.00998
TrC1164C	3948064	3948735	672	-	Non-canonical purine NTP phosphatase (EC 3.6.1.-) (Non-standard purine NTP phosphatase) (Nucleoside-triphosphate phosphatase) (NTPase)	-	-	-	97635	4.71097	3.47429	39.0855	9.32716	2.80772	0.49012	72.4113	11.3992	61.9559	3.32782	18.7721	18.591
TrC1242W	4218174	4219661	1488	-	-	-	-	-	-	2.09634	3.63097	10.3356	12.4996	3.07219	1.74369	49.1129	6.50377	120.751	16.232	31.0558	18.7281
TrC1328C	4525516	4525791	276	-	-	-	-	-	122713	1.50845	2.61272	11.3564	3.38625	8.47165	2.62266	19.0079	1.50978	19.3582	4.69077	17.9814	3.70282
TrC1339C	4558197	4558666	470	-	mitochondrial mRNA processing protein Cox24/Pet20 (predicted)	-	-	-	-	1.04083	1.80278	5.34341	2.85291	8.63001	7.16651	3.26154	0.558268	3.73721	0.30579	1.25698	0.71598
TrC1345C	4572465	4573380	916	-	fungal specific transcription factor domain-containing protein	CAT8	NCU01478	-	75948	36.3	12.9835	215.643	42.4958	21.7427	5.63797	30.222	2.69766	25.6305	3.82422	23.4624	19.4003
TrC1413C	4767819	4769236	1418	-	-	-	-	-	-	7.39903	2.6855	83.1223	27.4656	33.1011	10.8561	5.80513	0.455977	7.72096	1.22931	2.41109	1.02764
TrD0028W	86986	87531	546	-	-	-	-	-	-	0.882062	1.52778	7.57335	6.60715	14.8613	4.60076	0.556005	0.343726	1.56223	1.22899	0.587839	0.420302
TrD0131C	381835	383983	2149	-	colonial-20; Zinc cluster protein proposed to be a transcriptional regulator; regulator involved in the stress response; null mutants have a respiratory deficiency, calcofluor white sensitivity and slightly increased cycloheximide resistance	ASG1	NCU00945	-	11035	2.10402	2.67165	10.4167	2.97853	3.42971	2.84809	3.48761	1.14413	6.78931	0.368261	3.53572	0.813326
TrD0161C	462219	462782	564	-	-	-	-	-	-	3.13549	2.75929	22.2637	1.56808	7.5939	10.7394	47.4562	5.08473	53.7622	6.46218	26.0251	7.54377
TrD0282C	835442	836535	1094	-	-	-	-	-	-	0.380721	0.659427	5.91268	1.7793	0	0	1.2434	0.247103	1.88998	1.31775	0.760185	0.309335
TrD0318W	935588	936055	468	-	-	-	-	-	-	0.840179	1.45523	5.93786	3.86415	1.7724	2.50655	4.14739	1.94169	2.28664	0.552565	1.43495	0.517806
TrD0319C	936244	936688	445	-	-	-	-	-	-	0.888821	1.53948	6.87221	2.23228	3.75002	5.30333	7.45867	1.03466	3.35141	1.07624	1.02164	0.833593
TrD0320W	942483	942812	330	-	-	-	-	-	10284	2.19565	1.91452	14.9321	10.4195	0	0	6.6947	2.85723	2.1307	0.545295	4.38196	0.872332
TrD0439W	1285377	1285741	365	-	-	-	-	-	-	6.16104	1.98552	50.7989	20.8011	2.96877	4.19847	4.15751	0.952142	6.08196	4.31075	3.14943	1.53624
TrD0447C	1317309	1317740	432	-	-	-	-	-	-	2.21252	1.91998	17.6967	6.62253	0	0	4.28066	0.292493	2.24778	0.792158	3.5851	0.601307
TrD0553C	1804044	1807274	3231	-	hypothetical protein	-	NCU09342	-	26138	12.7379	7.56438	77.4158	38.2883	12.178	3.77007	35.9559	5.61913	73.1335	17.1676	32.2137	18.0395
TrD0561W	1824027	1824224	198	-	-	-	-	-	120234	16.4247	24.1524	169.403	36.2566	99.539	28.8101	868.262	130.606	973.879	147.353	392.003	124.496
TrD0614W	1969291	1969896	606	-	-	-	-	-	11223	4.99653	1.70407	36.0513	11.7703	14.6809	1.6299	4.29166	2.25576	8.86289	1.64574	2.93987	2.486
TrD0640W	2045704	2046396	693	-	-	-	-	-	-	3.22184	1.39587	24.7226	4.26447	5.71984	0.635027	13.5794	2.14938	18.8463	2.08274	4.70645	2.71216
TrD0668W	2127216	2127744	529	-	MFS monosaccharide transporter	-	NCU00809	-	-	0.826522	1.43158	7.45797	0.924522	3.04489	4.30613	1.64747	0.702016	3.07174	1.45801	0.72518	0.427719
TrD0829C	2668719	2669277	559	-	-	-	-	-	-	1.4962	1.31669	16.1099	7.0763	3.62368	5.12465	2.47255	0.129625	1.41281	0.177013	0.492466	0.196666
TrD0833C	2687108	2687754	647	-	-	-	-	-	-	1.51537	1.315	21.0836	11.2099	15.7151	7.01499	1.11132	0.361937	1.02436	0.811292	0.979883	0.369238
TrD0877W	2796409	2797519	1111	-	-	-	-	-	-	2.04883	1.96107	23.3084	1.305	2.74833	3.88672	5.5642	1.10639	8.0231	2.49406	3.23972	3.36948
TrD0879C	2801719	2802424	706	-	-	-	-	-	-	1.23385	2.13709	13.3315	5.71688	0	0	1.78071	0.216777	0.901178	0.699399	1.47371	1.06428
TrD0935W	2958292	2959090	799	-	-	-	-	-	-	1.06241	0.92638	12.358	4.22523	0	0	2.21528	0.466193	1.70051	0.40469	1.41213	0.441504
TrD1049W	3264722	3265183	462	-	-	-	-	-	-	0.901154	1.56084	5.7036	3.09142	1.54222	2.18102	2.47086	0.417934	4.14545	0.573991	0.966962	0.855307
TrD1079W	3380205	3380840	636	-	-	-	-	-	-	1.43163	1.24234	15.8531	5.43749	16.8322	13.0275	3.62871	1.54671	5.7829	2.13264	2.30487	0.0987828
TrD1084W	3395002	3395784	783	-	-	-	-	-	-	3.08983	2.69421	14.2763	3.80158	6.0768	8.59389	5.27375	1.49019	3.58818	1.56465	1.98991	0.436973
TrD1092C	3414367	3414877	511	-	-	-	-	-	-	1.48462	2.57145	9.83632	1.64876	0	0	4.65353	0.847294	1.96012	0.323094	1.82217	1.46618
TrD1154C	3629561	3630397	837	-	-	-	-	-	-	0.431356	0.747131	5.23109	1.13755	1.16624	1.64931	6.03095	0.609407	9.98013	0.764276	3.12863	2.24652
TrE0082W	229357	229647	291	-	-	-	-	-	120997	29.5284	17.5483	438.843	56.8221	94.2809	8.6777	280.11	40.3541	200.76	42.2938	58.2565	33.5996
TrE0122W	358925	359513	589	-	-	-	-	-	-	1.69299	2.93235	8.06279	1.91567	0	0	6.76413	1.93715	2.2199	0.703269	9.40808	0.189514
TrE0123W	362141	362563	423	-	-	-	-	-	-	19.7328	10.3694	115.446	9.2193	89.6847	0.1909	66.4357	3.76754	115.051	8.21276	81.7539	6.93478
TrE0208C	651726	652706	981	-	-	-	-	-	37625	0.833956	1.44445	11.8461	7.27651	2.25473	3.18867	3.83572	0.960631	2.03495	1.3246	2.98203	0.304647
TrE0289C	869699	869914	216	-	-	-	-	-	124370	105.11	25.9962	674.989	45.4519	46.0865	18.5265	196.843	57.6546	196.514	68.6719	67.8241	88.4466
TrE0291C	883448	883861	414	-	-	-	-	-	124369	6.63572	3.64129	35.9069	11.7235	11.0286	15.5968	644.379	28.4063	777.918	16.7376	297.473	60.0928
TrE0429W	1434832	1435210	379	-	hypothetical protein	-	NCU05107	-	-	1.06546	1.84544	5.20463	2.2786	0	0	2.70673	1.26607	7.91117	2.31727	2.63241	2.06369
TrE0505C	1666458	1667057	600	-	-	-	-	-	-	2.25029	0.234872	13.3227	3.06422	3.20645	0.559723	3.83999	0.652256	7.35884	0.988471	5.75469	1.77204
TrE0537C	1779470	1780440	971	-	-	-	-	-	-	4.66841	1.72711	27.8805	8.24515	9.58052	5.94412	12.7221	1.60679	11.966	1.77256	4.25376	1.16931
TrE0626C	2071896	2072267	372	-	-	-	-	-	4545	0.907936	1.57259	6.86124	1.64015	1.91533	2.70869	4.57411	0.756136	4.00933	1.94622	3.44318	4.13478
TrE0636C	2104735	2105447	713	-	-	-	-	-	-	0.561984	0.973384	6.81254	5.53898	0	0	2.52906	0.888588	1.96102	0.224921	1.41901	0.323685
TrE0846C	2770737	2771194	458	-	-	-	-	-	-	2.09468	1.84336	12.9987	12.7822	14.1047	8.75107	8.92441	1.50687	1.43475	0.559826	3.57394	1.24168
TrE0961W	3166559	3167554	996	-	hypothetical protein	-	NCU09683	-	-	0.459529	0.795928	6.1464	1.88391	2.58077	0.798955	7.24257	1.09491	8.95667	1.01933	6.51293	1.83462
TrE1053W	3408032	3408895	864	-	-	-	-	-	-	0.765965	1.32669	7.68658	3.67642	5.0274	3.11919	0.90438	0.123911	1.6213	0.976828	1.23111	0.450356
TrE1155W	3708455	3709005	551	-	-	-	-	-	-	85.5861	46.3369	386.721	55.5958	332.431	140.358	22.4791	7.93373	20.7101	8.42569	16.9187	6.48378
TrE1162W	3737275	3737997	723	-	-	-	-	-	-	1.60471	1.53597	19.2064	1.54826	3.8351	2.37945	5.99176	2.11968	2.22584	0.617293	3.5511	3.23406
TrE1202W	3845641	3846569	929	-	-	-	-	-	32059	2.33949	0.837547	19.7397	6.60489	5.14137	2.29503	3.45837	0.898253	4.3449	0.612399	2.77972	1.82001
TrE1217W	3879748	3879972	225	-	glycosylhydrolase family 7-2	-	NCU04854	-	117215	481.94	140.966	4320.91	72.44	742.813	154.822	270.388	35.8735	278.801	61.3517	131.844	102.965
TrF0014C	90255	90904	650	-	-	-	-	-	-	2.62172	0.844903	12.4427	5.98678	15.3195	3.34713	4.95761	0.180759	6.58088	0.299542	4.18297	1.5232
TrF0032W	136455	137194	740	-	-	-	-	-	-	3.99866	5.52986	21.5873	2.40175	8.86826	5.03339	0.660606	0.441922	1.45334	0.453459	1.2337	0.351238
TrF0048C	176731	177241	511	-	-	-	-	-	-	0.885154	1.53313	6.41198	1.36099	0	0	6.67	0.872638	8.77782	1.04386	2.3144	1.1572
TrF0205C	680085	680606	522	-	-	-	-	-	-	15.9264	5.2731	89.3736	18.91	37.1148	3.13485	4.03162	1.13575	8.10603	1.90173	4.38297	0.46225
TrF0341W	1222577	1223910	1334	-	questionable protein	-	NCU09198	-	38534	1.82887	1.71249	12.34	2.77784	4.25266	2.63851	15.1597	1.89057	10.4	0.61244	5.71938	2.23444
TrF0586W	2118160	2118432	273	-	-	-	-	-	-	1.23719	2.14287	6.5253	4.75358	2.60991	3.69096	1.23179	0.346201	1.31622	0.689818	1.5395	0.732059
TrF0589C	2127301	2127495	195	-	-	-	-	-	125463	11.2985	4.62135	53.8874	15.7957	14.0487	19.8679	97.2111	16.7627	91.0499	6.02857	48.6221	14.5467
TrF0592W	2147677	2149058	1382	-	-	-	-	-	-	2.13421	1.86095	10.5243	2.87096	1.04934	1.484	3.40642	0.611485	3.71597	0.350104	2.26084	0.932385
TrF0627C	2235584	2236420	837	-	-	-	-	-	-	1.02704	0.891244	5.9216	3.02226	2.07886	0.36289	2.44961	0.439752	1.89272	0.377531	1.0134	0.602966
TrF0729W	2496475	2496804	330	-	-	-	-	-	-	1.02349	1.77274	8.88474	6.69518	2.76717	3.91337	79.3094	17.1554	112.618	16.2316	33.9729	10.5709
TrF0885C	2968674	2969645	972	-	-	-	-	-	-	2.79379	3.87016	15.0677	3.56259	5.04061	4.80141	5.29446	1.31274	5.15135	0.42923	3.38469	1.15807
TrF0978C	3259801	3260925	1125	-	-	-	-	-	-	1.05492	0.987784	7.51389	2.03966	0.68841	0.973559	1.29661	0.350505	0.586662	0.327332	0.833114	0.690501
TrF1005W	3351139	3352098	960	-	-	-	-	-	-	15.8201	1.49012	74.2619	2.13631	2.36189	3.34022	10.6698	2.43555	8.61505	1.32482	5.40177	2.05951
TrF1082W	3592797	3593267	471	-	-	-	-	-	-	1.73341	1.51146	16.704	11.3899	0	0	1.57746	0.90677	1.94969	0.703561	0.345314	0.13919
TrG0111W	318408	318958	551	-	hypothetical protein	-	NCU04232	-	139210	2.38773	4.13567	11.6978	7.46243	1.46606	2.07332	74.3582	14.241	11.3863	3.83505	5.39546	5.8505
TrG0230C	678731	679166	436	-	-	-	-	-	-	1.11022	1.92296	13.9592	8.96508	2.43511	3.44377	28.2402	1.93675	35.8754	3.68805	21.1195	3.75043
TrG0356W	1109733	1111399	1667	-	hypothetical protein	-	NCU00287	-	101203	13.4956	5.59689	159.847	56.4442	34.0827	14.0229	9.33717	1.03214	35.6171	7.25807	5.94338	8.19109
TrG0407W	1268412	1269555	1144	-	-	-	-	-	-	10.5152	1.09751	51.9617	5.29304	15.2699	2.55109	4.91145	0.469356	4.1907	1.45395	3.97315	1.92755
TrG0461W	1454719	1454904	186	-	hypothetical protein	-	NCU04816	-	119696	24.5354	2.56086	168.878	49.4555	11.492	16.2521	77.8126	4.2997	44.6076	6.40148	29.6079	29.324
TrG0673C	2245706	2246720	1015	-	Catalytic core subunit, Anaphase-Promoting Complex/Cyclosome (APC/C); which is a ubiquitin-protein ligase required for degradation of anaphase inhibitors, including mitotic cyclins, during the metaphase/anaphase transition; contains a RING-H2 domain that is required for activity	APC11	NCU00515	-	6253	10.5071	1.08235	58.5516	8.11566	27.1666	3.43204	109.462	8.12255	193.427	9.10259	70.5831	35.7636
TrG0755W	2494634	2495399	766	-	-	-	-	-	-	1.69872	1.8235	10.9958	5.283	4.71893	0.823744	5.11593	0.229436	2.99327	0.389662	2.69164	1.25057
TrG0784C	2602295	2602910	616	-	-	-	-	-	-	0.622011	1.07736	10.3641	1.52022	0	0	1.09609	0.0439755	1.27308	0.362406	0.999494	0.484441
TrG0903C	2974304	2974792	489	-	-	-	-	-	-	1.60452	2.77912	28.6185	12.5596	1.69241	2.39343	5.045	1.06764	1.32236	0.507761	0.992863	0.960277
TrG1159C	3687227	3687451	225	-	-	-	-	-	118049	11.8605	3.2989	83.8982	66.3699	0	0	16.0591	2.79526	14.2418	3.33316	26.2818	10.7739

## Sheet: Table C5 (QM6a>9414)
Gene information				Gene Name	Gene Ontology (GO)	Gene name/Gene ID				QM6a Glucose 48 h		QM6a Straw 24 h		QM6a Straw + Glucose 5 h R1		QM9414 Cellulose		QM9414 Sophorose		QM9414 Glucose
Gene ID	Gene start	Gene end	length			S. cerevisiae	N. crassa	QM6a v2.0 ID	RutC30	AVE	SD	AVE	SD	AVE	SD	AVE	SD	AVE	SD	AVE	SD
TrA0095W	260215	260636	422	-	-	-	-	-	-	2969.74	692.606	715.187	91.4891	3063.95	1287.19	1.72149	0.784869	0.78251	0.172565	1.34995	0.488124
TrA1902W	6067842	6068173	332	-	-	-	-	-	74497	444.047	38.6329	544.556	44.5974	549.604	215.773	6.03922	0.650638	52.3444	7.84451	10.2095	5.20905
TrB1196C	3780518	3780919	402	-	-	-	-	-	120647	32945.3	16665.2	21359.6	1123.85	44910	10121.6	12.8479	3.54473	15.1257	2.40193	24.3632	9.09092
TrB1569C	5008662	5009252	591	-	-	-	-	-	-	1409.17	829.129	474.699	31.2027	1572.82	716.63	11.0057	3.14926	8.30694	1.91999	5.55434	1.70564
TrB1608W	5123233	5123821	589	-	-	-	-	-	-	95414.3	19612.5	41773.5	5255.76	98873.5	23201.5	41.6158	1.72695	45.4963	9.25431	50.9288	8.08589
TrB1947W	6096836	6097324	489	-	-	-	-	-	-	2381.51	861.877	105.972	3.8544	1746.61	1124.72	4.35689	1.17436	6.23871	1.11704	1.8395	1.71721
TrD0287W	850925	851250	326	-	-	-	-	-	-	224.047	33.2281	29.569	10.6123	38.1631	5.96283	2.6474	1.8306	2.16549	1.0995	6.85482	0.719764
TrD0546C	1777837	1778856	1020	-	-	-	-	-	-	133034	47065.3	42912.2	3563.45	51310.9	11617.5	7.55253	1.39568	7.01291	1.5807	9.94258	1.25591
TrF0768C	2602542	2602832	291	-	-	-	-	-	119238	110.093	12.5898	50.5047	5.04315	606.17	74.6935	2.46675	1.41917	1.16134	0.900896	1.22313	0.482269

## Sheet: Table C6 centromere-encode
Gene ID	Gene start	Gene end	length	Gene Ontology (GO)	QM6a ID	RUT-C30 ID	QM6a Glucose 48 h R1	QM6a Glucose 48 h R2	QM6a Glucose 48 h R3	QM61 Straw 24 hR1	QM6a Straw 24 R2	QM6a Straw 24 hR3	QM6a Straw + Glucose 5 h R1	QM6a Straw + Glucose 5 h R2	QM9414 Cellulose replication 1SRR1057947	QM9414 Cellulose replication 2 SRR1057948	QM9414Cellulose replication 3 SRR1057949	QM9414Sophorose replication 1 SRR1057950	QM9414Sophorose replication 2 SRR1057951	QM9414Sophorose replication 3 SRR1057952	QM9414Glucose replication 1 SRR1057953	QM9414Glucose replication 2 SRR1057954	QM9414Glucose replication 3 SRR1057955
TrA1012C	3136474	3136620	147	-	-	-	0	0	0	0	0	0	0	0	0	0	0	0	0	0	0	0	0
TrA1013W	3181877	3182104	228	integral component of membrane [GO:0016021]	-	-	0	0	0	0	0	0	0	0	0	0.717069	0	0.503348	0.323231	0	0.525843	0.308126	0.224505
TrA1014W	3182120	3182287	168	integral component of membrane [GO:0016021]	-	-	0	0	0	0	0	0	0	0	0	0	0	0	0	0	0	0	0
TrA1015C	3188777	3189897	1121	-	112674	-	0	0	0	0	0	0	0	0	0.59604	1.17903	0	2.20699	1.06293	1.02072	1.15281	0.50663	0.246092
TrA1016C	3193326	3195021	1696	-	112675	-	0	0	0	0	0	0	0	0	0.365497	0.192797	0.427651	0.47367	0.217266	0.208638	0.212073	0.186402	0.120724
TrA1017W	3210176	3213383	3208	-	112677	-	0	0	0	0	0	0	0	0.444205	0.463752	0.560601	0.554948	0.42929	0.482428	0.529451	0.560593	0.503682	0.430814
TrA1018W	3234936	3235082	147	-	-	-	0	0	0	0	0	0	0	0	1.26507	0.556094	1.34563	0	0	0	0.815592	1.19477	0.696423
TrB0658C	1995944	1996114	171	-	-	-	0	0	0	0	0	0	0	0	0	0.478046	0.385591	0	0	0.41386	0.701123	0	0
TrB0659C	2030828	2032409	1582	regulation of transcription, DNA-templated [GO:0006355]	112680	-	0	0	0	0	0	0	0	0	0.195917	0.258362	0.208395	0.290173	0	0.223673	0.15157	0.222038	0.16178
TrB0660W	2041700	2042044	345	-	112681	-	0	0	0	0	0	0	0	0	0.359352	0.236945	0	0	0	0	0.347513	0	0
TrB0661C	2043414	2044112	699	-	112682	-	0	0	0	0	0	0	0	0	0.433484	0.571649	0.922183	0	0	0.494895	0	0.982555	0.357952
TrC0534C	1832280	1832477	198	-	-	-	0	0	0	0	0	0	0	0	0.313072	0.412858	0	0	0.744411	0	0	0	0
TrD0499C	1548812	1550383	1572	regulation of transcription, DNA-templated [GO:0006355]	112678	-	0	0	0	0	0	0	0	0	0.157731	0.0520012	0.0838881	0.0730047	0.234404	0.0450191	0.0762672	0.067035	0.195371
TrD0500W	1552356	1553660	1305	regulation of transcription, DNA-templated [GO:0006355]	112679	93583	0	0	0	0	0	0	0	0	0.237503	0.313203	0.0505257	0.439707	0	0.379609	0	0.376834	0.392238
TrD0501W	1557950	1558174	225	integral component of membrane [GO:0016021]	-	-	0	0	0	0	0	0	0	0	0	0	0	0	0	0.314533	0	0	0.454996
TrD0502W	1561077	1561295	219	integral component of membrane [GO:0016021]	-	93580	0	0	0	0	0	0	0	0	0	0	0.602156	0	0	0	0	0.160394	0.934924
TrD0503W	1565575	1565718	144	integral component of membrane [GO:0016021]	-	-	0	0	0	0	0	0	0	0	0.430474	0	0	0	0	0.491458	0	0	0
TrD0504C	1567243	1567386	144	integral component of membrane [GO:0016021]	-	-	0	0	0	0	0	0	0	0	0	0	0	0	0	0	0	0	0.355466
TrD0505W	1571152	1571295	144	integral component of membrane [GO:0016021]	-	-	0	0	0	0	0	0	0	0	0	0	0	0	0	0	0	0	0
TrD0506W	1575474	1579076	3603	integral component of membrane [GO:0016021]	112689	-	0	0	0	0	0	0	0	0	0.258069	0.249571	0.366007	0.318522	0.204543	0.353555	0.399308	0.224232	0.298343
TrE0382W	1222631	1222777	147	integral component of membrane [GO:0016021]	-	-	0	0	0	0	0	0	0	0	0	0	0	0	0	0	0	0.238955	0
TrE0383W	1234681	1234821	141	integral component of membrane [GO:0016021]	-	-	0	0	0	0	0	0	0	0	0.439633	0	0	0	0	0	0.850299	0.249123	0
TrE0384C	1242815	1242982	168	-	-	-	0	0	0	0	0	0	0	0	0.368977	0	0	0	0	0	0	0.209085	0
TrE0385C	1243037	1243222	186	integral component of membrane [GO:0016021]	-	48435	0	0	0	0	0	0	0	0	0	0	0	0	0	0	0	0	0.275199
TrE0386W	1249717	1251431	1715	-	112683	-	0	0	0	0	0	0	0	0	1.33735	1.66828	1.07651	2.54286	1.0743	2.22833	0.768987	1.20843	0.746167
TrE0387C	1258902	1259048	147	-	-	-	0	0	0	0	0	0	0	0	0	0.556094	0	0	0	0.481429	0	0	0
TrF0552W	1925276	1926643	1368	-	73103	-	0	0	0	2.74658	5.88362	2.25849	0	0	1.0246	1.35117	1.45314	1.89692	1.62417	2.3395	0.330281	1.64504	0.564045
TrF0553C	1935522	1936652	1131	-	112649	-	0	0	0	0	0	0	0	0	0.219233	0.361388	0.116598	0.304412	0.130321	0.125146	0.106005	0.310578	0.0452582
TrF0554W	1951079	1951249	171	integral component of membrane [GO:0016021]	-	93659	0	0	0	0	0	0	0	0	1.08751	0	0	0	0	0	0	0.410835	0.598679
TrF0555W	1953960	1954136	177	-	-	-	0	0	0	0	0	0	0	0	0	0.923682	0	0	0	0.39983	1.35471	0.595362	0.867578
TrF0556C	1972486	1972617	132	-	-	-	0	0	0	0	0	0	0	0	0	0	0	0	0	0.536136	0	0	0
TrG0556W	1809619	1809786	168	integral component of membrane [GO:0016021]	-	-	0	0	0	0	0	0	0	0	0	0.486583	0.392477	0.683116	0	0	0	0.209085	0.60937
TrG0557C	1816977	1817240	264	-	112651	-	0	0	0	0	0	0	0	0	0	0	1.11756	0	0	0	0.677356	0	0
TrG0558W	1819633	1819839	207	-	-	-	0	0	0	0	0	0	0	0	0	0	0	0	0	0	0	0	0
TrG0559W	1830010	1830198	189	integral component of membrane [GO:0016021]	-	48435	0	6.13987	0	0	0	0	0	0	0	0	0.348868	0	0	0	0	0.185854	0.270831
TrG0560W	1830253	1830420	168	-	-	93659	0	0	0	0	0	0	0	0	0	0	0	0	0	0	0	0	0.304685
TrG0561W	1851602	1851769	168	-	-	-	0	0	0	0	0	0	0	0	0	0	0.784953	0	0	0.42125	0	0	0
